# Supplementary material for: Comprehensive Target Screening and Cellular Profiling of the Cancer-Active Compound b-AP15 Indicate Abrogation of Protein Homeostasis and Organelle Dysfunction as the Primary Mechanism of Action
Source: Front Oncol. 2022 Apr 22;12:852980. doi: 10.3389/fonc.2022.852980 (PMC9076133; doi:10.3389/fonc.2022.852980)
Supplement: Supplementary Table 1 — Gene set enrichment analysis results. POS and NEG sheets list gene sets with positive or negative enrichment scores (ES). Databases included in the search are Gene Ontology Biologic Process (BP) and Hallmarks. [file Table_1.xlsx]

## Sheet: POS
NAME	GS<br> follow link to MSigDB	GS DETAILS	SIZE	ES	NES	NOM p-val	FDR q-val	FWER p-val	RANK AT MAX	LEADING EDGE
HALLMARK_TNFA_SIGNALING_VIA_NFKB	HALLMARK_TNFA_SIGNALING_VIA_NFKB	Details ,,,	186	0.624306	2.86786	0	0	0	3061	tags=44%, list=11%, signal=49%
HALLMARK_ESTROGEN_RESPONSE_EARLY	HALLMARK_ESTROGEN_RESPONSE_EARLY	Details ,,,	193	0.534804	2.45681	0	0	0	5228	tags=45%, list=19%, signal=55%
HALLMARK_HYPOXIA	HALLMARK_HYPOXIA	Details ,,,	190	0.511302	2.3798	0	0.000414	0.001	3114	tags=32%, list=11%, signal=35%
GOBP_CHAPERONE_MEDIATED_PROTEIN_FOLDING	GOBP_CHAPERONE_MEDIATED_PROTEIN_FOLDING	Details ,,,	53	0.625727	2.33886	0	0.00031	0.001	2803	tags=32%, list=10%, signal=36%
HALLMARK_EPITHELIAL_MESENCHYMAL_TRANSITION	HALLMARK_EPITHELIAL_MESENCHYMAL_TRANSITION	Details ,,,	191	0.506849	2.30732	0	0.000248	0.001	4192	tags=34%, list=15%, signal=39%
GOBP_RESPONSE_TO_HEAT	GOBP_RESPONSE_TO_HEAT	Details ,,,	145	0.512171	2.27767	0	0.000416	0.002	3276	tags=29%, list=12%, signal=33%
GOBP_DE_NOVO_PROTEIN_FOLDING	GOBP_DE_NOVO_PROTEIN_FOLDING	Details ,,,	37	0.654449	2.27462	0	0.000356	0.002	1869	tags=35%, list=7%, signal=38%
GOBP_CHAPERONE_COFACTOR_DEPENDENT_PROTEIN_REFOLDING	GOBP_CHAPERONE_COFACTOR_DEPENDENT_PROTEIN_REFOLDING	Details ,,,	29	0.694204	2.25279	0	0.00047	0.003	1415	tags=34%, list=5%, signal=36%
GOBP_APOPTOTIC_CELL_CLEARANCE	GOBP_APOPTOTIC_CELL_CLEARANCE	Details ,,,	45	0.618168	2.23306	0	0.000832	0.006	3623	tags=40%, list=13%, signal=46%
GOBP_POSITIVE_REGULATION_OF_EPITHELIAL_TO_MESENCHYMAL_TRANSITION	GOBP_POSITIVE_REGULATION_OF_EPITHELIAL_TO_MESENCHYMAL_TRANSITION	Details ,,,	45	0.611397	2.2146	0	0.000997	0.008	4637	tags=49%, list=17%, signal=59%
GOBP_CELLULAR_RESPONSE_TO_VASCULAR_ENDOTHELIAL_GROWTH_FACTOR_STIMULUS	GOBP_CELLULAR_RESPONSE_TO_VASCULAR_ENDOTHELIAL_GROWTH_FACTOR_STIMULUS	Details ,,,	61	0.565662	2.17664	0	0.00158664	0.014	4586	tags=44%, list=17%, signal=53%
GOBP_PROTEIN_REFOLDING	GOBP_PROTEIN_REFOLDING	Details ,,,	19	0.746566	2.17618	0	0.00145442	0.014	1869	tags=42%, list=7%, signal=45%
GOBP_RESPONSE_TO_TEMPERATURE_STIMULUS	GOBP_RESPONSE_TO_TEMPERATURE_STIMULUS	Details ,,,	208	0.470384	2.16901	0	0.00162972	0.017	1491	tags=20%, list=5%, signal=21%
GOBP_MATURE_B_CELL_DIFFERENTIATION_INVOLVED_IN_IMMUNE_RESPONSE	GOBP_MATURE_B_CELL_DIFFERENTIATION_INVOLVED_IN_IMMUNE_RESPONSE	Details ,,,	25	0.681646	2.16566	0	0.00169387	0.019	2430	tags=36%, list=9%, signal=40%
GOBP_POSITIVE_REGULATION_OF_PRI_MIRNA_TRANSCRIPTION_BY_RNA_POLYMERASE_II	GOBP_POSITIVE_REGULATION_OF_PRI_MIRNA_TRANSCRIPTION_BY_RNA_POLYMERASE_II	Details ,,,	36	0.62622	2.1563	0	0.00182954	0.022	1109	tags=28%, list=4%, signal=29%
GOBP_REGULATION_OF_REPRODUCTIVE_PROCESS	GOBP_REGULATION_OF_REPRODUCTIVE_PROCESS	Details ,,,	153	0.484856	2.15297	0	0.00179218	0.023	4824	tags=37%, list=18%, signal=44%
GOMF_HEAT_SHOCK_PROTEIN_BINDING	GOMF_HEAT_SHOCK_PROTEIN_BINDING	Details ,,,	109	0.501282	2.14746	0	0.00175907	0.024	2793	tags=28%, list=10%, signal=31%
GOBP_POSITIVE_REGULATION_OF_REPRODUCTIVE_PROCESS	GOBP_POSITIVE_REGULATION_OF_REPRODUCTIVE_PROCESS	Details ,,,	78	0.540814	2.14379	0	0.00186879	0.027	4824	tags=40%, list=18%, signal=48%
GOBP_PRI_MIRNA_TRANSCRIPTION_BY_RNA_POLYMERASE_II	GOBP_PRI_MIRNA_TRANSCRIPTION_BY_RNA_POLYMERASE_II	Details ,,,	48	0.598536	2.13567	0	0.00209598	0.032	2766	tags=31%, list=10%, signal=35%
GOBP_REGULATION_OF_MACROPHAGE_DIFFERENTIATION	GOBP_REGULATION_OF_MACROPHAGE_DIFFERENTIATION	Details ,,,	21	0.695629	2.12911	0	0.00205355	0.033	3841	tags=43%, list=14%, signal=50%
HALLMARK_ESTROGEN_RESPONSE_LATE	HALLMARK_ESTROGEN_RESPONSE_LATE		193	0.462767	2.12747	0	0.0020142	0.034	5664	tags=44%, list=21%, signal=55%
GOBP_CELLULAR_RESPONSE_TO_HEAT	GOBP_CELLULAR_RESPONSE_TO_HEAT		105	0.501972	2.10857	0	0.0031715	0.055	3276	tags=29%, list=12%, signal=32%
GOBP_CELLULAR_RESPONSE_TO_CORTICOSTEROID_STIMULUS	GOBP_CELLULAR_RESPONSE_TO_CORTICOSTEROID_STIMULUS		53	0.564868	2.10411	0	0.00319522	0.057	4947	tags=47%, list=18%, signal=58%
GOBP_RESPONSE_TO_CORTICOSTEROID	GOBP_RESPONSE_TO_CORTICOSTEROID		138	0.478586	2.09661	0	0.00358144	0.065	3437	tags=30%, list=13%, signal=35%
GOBP_REGULATION_OF_CYSTEINE_TYPE_ENDOPEPTIDASE_ACTIVITY_INVOLVED_IN_APOPTOTIC_SIGNALING_PATHWAY	GOBP_REGULATION_OF_CYSTEINE_TYPE_ENDOPEPTIDASE_ACTIVITY_INVOLVED_IN_APOPTOTIC_SIGNALING_PATHWAY		16	0.72306	2.09146	0	0.0037358	0.069	1866	tags=44%, list=7%, signal=47%
GOBP_CYCLIC_NUCLEOTIDE_METABOLIC_PROCESS	GOBP_CYCLIC_NUCLEOTIDE_METABOLIC_PROCESS		37	0.609049	2.0742	0	0.00484214	0.095	4165	tags=43%, list=15%, signal=51%
GOBP_INCLUSION_BODY_ASSEMBLY	GOBP_INCLUSION_BODY_ASSEMBLY		20	0.698732	2.07298	0	0.00493983	0.101	413	tags=25%, list=2%, signal=25%
GOBP_REGULATION_OF_POSITIVE_CHEMOTAXIS	GOBP_REGULATION_OF_POSITIVE_CHEMOTAXIS		22	0.672587	2.05542	0	0.00636564	0.135	4009	tags=45%, list=15%, signal=53%
GOBP_RESPONSE_TO_MINERALOCORTICOID	GOBP_RESPONSE_TO_MINERALOCORTICOID		30	0.624561	2.04869	0	0.00713963	0.158	3264	tags=40%, list=12%, signal=45%
GOBP_P38MAPK_CASCADE	GOBP_P38MAPK_CASCADE		46	0.555353	2.0397	0	0.00818963	0.183	4532	tags=50%, list=17%, signal=60%
GOBP_REGULATION_OF_CELLULAR_RESPONSE_TO_HEAT	GOBP_REGULATION_OF_CELLULAR_RESPONSE_TO_HEAT		69	0.530195	2.03876	0	0.00816637	0.187	1491	tags=25%, list=5%, signal=26%
GOBP_VASCULAR_ENDOTHELIAL_GROWTH_FACTOR_SIGNALING_PATHWAY	GOBP_VASCULAR_ENDOTHELIAL_GROWTH_FACTOR_SIGNALING_PATHWAY		42	0.575618	2.03693	0	0.00818512	0.193	4586	tags=40%, list=17%, signal=49%
GOBP_ERK1_AND_ERK2_CASCADE	GOBP_ERK1_AND_ERK2_CASCADE		288	0.418267	2.0298	0	0.0088107	0.212	3674	tags=25%, list=14%, signal=29%
GOMF_HEPARIN_BINDING	GOMF_HEPARIN_BINDING		157	0.45119	2.02607	0	0.00899251	0.223	6094	tags=38%, list=22%, signal=49%
HALLMARK_KRAS_SIGNALING_UP	HALLMARK_KRAS_SIGNALING_UP		192	0.435771	2.02045	0	0.00962821	0.24	5390	tags=36%, list=20%, signal=45%
GOMF_E_BOX_BINDING	GOMF_E_BOX_BINDING		44	0.565057	2.01877	0	0.00949825	0.243	2344	tags=30%, list=9%, signal=32%
GOMF_GROWTH_FACTOR_ACTIVITY	GOMF_GROWTH_FACTOR_ACTIVITY		152	0.45104	2.01857	0	0.00930892	0.245	4124	tags=28%, list=15%, signal=32%
GOBP_ICOSANOID_TRANSPORT	GOBP_ICOSANOID_TRANSPORT		51	0.535477	1.9985	0	0.0124074	0.322	3328	tags=31%, list=12%, signal=36%
GOBP_REGULATION_OF_DNA_DAMAGE_RESPONSE_SIGNAL_TRANSDUCTION_BY_P53_CLASS_MEDIATOR	GOBP_REGULATION_OF_DNA_DAMAGE_RESPONSE_SIGNAL_TRANSDUCTION_BY_P53_CLASS_MEDIATOR		31	0.601934	1.99697	0	0.0123121	0.327	1737	tags=26%, list=6%, signal=28%
GOMF_ATPASE_REGULATOR_ACTIVITY	GOMF_ATPASE_REGULATOR_ACTIVITY		41	0.56165	1.99648	0	0.0122226	0.331	1415	tags=24%, list=5%, signal=26%
GOBP_MATURE_B_CELL_DIFFERENTIATION	GOBP_MATURE_B_CELL_DIFFERENTIATION		30	0.608482	1.99494	0	0.012291	0.339	2430	tags=30%, list=9%, signal=33%
GOBP_POSITIVE_REGULATION_OF_SMOOTH_MUSCLE_CELL_PROLIFERATION	GOBP_POSITIVE_REGULATION_OF_SMOOTH_MUSCLE_CELL_PROLIFERATION		91	0.484456	1.99035	0	0.0128595	0.357	4822	tags=38%, list=18%, signal=47%
GOMF_PROTEIN_FOLDING_CHAPERONE	GOMF_PROTEIN_FOLDING_CHAPERONE		33	0.586993	1.98687	0	0.0132535	0.37	2654	tags=30%, list=10%, signal=34%
GOMF_GLYCOSAMINOGLYCAN_BINDING	GOMF_GLYCOSAMINOGLYCAN_BINDING		217	0.42326	1.9855	0	0.0132923	0.376	6094	tags=36%, list=22%, signal=46%
GOMF_CHAPERONE_BINDING	GOMF_CHAPERONE_BINDING		95	0.475752	1.97741	0	0.014302	0.404	1866	tags=24%, list=7%, signal=26%
GOBP_REGULATION_OF_LEUKOCYTE_APOPTOTIC_PROCESS	GOBP_REGULATION_OF_LEUKOCYTE_APOPTOTIC_PROCESS		76	0.493475	1.96091	0	0.0175188	0.476	1866	tags=25%, list=7%, signal=27%
GOBP_POSITIVE_REGULATION_OF_NEURON_DEATH	GOBP_POSITIVE_REGULATION_OF_NEURON_DEATH		84	0.477333	1.95941	0	0.0176503	0.484	7056	tags=48%, list=26%, signal=64%
GOBP_CAMP_METABOLIC_PROCESS	GOBP_CAMP_METABOLIC_PROCESS		20	0.654675	1.95318	0.00188324	0.0188425	0.512	3586	tags=40%, list=13%, signal=46%
GOBP_POSITIVE_REGULATION_OF_REGULATED_SECRETORY_PATHWAY	GOBP_POSITIVE_REGULATION_OF_REGULATED_SECRETORY_PATHWAY		49	0.534473	1.94745	0	0.020113	0.541	3966	tags=39%, list=15%, signal=45%
GOBP_MULTI_MULTICELLULAR_ORGANISM_PROCESS	GOBP_MULTI_MULTICELLULAR_ORGANISM_PROCESS		188	0.42668	1.94529	0	0.0202114	0.548	6117	tags=36%, list=23%, signal=46%
GOBP_PROSTAGLANDIN_TRANSPORT	GOBP_PROSTAGLANDIN_TRANSPORT		17	0.689715	1.94525	0	0.0198151	0.548	3328	tags=47%, list=12%, signal=54%
GOBP_POSITIVE_REGULATION_OF_ERK1_AND_ERK2_CASCADE	GOBP_POSITIVE_REGULATION_OF_ERK1_AND_ERK2_CASCADE		188	0.422579	1.94157	0	0.020466	0.563	3674	tags=26%, list=14%, signal=30%
GOBP_MYELOID_LEUKOCYTE_CYTOKINE_PRODUCTION	GOBP_MYELOID_LEUKOCYTE_CYTOKINE_PRODUCTION		24	0.624374	1.9406	0.00187617	0.020362	0.566	5003	tags=46%, list=18%, signal=56%
GOBP_CELLULAR_RESPONSE_TO_DEXAMETHASONE_STIMULUS	GOBP_CELLULAR_RESPONSE_TO_DEXAMETHASONE_STIMULUS		26	0.602377	1.93625	0.00179856	0.0209344	0.587	4947	tags=42%, list=18%, signal=52%
HALLMARK_ANGIOGENESIS	HALLMARK_ANGIOGENESIS		36	0.567595	1.93496	0	0.0208505	0.591	4053	tags=39%, list=15%, signal=46%
GOBP_CHAPERONE_MEDIATED_AUTOPHAGY	GOBP_CHAPERONE_MEDIATED_AUTOPHAGY		16	0.686376	1.93239	0.00186916	0.021236	0.607	2730	tags=44%, list=10%, signal=49%
GOBP_POSITIVE_CHEMOTAXIS	GOBP_POSITIVE_CHEMOTAXIS		57	0.509675	1.9307	0	0.0215415	0.62	5139	tags=39%, list=19%, signal=48%
GOBP_REGULATION_OF_CELLULAR_AMINE_METABOLIC_PROCESS	GOBP_REGULATION_OF_CELLULAR_AMINE_METABOLIC_PROCESS		71	0.492164	1.92907	0	0.0215566	0.627	5300	tags=37%, list=20%, signal=45%
GOBP_REGULATION_OF_NATURAL_KILLER_CELL_ACTIVATION	GOBP_REGULATION_OF_NATURAL_KILLER_CELL_ACTIVATION		32	0.583414	1.92876	0	0.0212759	0.628	2360	tags=28%, list=9%, signal=31%
GOBP_NEGATIVE_REGULATION_OF_REPRODUCTIVE_PROCESS	GOBP_NEGATIVE_REGULATION_OF_REPRODUCTIVE_PROCESS		52	0.512606	1.92459	0	0.0221714	0.646	4027	tags=35%, list=15%, signal=41%
GOBP_MACROPHAGE_DIFFERENTIATION	GOBP_MACROPHAGE_DIFFERENTIATION		45	0.525912	1.92413	0	0.022013	0.65	4399	tags=33%, list=16%, signal=40%
GOBP_OUTFLOW_TRACT_MORPHOGENESIS	GOBP_OUTFLOW_TRACT_MORPHOGENESIS		69	0.498701	1.92405	0	0.0216579	0.65	4167	tags=30%, list=15%, signal=36%
GOBP_SMOOTH_MUSCLE_CELL_PROLIFERATION	GOBP_SMOOTH_MUSCLE_CELL_PROLIFERATION		143	0.432537	1.92089	0	0.0221065	0.663	4974	tags=33%, list=18%, signal=40%
GOBP_REGULATION_OF_INOSITOL_PHOSPHATE_BIOSYNTHETIC_PROCESS	GOBP_REGULATION_OF_INOSITOL_PHOSPHATE_BIOSYNTHETIC_PROCESS		15	0.689745	1.91989	0.00178571	0.0221319	0.667	4871	tags=53%, list=18%, signal=65%
GOBP_LEUKOCYTE_APOPTOTIC_PROCESS	GOBP_LEUKOCYTE_APOPTOTIC_PROCESS		97	0.45849	1.91705	0	0.0227501	0.688	1866	tags=24%, list=7%, signal=25%
GOCC_LAMELLIPODIUM_MEMBRANE	GOCC_LAMELLIPODIUM_MEMBRANE		22	0.620088	1.90236	0	0.0274252	0.751	4712	tags=45%, list=17%, signal=55%
GOMF_MHC_PROTEIN_COMPLEX_BINDING	GOMF_MHC_PROTEIN_COMPLEX_BINDING		21	0.634756	1.90218	0	0.0270344	0.751	4280	tags=48%, list=16%, signal=56%
GOBP_NEGATIVE_REGULATION_OF_CHEMOKINE_PRODUCTION	GOBP_NEGATIVE_REGULATION_OF_CHEMOKINE_PRODUCTION		22	0.616383	1.90202	0	0.0266732	0.751	1658	tags=23%, list=6%, signal=24%
HALLMARK_IL2_STAT5_SIGNALING	HALLMARK_IL2_STAT5_SIGNALING		188	0.412586	1.9019	0	0.0263227	0.753	3028	tags=25%, list=11%, signal=28%
GOBP_HEAT_GENERATION	GOBP_HEAT_GENERATION		16	0.677486	1.90108	0.00183823	0.0262316	0.759	6740	tags=75%, list=25%, signal=100%
GOBP_NEGATIVE_REGULATION_OF_RESPONSE_TO_REACTIVE_OXYGEN_SPECIES	GOBP_NEGATIVE_REGULATION_OF_RESPONSE_TO_REACTIVE_OXYGEN_SPECIES		18	0.654061	1.90011	0	0.0261783	0.763	3188	tags=39%, list=12%, signal=44%
GOBP_INTRINSIC_APOPTOTIC_SIGNALING_PATHWAY_IN_RESPONSE_TO_ENDOPLASMIC_RETICULUM_STRESS	GOBP_INTRINSIC_APOPTOTIC_SIGNALING_PATHWAY_IN_RESPONSE_TO_ENDOPLASMIC_RETICULUM_STRESS		59	0.501399	1.89925	0.00167224	0.0260384	0.764	1866	tags=22%, list=7%, signal=24%
GOBP_ADENYLATE_CYCLASE_INHIBITING_G_PROTEIN_COUPLED_RECEPTOR_SIGNALING_PATHWAY	GOBP_ADENYLATE_CYCLASE_INHIBITING_G_PROTEIN_COUPLED_RECEPTOR_SIGNALING_PATHWAY		80	0.474791	1.89844	0	0.0258857	0.764	4041	tags=31%, list=15%, signal=37%
GOCC_ASTROCYTE_PROJECTION	GOCC_ASTROCYTE_PROJECTION		17	0.664117	1.89764	0.00182815	0.0257219	0.766	5068	tags=47%, list=19%, signal=58%
GOBP_AORTIC_VALVE_MORPHOGENESIS	GOBP_AORTIC_VALVE_MORPHOGENESIS		30	0.577522	1.89538	0	0.025994	0.779	4376	tags=40%, list=16%, signal=48%
GOBP_NEGATIVE_REGULATION_OF_EPITHELIAL_CELL_DIFFERENTIATION	GOBP_NEGATIVE_REGULATION_OF_EPITHELIAL_CELL_DIFFERENTIATION		43	0.531486	1.89165	0	0.0269655	0.792	5327	tags=44%, list=20%, signal=55%
GOMF_COLLAGEN_BINDING	GOMF_COLLAGEN_BINDING		65	0.488116	1.88995	0	0.0272145	0.803	5166	tags=35%, list=19%, signal=44%
GOBP_POSITIVE_REGULATION_OF_CHEMOTAXIS	GOBP_POSITIVE_REGULATION_OF_CHEMOTAXIS		129	0.434626	1.88804	0	0.027458	0.812	5147	tags=34%, list=19%, signal=42%
GOMF_PHOSPHATIDYLINOSITOL_3_5_BISPHOSPHATE_BINDING	GOMF_PHOSPHATIDYLINOSITOL_3_5_BISPHOSPHATE_BINDING		25	0.598486	1.88611	0.00180832	0.027678	0.819	5794	tags=52%, list=21%, signal=66%
GOMF_PHOSPHATIDYLINOSITOL_3_4_BISPHOSPHATE_BINDING	GOMF_PHOSPHATIDYLINOSITOL_3_4_BISPHOSPHATE_BINDING		27	0.595662	1.88495	0	0.0277992	0.827	2500	tags=37%, list=9%, signal=41%
GOBP_RESPONSE_TO_DEXAMETHASONE	GOBP_RESPONSE_TO_DEXAMETHASONE		34	0.546824	1.88102	0	0.0286755	0.85	3437	tags=32%, list=13%, signal=37%
GOBP_REGULATION_OF_EPITHELIAL_CELL_MIGRATION	GOBP_REGULATION_OF_EPITHELIAL_CELL_MIGRATION		251	0.390351	1.87881	0	0.0289651	0.856	3668	tags=25%, list=14%, signal=29%
GOBP_NEGATIVE_REGULATION_OF_DIGESTIVE_SYSTEM_PROCESS	GOBP_NEGATIVE_REGULATION_OF_DIGESTIVE_SYSTEM_PROCESS		16	0.665504	1.87555	0	0.0298068	0.864	3752	tags=44%, list=14%, signal=51%
GOBP_SEMI_LUNAR_VALVE_DEVELOPMENT	GOBP_SEMI_LUNAR_VALVE_DEVELOPMENT		40	0.530866	1.86901	0	0.0321111	0.887	4376	tags=40%, list=16%, signal=48%
GOBP_REGULATION_OF_CELLULAR_KETONE_METABOLIC_PROCESS	GOBP_REGULATION_OF_CELLULAR_KETONE_METABOLIC_PROCESS		170	0.408705	1.86732	0	0.0323221	0.89	5191	tags=32%, list=19%, signal=39%
GOBP_AMINE_CATABOLIC_PROCESS	GOBP_AMINE_CATABOLIC_PROCESS		28	0.5758	1.8615	0.00188679	0.0346184	0.906	4084	tags=39%, list=15%, signal=46%
GOBP_SENSORY_PERCEPTION_OF_MECHANICAL_STIMULUS	GOBP_SENSORY_PERCEPTION_OF_MECHANICAL_STIMULUS		159	0.413687	1.85968	0	0.0350936	0.911	7578	tags=43%, list=28%, signal=60%
GOMF_SULFUR_COMPOUND_TRANSMEMBRANE_TRANSPORTER_ACTIVITY	GOMF_SULFUR_COMPOUND_TRANSMEMBRANE_TRANSPORTER_ACTIVITY		47	0.514936	1.85903	0	0.0350918	0.914	5228	tags=45%, list=19%, signal=55%
HALLMARK_APOPTOSIS	HALLMARK_APOPTOSIS		155	0.415097	1.85847	0	0.0348517	0.914	3225	tags=28%, list=12%, signal=32%
GOBP_CHONDROCYTE_DEVELOPMENT	GOBP_CHONDROCYTE_DEVELOPMENT		27	0.579955	1.85793	0.00368324	0.0347145	0.916	2793	tags=33%, list=10%, signal=37%
GOBP_POSITIVE_REGULATION_OF_ALCOHOL_BIOSYNTHETIC_PROCESS	GOBP_POSITIVE_REGULATION_OF_ALCOHOL_BIOSYNTHETIC_PROCESS		22	0.609447	1.85766	0.00179211	0.034456	0.917	4871	tags=50%, list=18%, signal=61%
GOBP_PROGRAMMED_NECROTIC_CELL_DEATH	GOBP_PROGRAMMED_NECROTIC_CELL_DEATH		47	0.5138	1.85693	0.00178253	0.0344337	0.918	5488	tags=45%, list=20%, signal=56%
GOBP_INTERFERON_GAMMA_PRODUCTION	GOBP_INTERFERON_GAMMA_PRODUCTION		104	0.435481	1.85572	0	0.0346667	0.918	6563	tags=42%, list=24%, signal=56%
GOBP_HEPATOCYTE_GROWTH_FACTOR_RECEPTOR_SIGNALING_PATHWAY	GOBP_HEPATOCYTE_GROWTH_FACTOR_RECEPTOR_SIGNALING_PATHWAY		16	0.665607	1.85328	0.00173913	0.0354787	0.927	6205	tags=50%, list=23%, signal=65%
GOBP_RESPONSE_TO_STEROID_HORMONE	GOBP_RESPONSE_TO_STEROID_HORMONE		308	0.381539	1.85256	0	0.03542	0.928	3299	tags=25%, list=12%, signal=28%
GOMF_PHOSPHATIDYLINOSITOL_5_PHOSPHATE_BINDING	GOMF_PHOSPHATIDYLINOSITOL_5_PHOSPHATE_BINDING		18	0.628841	1.85216	0.00178891	0.0352201	0.928	7603	tags=72%, list=28%, signal=100%
GOBP_CHEMOKINE_PRODUCTION	GOBP_CHEMOKINE_PRODUCTION		89	0.453303	1.85153	0	0.035128	0.931	2217	tags=19%, list=8%, signal=21%
GOBP_ENDOCARDIAL_CUSHION_MORPHOGENESIS	GOBP_ENDOCARDIAL_CUSHION_MORPHOGENESIS		32	0.548388	1.8483	0.00181818	0.0362863	0.941	3883	tags=41%, list=14%, signal=47%
GOCC_CHAPERONE_COMPLEX	GOCC_CHAPERONE_COMPLEX		26	0.579437	1.84777	0.00371057	0.0362112	0.942	3656	tags=35%, list=13%, signal=40%
GOBP_EXCRETION	GOBP_EXCRETION		56	0.489975	1.84468	0	0.0372369	0.949	7222	tags=48%, list=27%, signal=66%
GOBP_EMBRYONIC_DIGESTIVE_TRACT_DEVELOPMENT	GOBP_EMBRYONIC_DIGESTIVE_TRACT_DEVELOPMENT		30	0.566062	1.84388	0	0.037238	0.95	6563	tags=50%, list=24%, signal=66%
GOBP_MORPHOGENESIS_OF_AN_EPITHELIAL_FOLD	GOBP_MORPHOGENESIS_OF_AN_EPITHELIAL_FOLD		23	0.587246	1.84385	0.00177305	0.0368974	0.95	4674	tags=43%, list=17%, signal=52%
GOCC_ACTIN_FILAMENT_BUNDLE	GOCC_ACTIN_FILAMENT_BUNDLE		66	0.475334	1.84375	0.00174216	0.0365755	0.95	7205	tags=44%, list=27%, signal=60%
GOBP_INTRINSIC_APOPTOTIC_SIGNALING_PATHWAY_IN_RESPONSE_TO_DNA_DAMAGE	GOBP_INTRINSIC_APOPTOTIC_SIGNALING_PATHWAY_IN_RESPONSE_TO_DNA_DAMAGE		98	0.439097	1.84156	0	0.0373628	0.956	3502	tags=32%, list=13%, signal=36%
GOBP_REGULATION_OF_EPITHELIAL_CELL_DIFFERENTIATION	GOBP_REGULATION_OF_EPITHELIAL_CELL_DIFFERENTIATION		139	0.418088	1.83928	0	0.0379818	0.959	6031	tags=39%, list=22%, signal=50%
GOBP_RENAL_ABSORPTION	GOBP_RENAL_ABSORPTION		18	0.627199	1.83924	0.00369686	0.0376235	0.959	4854	tags=39%, list=18%, signal=47%
GOBP_INOSITOL_PHOSPHATE_BIOSYNTHETIC_PROCESS	GOBP_INOSITOL_PHOSPHATE_BIOSYNTHETIC_PROCESS		27	0.577328	1.83848	0	0.0376094	0.961	5218	tags=44%, list=19%, signal=55%
GOBP_POSITIVE_REGULATION_OF_PHAGOCYTOSIS	GOBP_POSITIVE_REGULATION_OF_PHAGOCYTOSIS		63	0.471033	1.83823	0	0.0374107	0.961	2558	tags=27%, list=9%, signal=30%
GOBP_MUSCLE_ADAPTATION	GOBP_MUSCLE_ADAPTATION		106	0.437873	1.8381	0	0.037159	0.961	3818	tags=25%, list=14%, signal=30%
GOBP_WOUND_HEALING_SPREADING_OF_EPIDERMAL_CELLS	GOBP_WOUND_HEALING_SPREADING_OF_EPIDERMAL_CELLS		17	0.6393	1.83649	0.00389105	0.0377038	0.967	1939	tags=29%, list=7%, signal=32%
GOBP_NOREPINEPHRINE_TRANSPORT	GOBP_NOREPINEPHRINE_TRANSPORT		22	0.601052	1.83476	0.00567108	0.0380718	0.971	3638	tags=41%, list=13%, signal=47%
GOBP_GRANULOCYTE_DIFFERENTIATION	GOBP_GRANULOCYTE_DIFFERENTIATION		32	0.54047	1.83246	0	0.0388339	0.973	4540	tags=41%, list=17%, signal=49%
GOBP_SMAD_PROTEIN_SIGNAL_TRANSDUCTION	GOBP_SMAD_PROTEIN_SIGNAL_TRANSDUCTION		68	0.461946	1.83151	0	0.0389538	0.975	5239	tags=40%, list=19%, signal=49%
GOBP_MAST_CELL_ACTIVATION	GOBP_MAST_CELL_ACTIVATION		57	0.473566	1.83108	0	0.0387775	0.975	3668	tags=30%, list=14%, signal=34%
GOBP_REGULATION_OF_MYELOID_LEUKOCYTE_DIFFERENTIATION	GOBP_REGULATION_OF_MYELOID_LEUKOCYTE_DIFFERENTIATION		108	0.429116	1.83084	0	0.0385486	0.975	5754	tags=34%, list=21%, signal=43%
GOBP_RELEASE_OF_CYTOCHROME_C_FROM_MITOCHONDRIA	GOBP_RELEASE_OF_CYTOCHROME_C_FROM_MITOCHONDRIA		52	0.49042	1.82672	0	0.0401546	0.981	5749	tags=46%, list=21%, signal=58%
GOBP_RESPONSE_TO_KETONE	GOBP_RESPONSE_TO_KETONE		181	0.399877	1.82624	0	0.0399711	0.981	3437	tags=23%, list=13%, signal=26%
GOBP_GASTRIC_ACID_SECRETION	GOBP_GASTRIC_ACID_SECRETION		15	0.671313	1.82595	0	0.0397694	0.981	4854	tags=47%, list=18%, signal=57%
GOBP_NEGATIVE_REGULATION_OF_NOTCH_SIGNALING_PATHWAY	GOBP_NEGATIVE_REGULATION_OF_NOTCH_SIGNALING_PATHWAY		38	0.522632	1.82583	0.00175439	0.039519	0.982	2430	tags=34%, list=9%, signal=38%
GOMF_HSP90_PROTEIN_BINDING	GOMF_HSP90_PROTEIN_BINDING		36	0.530332	1.82218	0.00353357	0.0408634	0.985	3799	tags=33%, list=14%, signal=39%
GOMF_INTEGRIN_BINDING	GOMF_INTEGRIN_BINDING		135	0.418128	1.82194	0	0.0406394	0.985	6032	tags=36%, list=22%, signal=45%
GOMF_UNFOLDED_PROTEIN_BINDING	GOMF_UNFOLDED_PROTEIN_BINDING		105	0.433016	1.82006	0	0.0411355	0.986	3656	tags=26%, list=13%, signal=30%
GOBP_MONOCARBOXYLIC_ACID_TRANSPORT	GOBP_MONOCARBOXYLIC_ACID_TRANSPORT		164	0.39873	1.81786	0	0.0417358	0.986	4058	tags=27%, list=15%, signal=32%
GOBP_POSITIVE_REGULATION_OF_VASCULAR_ASSOCIATED_SMOOTH_MUSCLE_CELL_PROLIFERATION	GOBP_POSITIVE_REGULATION_OF_VASCULAR_ASSOCIATED_SMOOTH_MUSCLE_CELL_PROLIFERATION		42	0.50921	1.81717	0.00176367	0.041752	0.986	4692	tags=43%, list=17%, signal=52%
GOMF_TRANSFORMING_GROWTH_FACTOR_BETA_RECEPTOR_BINDING	GOMF_TRANSFORMING_GROWTH_FACTOR_BETA_RECEPTOR_BINDING		22	0.592021	1.81701	0.00365631	0.0415077	0.986	3858	tags=45%, list=14%, signal=53%
GOBP_REGULATION_OF_DNA_TEMPLATED_TRANSCRIPTION_IN_RESPONSE_TO_STRESS	GOBP_REGULATION_OF_DNA_TEMPLATED_TRANSCRIPTION_IN_RESPONSE_TO_STRESS		110	0.426909	1.81656	0	0.0413867	0.987	908	tags=15%, list=3%, signal=16%
GOBP_REGULATION_OF_DIGESTIVE_SYSTEM_PROCESS	GOBP_REGULATION_OF_DIGESTIVE_SYSTEM_PROCESS		37	0.537966	1.81612	0.00344234	0.0411984	0.987	2587	tags=30%, list=10%, signal=33%
GOBP_ENDOCARDIAL_CUSHION_FORMATION	GOBP_ENDOCARDIAL_CUSHION_FORMATION		24	0.576829	1.81584	0.00368324	0.0409936	0.987	3702	tags=42%, list=14%, signal=48%
GOBP_CYCLIC_NUCLEOTIDE_BIOSYNTHETIC_PROCESS	GOBP_CYCLIC_NUCLEOTIDE_BIOSYNTHETIC_PROCESS		22	0.597609	1.81526	0.00179856	0.0409282	0.987	4165	tags=45%, list=15%, signal=54%
GOBP_RESPONSE_TO_OSMOTIC_STRESS	GOBP_RESPONSE_TO_OSMOTIC_STRESS		78	0.455862	1.81515	0	0.0406326	0.987	4213	tags=32%, list=16%, signal=38%
GOBP_CELLULAR_RESPONSE_TO_ARSENIC_CONTAINING_SUBSTANCE	GOBP_CELLULAR_RESPONSE_TO_ARSENIC_CONTAINING_SUBSTANCE		18	0.628569	1.81413	0.00373832	0.0406558	0.987	5452	tags=50%, list=20%, signal=63%
GOBP_PROTEIN_FOLDING	GOBP_PROTEIN_FOLDING		203	0.393856	1.81312	0	0.0408219	0.988	2803	tags=21%, list=10%, signal=23%
GOBP_REGULATION_OF_B_CELL_APOPTOTIC_PROCESS	GOBP_REGULATION_OF_B_CELL_APOPTOTIC_PROCESS		17	0.646322	1.8126	0.00366972	0.040749	0.988	1866	tags=41%, list=7%, signal=44%
GOBP_POSITIVE_REGULATION_OF_CREB_TRANSCRIPTION_FACTOR_ACTIVITY	GOBP_POSITIVE_REGULATION_OF_CREB_TRANSCRIPTION_FACTOR_ACTIVITY		20	0.617196	1.81023	0.00184502	0.0415057	0.989	2077	tags=20%, list=8%, signal=22%
GOBP_NEGATIVE_REGULATION_OF_AMINE_TRANSPORT	GOBP_NEGATIVE_REGULATION_OF_AMINE_TRANSPORT		24	0.584702	1.80891	0.00539568	0.0417801	0.99	2730	tags=33%, list=10%, signal=37%
GOBP_EPITHELIAL_TO_MESENCHYMAL_TRANSITION	GOBP_EPITHELIAL_TO_MESENCHYMAL_TRANSITION		142	0.411412	1.80789	0	0.0419414	0.99	4446	tags=33%, list=16%, signal=39%
GOBP_SIGNAL_TRANSDUCTION_IN_ABSENCE_OF_LIGAND	GOBP_SIGNAL_TRANSDUCTION_IN_ABSENCE_OF_LIGAND		62	0.468236	1.80507	0.00179856	0.0430385	0.992	3769	tags=27%, list=14%, signal=32%
GOCC_EXTERNAL_SIDE_OF_PLASMA_MEMBRANE	GOCC_EXTERNAL_SIDE_OF_PLASMA_MEMBRANE		351	0.365806	1.80412	0	0.0431514	0.993	7269	tags=37%, list=27%, signal=50%
GOBP_POSITIVE_REGULATION_OF_MUSCLE_CONTRACTION	GOBP_POSITIVE_REGULATION_OF_MUSCLE_CONTRACTION		35	0.528007	1.80357	0.00553505	0.0429935	0.993	5883	tags=46%, list=22%, signal=58%
GOCC_ACTOMYOSIN	GOCC_ACTOMYOSIN		68	0.460464	1.80292	0	0.0429715	0.993	7205	tags=44%, list=27%, signal=60%
GOBP_REGULATION_OF_CELLULAR_AMINO_ACID_METABOLIC_PROCESS	GOBP_REGULATION_OF_CELLULAR_AMINO_ACID_METABOLIC_PROCESS		57	0.473523	1.80272	0.00181488	0.0427811	0.993	5035	tags=32%, list=19%, signal=39%
GOBP_RESPONSE_TO_PROGESTERONE	GOBP_RESPONSE_TO_PROGESTERONE		45	0.496775	1.80137	0	0.043174	0.994	3437	tags=31%, list=13%, signal=36%
HALLMARK_MTORC1_SIGNALING	HALLMARK_MTORC1_SIGNALING		192	0.394598	1.80121	0	0.0429156	0.994	5300	tags=33%, list=20%, signal=40%
GOBP_CELL_FATE_DETERMINATION	GOBP_CELL_FATE_DETERMINATION		41	0.505935	1.8004	0.00176679	0.0429376	0.994	5471	tags=41%, list=20%, signal=52%
GOBP_NEGATIVE_REGULATION_OF_LEUKOCYTE_APOPTOTIC_PROCESS	GOBP_NEGATIVE_REGULATION_OF_LEUKOCYTE_APOPTOTIC_PROCESS		44	0.500904	1.80013	0	0.042719	0.994	1749	tags=27%, list=6%, signal=29%
GOBP_NEGATIVE_REGULATION_OF_PROTEIN_MATURATION	GOBP_NEGATIVE_REGULATION_OF_PROTEIN_MATURATION		26	0.560017	1.79986	0.00185185	0.0425379	0.994	3162	tags=35%, list=12%, signal=39%
GOBP_REGULATION_OF_ENDOTHELIAL_CELL_CHEMOTAXIS	GOBP_REGULATION_OF_ENDOTHELIAL_CELL_CHEMOTAXIS		22	0.59459	1.79974	0.00559702	0.042291	0.994	2103	tags=32%, list=8%, signal=34%
GOMF_PHOSPHATIDYLINOSITOL_BISPHOSPHATE_BINDING	GOMF_PHOSPHATIDYLINOSITOL_BISPHOSPHATE_BINDING		101	0.424517	1.79845	0	0.0426877	0.996	5855	tags=37%, list=22%, signal=47%
GOBP_POSITIVE_REGULATION_OF_LEUKOCYTE_MIGRATION	GOBP_POSITIVE_REGULATION_OF_LEUKOCYTE_MIGRATION		126	0.416249	1.79812	0	0.0425352	0.996	5754	tags=38%, list=21%, signal=48%
GOBP_REGULATION_OF_LYMPHOCYTE_APOPTOTIC_PROCESS	GOBP_REGULATION_OF_LYMPHOCYTE_APOPTOTIC_PROCESS		52	0.489055	1.79808	0.00193798	0.0422682	0.996	1866	tags=23%, list=7%, signal=25%
GOBP_CILIUM_MOVEMENT	GOBP_CILIUM_MOVEMENT		158	0.399467	1.79722	0	0.0424669	0.996	6425	tags=37%, list=24%, signal=49%
GOCC_LEADING_EDGE_MEMBRANE	GOCC_LEADING_EDGE_MEMBRANE		162	0.399876	1.79701	0	0.0422452	0.996	4794	tags=28%, list=18%, signal=34%
GOBP_FEMALE_GENITALIA_DEVELOPMENT	GOBP_FEMALE_GENITALIA_DEVELOPMENT		16	0.636539	1.79652	0.00195312	0.0421894	0.996	6549	tags=69%, list=24%, signal=91%
GOMF_AMIDE_TRANSMEMBRANE_TRANSPORTER_ACTIVITY	GOMF_AMIDE_TRANSMEMBRANE_TRANSPORTER_ACTIVITY		52	0.488509	1.79609	0	0.0421416	0.996	5040	tags=42%, list=19%, signal=52%
GOBP_NEGATIVE_REGULATION_OF_ERK1_AND_ERK2_CASCADE	GOBP_NEGATIVE_REGULATION_OF_ERK1_AND_ERK2_CASCADE		69	0.465897	1.79211	0	0.0438415	0.996	4203	tags=29%, list=15%, signal=34%
GOBP_BINDING_OF_SPERM_TO_ZONA_PELLUCIDA	GOBP_BINDING_OF_SPERM_TO_ZONA_PELLUCIDA		44	0.503262	1.79126	0	0.0439453	0.996	8231	tags=55%, list=30%, signal=78%
GOBP_RESPONSE_TO_CORTICOSTERONE	GOBP_RESPONSE_TO_CORTICOSTERONE		18	0.610664	1.79113	0.00378788	0.0437133	0.996	2494	tags=33%, list=9%, signal=37%
GOBP_RESPONSE_TO_TOPOLOGICALLY_INCORRECT_PROTEIN	GOBP_RESPONSE_TO_TOPOLOGICALLY_INCORRECT_PROTEIN		191	0.387858	1.79103	0	0.0434923	0.996	1491	tags=15%, list=5%, signal=16%
GOBP_NECROPTOTIC_PROCESS	GOBP_NECROPTOTIC_PROCESS		39	0.520169	1.789	0.00196078	0.0442468	0.996	5488	tags=46%, list=20%, signal=58%
HALLMARK_IL6_JAK_STAT3_SIGNALING	HALLMARK_IL6_JAK_STAT3_SIGNALING		82	0.437771	1.7879	0.00179856	0.0444147	0.996	2286	tags=22%, list=8%, signal=24%
GOBP_REGULATION_OF_CHEMOTAXIS	GOBP_REGULATION_OF_CHEMOTAXIS		206	0.386474	1.7872	0	0.044472	0.997	5147	tags=29%, list=19%, signal=35%
GOMF_ATP_DEPENDENT_MICROTUBULE_MOTOR_ACTIVITY_MINUS_END_DIRECTED	GOMF_ATP_DEPENDENT_MICROTUBULE_MOTOR_ACTIVITY_MINUS_END_DIRECTED		18	0.627265	1.78661	0.00369004	0.0444288	0.997	9058	tags=78%, list=33%, signal=117%
GOBP_PLATELET_DERIVED_GROWTH_FACTOR_RECEPTOR_SIGNALING_PATHWAY	GOBP_PLATELET_DERIVED_GROWTH_FACTOR_RECEPTOR_SIGNALING_PATHWAY		54	0.480629	1.7847	0	0.045142	0.997	3992	tags=35%, list=15%, signal=41%
GOBP_POSITIVE_REGULATION_OF_PEPTIDYL_TYROSINE_PHOSPHORYLATION	GOBP_POSITIVE_REGULATION_OF_PEPTIDYL_TYROSINE_PHOSPHORYLATION		178	0.392635	1.78468	0	0.0448742	0.997	4048	tags=28%, list=15%, signal=33%
GOBP_FEMALE_SEX_DIFFERENTIATION	GOBP_FEMALE_SEX_DIFFERENTIATION		104	0.42037	1.78428	0	0.0447611	0.997	6171	tags=41%, list=23%, signal=53%
GOBP_MAST_CELL_ACTIVATION_INVOLVED_IN_IMMUNE_RESPONSE	GOBP_MAST_CELL_ACTIVATION_INVOLVED_IN_IMMUNE_RESPONSE		45	0.49451	1.78414	0.00373832	0.0445369	0.997	3668	tags=31%, list=14%, signal=36%
GOBP_RESPONSE_TO_GROWTH_HORMONE	GOBP_RESPONSE_TO_GROWTH_HORMONE		33	0.533008	1.78352	0.00534759	0.044494	0.997	5753	tags=45%, list=21%, signal=58%
GOBP_MESODERM_DEVELOPMENT	GOBP_MESODERM_DEVELOPMENT		112	0.417462	1.78245	0	0.0447266	0.998	4167	tags=27%, list=15%, signal=32%
GOCC_MHC_CLASS_II_PROTEIN_COMPLEX	GOCC_MHC_CLASS_II_PROTEIN_COMPLEX		16	0.643512	1.78086	0	0.0451472	0.999	8032	tags=75%, list=30%, signal=107%
GOBP_VASCULAR_TRANSPORT	GOBP_VASCULAR_TRANSPORT		81	0.442657	1.77883	0	0.0458297	0.999	5228	tags=36%, list=19%, signal=44%
GOMF_ABC_TYPE_TRANSPORTER_ACTIVITY	GOMF_ABC_TYPE_TRANSPORTER_ACTIVITY		22	0.587652	1.77855	0.00555556	0.0457147	0.999	5377	tags=55%, list=20%, signal=68%
GOBP_OVARIAN_FOLLICLE_DEVELOPMENT	GOBP_OVARIAN_FOLLICLE_DEVELOPMENT		50	0.476667	1.77561	0	0.0469413	0.999	6171	tags=46%, list=23%, signal=59%
GOBP_COPULATION	GOBP_COPULATION		19	0.597821	1.7713	0.00552486	0.0488916	0.999	556	tags=21%, list=2%, signal=21%
GOBP_STABILIZATION_OF_MEMBRANE_POTENTIAL	GOBP_STABILIZATION_OF_MEMBRANE_POTENTIAL		16	0.642216	1.76916	0.00361011	0.0497226	0.999	3958	tags=44%, list=15%, signal=51%
GOCC_COLLAGEN_CONTAINING_EXTRACELLULAR_MATRIX	GOCC_COLLAGEN_CONTAINING_EXTRACELLULAR_MATRIX		413	0.354803	1.76894	0	0.0495526	0.999	6910	tags=34%, list=25%, signal=45%
GOBP_SULFUR_COMPOUND_TRANSPORT	GOBP_SULFUR_COMPOUND_TRANSPORT		45	0.49144	1.76886	0.00182482	0.0493134	0.999	5228	tags=42%, list=19%, signal=52%
GOBP_ANIMAL_ORGAN_REGENERATION	GOBP_ANIMAL_ORGAN_REGENERATION		71	0.443509	1.76811	0	0.0494215	0.999	3930	tags=31%, list=14%, signal=36%
GOBP_REGULATION_OF_ENDOTHELIAL_CELL_MIGRATION	GOBP_REGULATION_OF_ENDOTHELIAL_CELL_MIGRATION		192	0.386084	1.7669	0	0.0498025	0.999	3668	tags=25%, list=14%, signal=29%
GOBP_EMBRYONIC_PATTERN_SPECIFICATION	GOBP_EMBRYONIC_PATTERN_SPECIFICATION		59	0.465821	1.76554	0.00176056	0.0501658	0.999	5521	tags=39%, list=20%, signal=49%
GOBP_TYPE_B_PANCREATIC_CELL_PROLIFERATION	GOBP_TYPE_B_PANCREATIC_CELL_PROLIFERATION		18	0.611746	1.76499	0	0.0501853	0.999	2408	tags=44%, list=9%, signal=49%
GOBP_MODIFIED_AMINO_ACID_TRANSPORT	GOBP_MODIFIED_AMINO_ACID_TRANSPORT		28	0.540095	1.76437	0.00180832	0.05024	0.999	4022	tags=46%, list=15%, signal=54%
GOBP_ACID_SECRETION	GOBP_ACID_SECRETION		35	0.512585	1.76404	0.00183823	0.0500945	0.999	6282	tags=43%, list=23%, signal=56%
GOBP_NEGATIVE_REGULATION_OF_MYOBLAST_DIFFERENTIATION	GOBP_NEGATIVE_REGULATION_OF_MYOBLAST_DIFFERENTIATION		24	0.566952	1.76335	0.00364299	0.0501211	0.999	2874	tags=38%, list=11%, signal=42%
GOBP_POSITIVE_REGULATION_OF_RELEASE_OF_CYTOCHROME_C_FROM_MITOCHONDRIA	GOBP_POSITIVE_REGULATION_OF_RELEASE_OF_CYTOCHROME_C_FROM_MITOCHONDRIA		26	0.554898	1.76315	0.00539568	0.0499503	0.999	5749	tags=58%, list=21%, signal=73%
GOBP_VASCULAR_PROCESS_IN_CIRCULATORY_SYSTEM	GOBP_VASCULAR_PROCESS_IN_CIRCULATORY_SYSTEM		228	0.374899	1.76219	0	0.0502257	0.999	6032	tags=35%, list=22%, signal=45%
GOBP_RESPONSE_TO_MECHANICAL_STIMULUS	GOBP_RESPONSE_TO_MECHANICAL_STIMULUS		196	0.374416	1.76218	0	0.0499625	0.999	6131	tags=36%, list=23%, signal=46%
GOBP_REGULATION_OF_MAST_CELL_ACTIVATION	GOBP_REGULATION_OF_MAST_CELL_ACTIVATION		39	0.504358	1.76195	0	0.0498027	0.999	3093	tags=31%, list=11%, signal=35%
GOBP_REGULATION_OF_VASCULAR_ASSOCIATED_SMOOTH_MUSCLE_CELL_PROLIFERATION	GOBP_REGULATION_OF_VASCULAR_ASSOCIATED_SMOOTH_MUSCLE_CELL_PROLIFERATION		66	0.455	1.76186	0	0.0496039	0.999	4692	tags=35%, list=17%, signal=42%
GOBP_POSITIVE_REGULATION_OF_COLLAGEN_METABOLIC_PROCESS	GOBP_POSITIVE_REGULATION_OF_COLLAGEN_METABOLIC_PROCESS		26	0.555726	1.75969	0.00376648	0.0504364	0.999	5579	tags=46%, list=21%, signal=58%
GOBP_REGULATION_OF_LEUKOCYTE_DEGRANULATION	GOBP_REGULATION_OF_LEUKOCYTE_DEGRANULATION		41	0.503567	1.75811	0	0.0510504	0.999	3966	tags=32%, list=15%, signal=37%
GOBP_NEGATIVE_REGULATION_OF_INTERFERON_GAMMA_PRODUCTION	GOBP_NEGATIVE_REGULATION_OF_INTERFERON_GAMMA_PRODUCTION		37	0.509364	1.75712	0.00369686	0.0513132	1	3573	tags=32%, list=13%, signal=37%
GOBP_REGULATION_OF_LEUKOCYTE_MIGRATION	GOBP_REGULATION_OF_LEUKOCYTE_MIGRATION		188	0.382366	1.75706	0	0.0510912	1	5147	tags=31%, list=19%, signal=38%
GOMF_MODIFIED_AMINO_ACID_TRANSMEMBRANE_TRANSPORTER_ACTIVITY	GOMF_MODIFIED_AMINO_ACID_TRANSMEMBRANE_TRANSPORTER_ACTIVITY		20	0.601593	1.75652	0.00576923	0.0510789	1	4022	tags=50%, list=15%, signal=59%
GOBP_ENDOTHELIAL_CELL_CHEMOTAXIS	GOBP_ENDOTHELIAL_CELL_CHEMOTAXIS		30	0.535904	1.7563	0.00192308	0.0509187	1	2103	tags=30%, list=8%, signal=32%
GOBP_T_CELL_DIFFERENTIATION_INVOLVED_IN_IMMUNE_RESPONSE	GOBP_T_CELL_DIFFERENTIATION_INVOLVED_IN_IMMUNE_RESPONSE		68	0.446872	1.75475	0.00176991	0.0514829	1	3410	tags=28%, list=13%, signal=32%
GOMF_IMMUNE_RECEPTOR_ACTIVITY	GOMF_IMMUNE_RECEPTOR_ACTIVITY		130	0.402391	1.75451	0	0.0513602	1	7231	tags=42%, list=27%, signal=56%
GOBP_GLIAL_CELL_MIGRATION	GOBP_GLIAL_CELL_MIGRATION		47	0.487236	1.75434	0	0.0511503	1	7430	tags=53%, list=27%, signal=73%
GOBP_POSITIVE_REGULATION_OF_MYELOID_LEUKOCYTE_DIFFERENTIATION	GOBP_POSITIVE_REGULATION_OF_MYELOID_LEUKOCYTE_DIFFERENTIATION		55	0.467475	1.75402	0.00177936	0.0510807	1	3931	tags=33%, list=14%, signal=38%
GOBP_MAMMARY_GLAND_ALVEOLUS_DEVELOPMENT	GOBP_MAMMARY_GLAND_ALVEOLUS_DEVELOPMENT		17	0.618506	1.75324	0.0018018	0.051188	1	6956	tags=65%, list=26%, signal=87%
GOBP_REGULATION_OF_EPITHELIAL_TO_MESENCHYMAL_TRANSITION	GOBP_REGULATION_OF_EPITHELIAL_TO_MESENCHYMAL_TRANSITION		90	0.43207	1.75301	0	0.0510443	1	6270	tags=42%, list=23%, signal=55%
GOBP_REGULATION_OF_DEFENSE_RESPONSE_TO_VIRUS_BY_HOST	GOBP_REGULATION_OF_DEFENSE_RESPONSE_TO_VIRUS_BY_HOST		39	0.501509	1.75266	0.00176991	0.0509143	1	4549	tags=36%, list=17%, signal=43%
GOMF_ORGANIC_ACID_TRANSMEMBRANE_TRANSPORTER_ACTIVITY	GOMF_ORGANIC_ACID_TRANSMEMBRANE_TRANSPORTER_ACTIVITY		149	0.393338	1.7526	0.00171527	0.0506748	1	5236	tags=32%, list=19%, signal=40%
GOCC_ENDOCYTIC_VESICLE_LUMEN	GOCC_ENDOCYTIC_VESICLE_LUMEN		18	0.606669	1.75253	0.00183486	0.050474	1	3282	tags=33%, list=12%, signal=38%
HALLMARK_MYOGENESIS	HALLMARK_MYOGENESIS		188	0.382093	1.75191	0	0.0504958	1	4976	tags=27%, list=18%, signal=32%
GOBP_MITOTIC_CELL_CYCLE_ARREST	GOBP_MITOTIC_CELL_CYCLE_ARREST		17	0.610799	1.75138	0.00724638	0.0505238	1	1398	tags=29%, list=5%, signal=31%
GOBP_PULMONARY_VALVE_MORPHOGENESIS	GOBP_PULMONARY_VALVE_MORPHOGENESIS		17	0.619078	1.75127	0.00378788	0.0503149	1	3584	tags=41%, list=13%, signal=47%
GOBP_B_CELL_APOPTOTIC_PROCESS	GOBP_B_CELL_APOPTOTIC_PROCESS		22	0.573015	1.75092	0.00746269	0.0502348	1	1866	tags=36%, list=7%, signal=39%
GOBP_RESPONSE_TO_LEUKEMIA_INHIBITORY_FACTOR	GOBP_RESPONSE_TO_LEUKEMIA_INHIBITORY_FACTOR		78	0.440788	1.75087	0	0.050023	1	3602	tags=32%, list=13%, signal=37%
GOBP_CARDIAC_CHAMBER_MORPHOGENESIS	GOBP_CARDIAC_CHAMBER_MORPHOGENESIS		110	0.412504	1.75038	0	0.0500105	1	4376	tags=30%, list=16%, signal=36%
GOBP_BLOOD_VESSEL_ENDOTHELIAL_CELL_PROLIFERATION_INVOLVED_IN_SPROUTING_ANGIOGENESIS	GOBP_BLOOD_VESSEL_ENDOTHELIAL_CELL_PROLIFERATION_INVOLVED_IN_SPROUTING_ANGIOGENESIS		37	0.510854	1.74991	0.00358423	0.0500694	1	1813	tags=22%, list=7%, signal=23%
HALLMARK_MYC_TARGETS_V2	HALLMARK_MYC_TARGETS_V2		54	0.466366	1.74814	0.00362319	0.0508251	1	7836	tags=57%, list=29%, signal=81%
GOBP_DIGESTIVE_SYSTEM_PROCESS	GOBP_DIGESTIVE_SYSTEM_PROCESS		94	0.421568	1.74814	0	0.0505911	1	4213	tags=30%, list=16%, signal=35%
GOBP_ORGANIC_ACID_TRANSPORT	GOBP_ORGANIC_ACID_TRANSPORT		304	0.359434	1.74721	0	0.0508103	1	4107	tags=25%, list=15%, signal=30%
GOBP_TOLL_LIKE_RECEPTOR_3_SIGNALING_PATHWAY	GOBP_TOLL_LIKE_RECEPTOR_3_SIGNALING_PATHWAY		19	0.584322	1.74659	0.0093633	0.0508935	1	6589	tags=47%, list=24%, signal=63%
GOBP_SKELETAL_MUSCLE_CELL_DIFFERENTIATION	GOBP_SKELETAL_MUSCLE_CELL_DIFFERENTIATION		64	0.449278	1.74597	0	0.0508888	1	3229	tags=27%, list=12%, signal=30%
GOBP_REGULATION_OF_SUPEROXIDE_ANION_GENERATION	GOBP_REGULATION_OF_SUPEROXIDE_ANION_GENERATION		20	0.577425	1.74592	0.00738007	0.0507052	1	5139	tags=50%, list=19%, signal=62%
GOBP_RESPONSE_TO_ESTROGEN	GOBP_RESPONSE_TO_ESTROGEN		66	0.451032	1.74541	0	0.0507546	1	2751	tags=29%, list=10%, signal=32%
GOBP_REGULATION_OF_EXTRINSIC_APOPTOTIC_SIGNALING_PATHWAY	GOBP_REGULATION_OF_EXTRINSIC_APOPTOTIC_SIGNALING_PATHWAY		145	0.397137	1.74359	0	0.0515596	1	4692	tags=29%, list=17%, signal=35%
GOBP_FORMATION_OF_PRIMARY_GERM_LAYER	GOBP_FORMATION_OF_PRIMARY_GERM_LAYER		107	0.413097	1.74245	0.00166945	0.0518198	1	4391	tags=29%, list=16%, signal=34%
GOBP_ADENYLATE_CYCLASE_MODULATING_G_PROTEIN_COUPLED_RECEPTOR_SIGNALING_PATHWAY	GOBP_ADENYLATE_CYCLASE_MODULATING_G_PROTEIN_COUPLED_RECEPTOR_SIGNALING_PATHWAY		214	0.373735	1.74237	0	0.0516295	1	6858	tags=36%, list=25%, signal=48%
GOBP_RENAL_SYSTEM_VASCULATURE_DEVELOPMENT	GOBP_RENAL_SYSTEM_VASCULATURE_DEVELOPMENT		25	0.541095	1.74109	0.00352734	0.0520502	1	4347	tags=32%, list=16%, signal=38%
GOBP_POSITIVE_REGULATION_OF_MYELOID_CELL_DIFFERENTIATION	GOBP_POSITIVE_REGULATION_OF_MYELOID_CELL_DIFFERENTIATION		95	0.417363	1.74096	0.0017301	0.0518496	1	3333	tags=27%, list=12%, signal=31%
GOBP_NEGATIVE_REGULATION_OF_APOPTOTIC_SIGNALING_PATHWAY	GOBP_NEGATIVE_REGULATION_OF_APOPTOTIC_SIGNALING_PATHWAY		213	0.375551	1.74077	0	0.0517403	1	6563	tags=39%, list=24%, signal=51%
GOBP_NEGATIVE_REGULATION_OF_CELL_ACTIVATION	GOBP_NEGATIVE_REGULATION_OF_CELL_ACTIVATION		191	0.374811	1.7389	0	0.0524843	1	3930	tags=24%, list=14%, signal=27%
GOBP_CELLULAR_RESPONSE_TO_EXTERNAL_STIMULUS	GOBP_CELLULAR_RESPONSE_TO_EXTERNAL_STIMULUS		291	0.359465	1.73867	0	0.0523616	1	5461	tags=29%, list=20%, signal=36%
GOBP_ENDOCHONDRAL_BONE_MORPHOGENESIS	GOBP_ENDOCHONDRAL_BONE_MORPHOGENESIS		51	0.467617	1.73841	0	0.0523339	1	4167	tags=35%, list=15%, signal=42%
GOBP_CELLULAR_RESPONSE_TO_OSMOTIC_STRESS	GOBP_CELLULAR_RESPONSE_TO_OSMOTIC_STRESS		36	0.507491	1.73825	0	0.0521693	1	4213	tags=39%, list=16%, signal=46%
GOCC_APICAL_PLASMA_MEMBRANE	GOCC_APICAL_PLASMA_MEMBRANE		339	0.354003	1.73686	0	0.0527084	1	4996	tags=28%, list=18%, signal=34%
GOBP_INTERLEUKIN_1_PRODUCTION	GOBP_INTERLEUKIN_1_PRODUCTION		115	0.403553	1.73627	0	0.0528601	1	7178	tags=42%, list=26%, signal=57%
GOBP_RESPONSE_TO_PURINE_CONTAINING_COMPOUND	GOBP_RESPONSE_TO_PURINE_CONTAINING_COMPOUND		137	0.395008	1.73542	0	0.0531611	1	6562	tags=38%, list=24%, signal=50%
GOBP_CARBOXYLIC_ACID_TRANSPORT	GOBP_CARBOXYLIC_ACID_TRANSPORT		265	0.36214	1.73519	0	0.0530278	1	4107	tags=25%, list=15%, signal=30%
GOBP_CARDIAC_EPITHELIAL_TO_MESENCHYMAL_TRANSITION	GOBP_CARDIAC_EPITHELIAL_TO_MESENCHYMAL_TRANSITION		28	0.527965	1.73481	0.00535714	0.0529987	1	3702	tags=39%, list=14%, signal=45%
GOBP_NEGATIVE_REGULATION_OF_MYELOID_LEUKOCYTE_DIFFERENTIATION	GOBP_NEGATIVE_REGULATION_OF_MYELOID_LEUKOCYTE_DIFFERENTIATION		43	0.49036	1.73447	0.00178891	0.053002	1	5601	tags=37%, list=21%, signal=47%
GOBP_REGULATION_OF_BLOOD_PRESSURE	GOBP_REGULATION_OF_BLOOD_PRESSURE		168	0.386783	1.73404	0	0.052951	1	5907	tags=33%, list=22%, signal=42%
GOBP_POSITIVE_REGULATION_OF_SMOOTH_MUSCLE_CONTRACTION	GOBP_POSITIVE_REGULATION_OF_SMOOTH_MUSCLE_CONTRACTION		24	0.556217	1.7334	0.00542496	0.0530925	1	4453	tags=42%, list=16%, signal=50%
GOBP_STEM_CELL_PROLIFERATION	GOBP_STEM_CELL_PROLIFERATION		60	0.459223	1.73294	0.00189753	0.053137	1	5671	tags=40%, list=21%, signal=50%
GOBP_INTRINSIC_APOPTOTIC_SIGNALING_PATHWAY	GOBP_INTRINSIC_APOPTOTIC_SIGNALING_PATHWAY		269	0.364341	1.73215	0	0.0533713	1	4685	tags=29%, list=17%, signal=35%
GOBP_CELLULAR_RESPONSE_TO_EXTRACELLULAR_STIMULUS	GOBP_CELLULAR_RESPONSE_TO_EXTRACELLULAR_STIMULUS		223	0.373116	1.73167	0	0.0534199	1	3899	tags=24%, list=14%, signal=28%
GOBP_POSITIVE_REGULATION_OF_RNA_SPLICING	GOBP_POSITIVE_REGULATION_OF_RNA_SPLICING		35	0.502042	1.73134	0.00725953	0.0533946	1	2483	tags=31%, list=9%, signal=35%
GOBP_DETECTION_OF_MECHANICAL_STIMULUS_INVOLVED_IN_SENSORY_PERCEPTION	GOBP_DETECTION_OF_MECHANICAL_STIMULUS_INVOLVED_IN_SENSORY_PERCEPTION		31	0.510425	1.72968	0.00358423	0.0541494	1	4090	tags=32%, list=15%, signal=38%
GOBP_NEGATIVE_REGULATION_OF_INTRINSIC_APOPTOTIC_SIGNALING_PATHWAY	GOBP_NEGATIVE_REGULATION_OF_INTRINSIC_APOPTOTIC_SIGNALING_PATHWAY		89	0.418202	1.72817	0	0.0547433	1	4072	tags=30%, list=15%, signal=36%
GOBP_POSITIVE_REGULATION_OF_PEPTIDASE_ACTIVITY	GOBP_POSITIVE_REGULATION_OF_PEPTIDASE_ACTIVITY		185	0.37562	1.72807	0	0.0545739	1	6568	tags=36%, list=24%, signal=47%
GOBP_REGULATION_OF_SMOOTH_MUSCLE_CONTRACTION	GOBP_REGULATION_OF_SMOOTH_MUSCLE_CONTRACTION		53	0.460389	1.72659	0.00174825	0.0550283	1	6815	tags=47%, list=25%, signal=63%
GOBP_INTERLEUKIN_10_PRODUCTION	GOBP_INTERLEUKIN_10_PRODUCTION		56	0.456663	1.72576	0.00175131	0.0551969	1	3188	tags=30%, list=12%, signal=34%
GOBP_TELENCEPHALON_GLIAL_CELL_MIGRATION	GOBP_TELENCEPHALON_GLIAL_CELL_MIGRATION		20	0.575534	1.72535	0.017341	0.0551705	1	7430	tags=70%, list=27%, signal=96%
GOBP_COLLAGEN_BIOSYNTHETIC_PROCESS	GOBP_COLLAGEN_BIOSYNTHETIC_PROCESS		47	0.470828	1.72434	0.00361664	0.0555006	1	5579	tags=40%, list=21%, signal=51%
GOBP_HEART_MORPHOGENESIS	GOBP_HEART_MORPHOGENESIS		225	0.366753	1.72424	0	0.0553364	1	4167	tags=27%, list=15%, signal=31%
GOBP_MYELOID_LEUKOCYTE_DIFFERENTIATION	GOBP_MYELOID_LEUKOCYTE_DIFFERENTIATION		189	0.377947	1.72372	0	0.0553153	1	4595	tags=29%, list=17%, signal=34%
GOBP_AROMATIC_AMINO_ACID_FAMILY_CATABOLIC_PROCESS	GOBP_AROMATIC_AMINO_ACID_FAMILY_CATABOLIC_PROCESS		20	0.568982	1.72354	0.00743494	0.0551432	1	2733	tags=30%, list=10%, signal=33%
GOBP_INDOLALKYLAMINE_METABOLIC_PROCESS	GOBP_INDOLALKYLAMINE_METABOLIC_PROCESS		16	0.618173	1.72344	0.00915751	0.0549625	1	3666	tags=38%, list=14%, signal=43%
GOBP_REGULATION_OF_COLLAGEN_METABOLIC_PROCESS	GOBP_REGULATION_OF_COLLAGEN_METABOLIC_PROCESS		43	0.493145	1.72318	0.00542496	0.0548828	1	5579	tags=42%, list=21%, signal=53%
GOBP_ALPHA_BETA_T_CELL_ACTIVATION	GOBP_ALPHA_BETA_T_CELL_ACTIVATION		137	0.394316	1.72254	0	0.0549863	1	3949	tags=26%, list=15%, signal=30%
GOBP_CELLULAR_RESPONSE_TO_CHEMICAL_STRESS	GOBP_CELLULAR_RESPONSE_TO_CHEMICAL_STRESS		323	0.353409	1.72254	0	0.054769	1	4819	tags=28%, list=18%, signal=33%
GOBP_REGULATION_OF_SYNAPTIC_TRANSMISSION_GLUTAMATERGIC	GOBP_REGULATION_OF_SYNAPTIC_TRANSMISSION_GLUTAMATERGIC		64	0.444418	1.72222	0.0034965	0.0547402	1	6563	tags=45%, list=24%, signal=60%
GOBP_NATURAL_KILLER_CELL_ACTIVATION	GOBP_NATURAL_KILLER_CELL_ACTIVATION		81	0.417668	1.72215	0	0.0545843	1	3966	tags=23%, list=15%, signal=27%
GOBP_REGULATION_OF_NEURONAL_SYNAPTIC_PLASTICITY	GOBP_REGULATION_OF_NEURONAL_SYNAPTIC_PLASTICITY		44	0.472445	1.72211	0.00696864	0.0544002	1	4121	tags=32%, list=15%, signal=37%
GOBP_POSITIVE_REGULATION_OF_EXTRINSIC_APOPTOTIC_SIGNALING_PATHWAY	GOBP_POSITIVE_REGULATION_OF_EXTRINSIC_APOPTOTIC_SIGNALING_PATHWAY		44	0.481902	1.72205	0.00171233	0.0542079	1	7059	tags=48%, list=26%, signal=64%
GOCC_BLOOD_MICROPARTICLE	GOCC_BLOOD_MICROPARTICLE		119	0.402817	1.72125	0	0.0544957	1	4608	tags=29%, list=17%, signal=34%
HALLMARK_XENOBIOTIC_METABOLISM	HALLMARK_XENOBIOTIC_METABOLISM		193	0.372586	1.71976	0	0.0551964	1	5308	tags=33%, list=20%, signal=40%
GOBP_REGULATION_OF_MAST_CELL_ACTIVATION_INVOLVED_IN_IMMUNE_RESPONSE	GOBP_REGULATION_OF_MAST_CELL_ACTIVATION_INVOLVED_IN_IMMUNE_RESPONSE		28	0.52721	1.71926	0.00589391	0.0553342	1	1389	tags=25%, list=5%, signal=26%
GOMF_ORGANIC_ANION_TRANSMEMBRANE_TRANSPORTER_ACTIVITY	GOMF_ORGANIC_ANION_TRANSMEMBRANE_TRANSPORTER_ACTIVITY		168	0.381133	1.71924	0.00165017	0.0551318	1	5228	tags=32%, list=19%, signal=40%
GOBP_POSITIVE_REGULATION_OF_DEFENSE_RESPONSE_TO_VIRUS_BY_HOST	GOBP_POSITIVE_REGULATION_OF_DEFENSE_RESPONSE_TO_VIRUS_BY_HOST		29	0.527354	1.71714	0.00868056	0.0560317	1	4549	tags=41%, list=17%, signal=50%
GOBP_NEGATIVE_REGULATION_OF_LYMPHOCYTE_APOPTOTIC_PROCESS	GOBP_NEGATIVE_REGULATION_OF_LYMPHOCYTE_APOPTOTIC_PROCESS		30	0.510773	1.71703	0.00557621	0.0558802	1	1486	tags=27%, list=5%, signal=28%
GOBP_NEGATIVE_REGULATION_OF_CARTILAGE_DEVELOPMENT	GOBP_NEGATIVE_REGULATION_OF_CARTILAGE_DEVELOPMENT		25	0.54288	1.71688	0.00725953	0.0557535	1	6131	tags=56%, list=23%, signal=72%
GOBP_POSITIVE_REGULATION_OF_EPITHELIAL_CELL_MIGRATION	GOBP_POSITIVE_REGULATION_OF_EPITHELIAL_CELL_MIGRATION		159	0.383463	1.71664	0	0.0556842	1	4391	tags=28%, list=16%, signal=34%
GOBP_CD4_POSITIVE_ALPHA_BETA_T_CELL_ACTIVATION	GOBP_CD4_POSITIVE_ALPHA_BETA_T_CELL_ACTIVATION		91	0.415901	1.71635	0.00166945	0.0556299	1	6036	tags=36%, list=22%, signal=46%
GOBP_RESPONSE_TO_ACTIVITY	GOBP_RESPONSE_TO_ACTIVITY		63	0.44252	1.71543	0.00505902	0.0559455	1	4909	tags=32%, list=18%, signal=39%
GOBP_POSITIVE_REGULATION_OF_ENDOTHELIAL_CELL_CHEMOTAXIS	GOBP_POSITIVE_REGULATION_OF_ENDOTHELIAL_CELL_CHEMOTAXIS		15	0.618297	1.71537	0.00190476	0.05576	1	2009	tags=33%, list=7%, signal=36%
GOBP_POSITIVE_REGULATION_OF_LEUKOCYTE_CHEMOTAXIS	GOBP_POSITIVE_REGULATION_OF_LEUKOCYTE_CHEMOTAXIS		84	0.420551	1.71496	0	0.055757	1	6402	tags=42%, list=24%, signal=54%
GOBP_REGULATION_OF_INTRINSIC_APOPTOTIC_SIGNALING_PATHWAY	GOBP_REGULATION_OF_INTRINSIC_APOPTOTIC_SIGNALING_PATHWAY		148	0.386036	1.71491	0	0.0555735	1	6425	tags=39%, list=24%, signal=50%
GOBP_NOREPINEPHRINE_SECRETION	GOBP_NOREPINEPHRINE_SECRETION		15	0.618007	1.71392	0.011583	0.055894	1	3638	tags=40%, list=13%, signal=46%
GOBP_RESPONSE_TO_EXTRACELLULAR_STIMULUS	GOBP_RESPONSE_TO_EXTRACELLULAR_STIMULUS		452	0.336995	1.71177	0	0.0569819	1	3899	tags=22%, list=14%, signal=25%
GOBP_NEGATIVE_REGULATION_OF_INTRINSIC_APOPTOTIC_SIGNALING_PATHWAY_IN_RESPONSE_TO_DNA_DAMAGE	GOBP_NEGATIVE_REGULATION_OF_INTRINSIC_APOPTOTIC_SIGNALING_PATHWAY_IN_RESPONSE_TO_DNA_DAMAGE		30	0.521925	1.71167	0.00539568	0.0568188	1	1999	tags=30%, list=7%, signal=32%
GOBP_TONGUE_DEVELOPMENT	GOBP_TONGUE_DEVELOPMENT		19	0.564852	1.7116	0.00954198	0.056657	1	6480	tags=47%, list=24%, signal=62%
GOBP_REGULATION_OF_BLOOD_CIRCULATION	GOBP_REGULATION_OF_BLOOD_CIRCULATION		267	0.35754	1.71078	0	0.0567997	1	5860	tags=31%, list=22%, signal=39%
GOBP_MITOCHONDRION_MORPHOGENESIS	GOBP_MITOCHONDRION_MORPHOGENESIS		19	0.588294	1.71036	0.00556586	0.0568389	1	3483	tags=32%, list=13%, signal=36%
GOBP_ENDOTHELIUM_DEVELOPMENT	GOBP_ENDOTHELIUM_DEVELOPMENT		127	0.390812	1.71003	0	0.0568275	1	5627	tags=31%, list=21%, signal=40%
GOBP_POSITIVE_REGULATION_OF_AXON_EXTENSION	GOBP_POSITIVE_REGULATION_OF_AXON_EXTENSION		36	0.505463	1.70976	0.00380952	0.0567442	1	2412	tags=33%, list=9%, signal=37%
GOBP_GLUTAMINE_FAMILY_AMINO_ACID_METABOLIC_PROCESS	GOBP_GLUTAMINE_FAMILY_AMINO_ACID_METABOLIC_PROCESS		69	0.43319	1.70955	0	0.0566387	1	5168	tags=35%, list=19%, signal=43%
GOBP_POSITIVE_REGULATION_OF_WOUND_HEALING	GOBP_POSITIVE_REGULATION_OF_WOUND_HEALING		55	0.450544	1.7091	0	0.056655	1	3992	tags=29%, list=15%, signal=34%
GOBP_CELLULAR_RESPONSE_TO_KETONE	GOBP_CELLULAR_RESPONSE_TO_KETONE		86	0.419784	1.70875	0.0033841	0.0566131	1	6116	tags=37%, list=23%, signal=48%
GOBP_BLOOD_VESSEL_ENDOTHELIAL_CELL_MIGRATION	GOBP_BLOOD_VESSEL_ENDOTHELIAL_CELL_MIGRATION		140	0.386775	1.70764	0	0.0570948	1	4376	tags=29%, list=16%, signal=34%
GOBP_REGULATION_OF_HEART_RATE_BY_CARDIAC_CONDUCTION	GOBP_REGULATION_OF_HEART_RATE_BY_CARDIAC_CONDUCTION		37	0.496317	1.70751	0.0018315	0.056964	1	4854	tags=41%, list=18%, signal=49%
GOBP_POSITIVE_REGULATION_OF_HEMOPOIESIS	GOBP_POSITIVE_REGULATION_OF_HEMOPOIESIS		146	0.3811	1.70688	0	0.0570751	1	3931	tags=25%, list=14%, signal=29%
GOBP_REGULATION_OF_CELL_MORPHOGENESIS	GOBP_REGULATION_OF_CELL_MORPHOGENESIS		290	0.352154	1.70637	0	0.057185	1	3975	tags=26%, list=15%, signal=30%
GOBP_AMEBOIDAL_TYPE_CELL_MIGRATION	GOBP_AMEBOIDAL_TYPE_CELL_MIGRATION		417	0.338173	1.70628	0	0.0570332	1	4437	tags=25%, list=16%, signal=29%
GOBP_INOSITOL_PHOSPHATE_METABOLIC_PROCESS	GOBP_INOSITOL_PHOSPHATE_METABOLIC_PROCESS		69	0.43084	1.70577	0.00175439	0.0570687	1	5408	tags=35%, list=20%, signal=43%
GOBP_AXONAL_FASCICULATION	GOBP_AXONAL_FASCICULATION		19	0.574094	1.70558	0.0144928	0.0569742	1	4767	tags=53%, list=18%, signal=64%
GOBP_LEUKOCYTE_DIFFERENTIATION	GOBP_LEUKOCYTE_DIFFERENTIATION		496	0.336145	1.70492	0	0.0570877	1	6049	tags=30%, list=22%, signal=38%
GOBP_NEGATIVE_REGULATION_OF_G_PROTEIN_COUPLED_RECEPTOR_SIGNALING_PATHWAY	GOBP_NEGATIVE_REGULATION_OF_G_PROTEIN_COUPLED_RECEPTOR_SIGNALING_PATHWAY		47	0.474852	1.7045	0.00511945	0.0570966	1	4074	tags=34%, list=15%, signal=40%
GOMF_DYNEIN_INTERMEDIATE_CHAIN_BINDING	GOMF_DYNEIN_INTERMEDIATE_CHAIN_BINDING		27	0.535962	1.70341	0.00957854	0.0575178	1	4216	tags=33%, list=16%, signal=39%
GOBP_POSITIVE_REGULATION_OF_MAPK_CASCADE	GOBP_POSITIVE_REGULATION_OF_MAPK_CASCADE		488	0.335872	1.7025	0	0.0578964	1	3384	tags=22%, list=12%, signal=24%
GOBP_EXTRINSIC_APOPTOTIC_SIGNALING_PATHWAY_VIA_DEATH_DOMAIN_RECEPTORS	GOBP_EXTRINSIC_APOPTOTIC_SIGNALING_PATHWAY_VIA_DEATH_DOMAIN_RECEPTORS		81	0.42048	1.70215	0.00352113	0.0578731	1	4054	tags=31%, list=15%, signal=36%
GOMF_SUMO_BINDING	GOMF_SUMO_BINDING		15	0.622701	1.70088	0.0094697	0.0583256	1	1544	tags=27%, list=6%, signal=28%
GOBP_MESENCHYMAL_CELL_PROLIFERATION	GOBP_MESENCHYMAL_CELL_PROLIFERATION		38	0.48734	1.70057	0.00716846	0.0583517	1	4190	tags=34%, list=15%, signal=40%
GOCC_AXONEMAL_DYNEIN_COMPLEX	GOCC_AXONEMAL_DYNEIN_COMPLEX		23	0.553404	1.70041	0.00566038	0.0582222	1	8343	tags=70%, list=31%, signal=100%
GOBP_MONOAMINE_TRANSPORT	GOBP_MONOAMINE_TRANSPORT		76	0.423622	1.70031	0	0.0580684	1	3638	tags=25%, list=13%, signal=29%
GOBP_POSITIVE_REGULATION_OF_BLOOD_PRESSURE	GOBP_POSITIVE_REGULATION_OF_BLOOD_PRESSURE		30	0.516707	1.69994	0.00187617	0.0581164	1	8402	tags=60%, list=31%, signal=87%
GOBP_RESPONSE_TO_RETINOIC_ACID	GOBP_RESPONSE_TO_RETINOIC_ACID		98	0.405733	1.6997	0.00166113	0.0580514	1	7419	tags=41%, list=27%, signal=56%
GOBP_OVULATION	GOBP_OVULATION		15	0.6188	1.69923	0.0198556	0.058145	1	1568	tags=33%, list=6%, signal=35%
GOBP_MESENCHYMAL_CELL_DIFFERENTIATION	GOBP_MESENCHYMAL_CELL_DIFFERENTIATION		217	0.35968	1.69891	0	0.0581388	1	5151	tags=31%, list=19%, signal=38%
GOBP_OVULATION_CYCLE	GOBP_OVULATION_CYCLE		59	0.44592	1.69834	0.00362319	0.0582644	1	3538	tags=32%, list=13%, signal=37%
GOBP_ALPHA_BETA_T_CELL_DIFFERENTIATION	GOBP_ALPHA_BETA_T_CELL_DIFFERENTIATION		100	0.405596	1.69803	0	0.0582286	1	3410	tags=25%, list=13%, signal=28%
GOMF_VITAMIN_TRANSMEMBRANE_TRANSPORTER_ACTIVITY	GOMF_VITAMIN_TRANSMEMBRANE_TRANSPORTER_ACTIVITY		29	0.516098	1.69746	0.00182482	0.0583691	1	5040	tags=48%, list=19%, signal=59%
GOBP_POSITIVE_REGULATION_OF_EXCITATORY_POSTSYNAPTIC_POTENTIAL	GOBP_POSITIVE_REGULATION_OF_EXCITATORY_POSTSYNAPTIC_POTENTIAL		25	0.532494	1.69711	0.00727273	0.0583903	1	7639	tags=48%, list=28%, signal=67%
GOBP_NEGATIVE_REGULATION_OF_HEMOPOIESIS	GOBP_NEGATIVE_REGULATION_OF_HEMOPOIESIS		98	0.409578	1.6962	0	0.0586681	1	5829	tags=34%, list=21%, signal=43%
GOBP_SUBSTRATE_ADHESION_DEPENDENT_CELL_SPREADING	GOBP_SUBSTRATE_ADHESION_DEPENDENT_CELL_SPREADING		107	0.398184	1.69597	0	0.0586033	1	5564	tags=35%, list=21%, signal=43%
GOBP_ENDOCARDIAL_CUSHION_DEVELOPMENT	GOBP_ENDOCARDIAL_CUSHION_DEVELOPMENT		41	0.484738	1.69569	0.00172117	0.0585063	1	3883	tags=37%, list=14%, signal=43%
GOBP_EMBRYO_IMPLANTATION	GOBP_EMBRYO_IMPLANTATION		46	0.461521	1.69429	0.00865052	0.0591537	1	7198	tags=43%, list=27%, signal=59%
GOBP_REGULATION_OF_REACTIVE_OXYGEN_SPECIES_BIOSYNTHETIC_PROCESS	GOBP_REGULATION_OF_REACTIVE_OXYGEN_SPECIES_BIOSYNTHETIC_PROCESS		83	0.417447	1.69407	0.00513699	0.0590918	1	7080	tags=41%, list=26%, signal=55%
GOBP_EXTRACELLULAR_TRANSPORT	GOBP_EXTRACELLULAR_TRANSPORT		33	0.50831	1.69392	0.00178891	0.0589905	1	4070	tags=30%, list=15%, signal=36%
GOBP_PURINERGIC_NUCLEOTIDE_RECEPTOR_SIGNALING_PATHWAY	GOBP_PURINERGIC_NUCLEOTIDE_RECEPTOR_SIGNALING_PATHWAY		27	0.532423	1.6938	0.0129151	0.0588538	1	2822	tags=30%, list=10%, signal=33%
GOBP_HEART_PROCESS	GOBP_HEART_PROCESS		264	0.351306	1.69363	0	0.058777	1	4645	tags=27%, list=17%, signal=33%
GOMF_MISFOLDED_PROTEIN_BINDING	GOMF_MISFOLDED_PROTEIN_BINDING		27	0.530759	1.6935	0.00746269	0.0586931	1	1338	tags=22%, list=5%, signal=23%
GOBP_COLLAGEN_METABOLIC_PROCESS	GOBP_COLLAGEN_METABOLIC_PROCESS		104	0.403284	1.69329	0	0.058606	1	5579	tags=34%, list=21%, signal=42%
GOBP_NECROTIC_CELL_DEATH	GOBP_NECROTIC_CELL_DEATH		57	0.442058	1.69219	0.00518135	0.0590406	1	5488	tags=40%, list=20%, signal=50%
GOBP_RESPONSE_TO_NUTRIENT	GOBP_RESPONSE_TO_NUTRIENT		156	0.374113	1.69164	0.00166667	0.0591378	1	4183	tags=25%, list=15%, signal=29%
GOBP_TRANSFORMING_GROWTH_FACTOR_BETA_PRODUCTION	GOBP_TRANSFORMING_GROWTH_FACTOR_BETA_PRODUCTION		36	0.493195	1.69141	0.00182149	0.0590581	1	4884	tags=39%, list=18%, signal=47%
GOBP_REGULATION_OF_CELL_MATURATION	GOBP_REGULATION_OF_CELL_MATURATION		19	0.579372	1.69139	0.00182149	0.0588769	1	8043	tags=58%, list=30%, signal=82%
GOCC_INTRINSIC_COMPONENT_OF_SYNAPTIC_MEMBRANE	GOCC_INTRINSIC_COMPONENT_OF_SYNAPTIC_MEMBRANE		133	0.383998	1.69112	0	0.0588838	1	7832	tags=44%, list=29%, signal=62%
GOCC_PROTEASOME_ACCESSORY_COMPLEX	GOCC_PROTEASOME_ACCESSORY_COMPLEX		23	0.550952	1.69111	0.00773694	0.0587003	1	9318	tags=61%, list=34%, signal=93%
GOBP_AMINE_BIOSYNTHETIC_PROCESS	GOBP_AMINE_BIOSYNTHETIC_PROCESS		38	0.493239	1.69101	0.00886525	0.0585803	1	5520	tags=42%, list=20%, signal=53%
GOBP_AMINE_METABOLIC_PROCESS	GOBP_AMINE_METABOLIC_PROCESS		149	0.37902	1.6906	0	0.0585997	1	5300	tags=32%, list=20%, signal=40%
GOBP_SPROUTING_ANGIOGENESIS	GOBP_SPROUTING_ANGIOGENESIS		144	0.380561	1.69037	0	0.0585501	1	4904	tags=30%, list=18%, signal=36%
GOBP_INTERLEUKIN_6_PRODUCTION	GOBP_INTERLEUKIN_6_PRODUCTION		142	0.383288	1.68994	0.00167504	0.0585774	1	7475	tags=42%, list=28%, signal=57%
GOBP_CATECHOLAMINE_SECRETION	GOBP_CATECHOLAMINE_SECRETION		52	0.452961	1.68989	0.00728598	0.058417	1	3638	tags=27%, list=13%, signal=31%
GOBP_NEGATIVE_REGULATION_OF_TOR_SIGNALING	GOBP_NEGATIVE_REGULATION_OF_TOR_SIGNALING		43	0.469414	1.6889	0.00192308	0.0588068	1	803	tags=21%, list=3%, signal=22%
GOMF_NEUTRAL_AMINO_ACID_TRANSMEMBRANE_TRANSPORTER_ACTIVITY	GOMF_NEUTRAL_AMINO_ACID_TRANSMEMBRANE_TRANSPORTER_ACTIVITY		31	0.512988	1.68873	0.00553505	0.0587035	1	5228	tags=45%, list=19%, signal=56%
GOBP_RESPONSE_TO_HYDROGEN_PEROXIDE	GOBP_RESPONSE_TO_HYDROGEN_PEROXIDE		126	0.390251	1.68852	0	0.0586617	1	2675	tags=21%, list=10%, signal=23%
GOBP_REGULATION_OF_RELEASE_OF_CYTOCHROME_C_FROM_MITOCHONDRIA	GOBP_REGULATION_OF_RELEASE_OF_CYTOCHROME_C_FROM_MITOCHONDRIA		42	0.474881	1.6878	0.00353357	0.0589268	1	5749	tags=45%, list=21%, signal=57%
GOCC_BASAL_PART_OF_CELL	GOCC_BASAL_PART_OF_CELL		244	0.359097	1.68743	0	0.0589714	1	5059	tags=30%, list=19%, signal=36%
HALLMARK_UV_RESPONSE_UP	HALLMARK_UV_RESPONSE_UP		146	0.379717	1.68713	0	0.0589592	1	2766	tags=27%, list=10%, signal=30%
GOMF_ANION_TRANSMEMBRANE_TRANSPORTER_ACTIVITY	GOMF_ANION_TRANSMEMBRANE_TRANSPORTER_ACTIVITY		437	0.332967	1.68681	0	0.0589395	1	5236	tags=28%, list=19%, signal=35%
GOBP_REGULATION_OF_ENDOPLASMIC_RETICULUM_STRESS_INDUCED_INTRINSIC_APOPTOTIC_SIGNALING_PATHWAY	GOBP_REGULATION_OF_ENDOPLASMIC_RETICULUM_STRESS_INDUCED_INTRINSIC_APOPTOTIC_SIGNALING_PATHWAY		28	0.526208	1.68642	0.0132325	0.0590062	1	1115	tags=21%, list=4%, signal=22%
GOBP_REGULATION_OF_RESPONSE_TO_REACTIVE_OXYGEN_SPECIES	GOBP_REGULATION_OF_RESPONSE_TO_REACTIVE_OXYGEN_SPECIES		30	0.513374	1.68591	0.00746269	0.059106	1	4819	tags=37%, list=18%, signal=45%
GOCC_APICAL_PART_OF_CELL	GOCC_APICAL_PART_OF_CELL		401	0.337413	1.68582	0	0.0589971	1	5517	tags=29%, list=20%, signal=36%
GOBP_CYCLIC_NUCLEOTIDE_MEDIATED_SIGNALING	GOBP_CYCLIC_NUCLEOTIDE_MEDIATED_SIGNALING		85	0.414131	1.68566	0.00165837	0.0589001	1	4187	tags=32%, list=15%, signal=37%
GOBP_CALCIUM_ION_TRANSMEMBRANE_TRANSPORT_VIA_HIGH_VOLTAGE_GATED_CALCIUM_CHANNEL	GOBP_CALCIUM_ION_TRANSMEMBRANE_TRANSPORT_VIA_HIGH_VOLTAGE_GATED_CALCIUM_CHANNEL		16	0.583768	1.68536	0.0104712	0.0589322	1	6222	tags=50%, list=23%, signal=65%
GOBP_GAMMA_AMINOBUTYRIC_ACID_SIGNALING_PATHWAY	GOBP_GAMMA_AMINOBUTYRIC_ACID_SIGNALING_PATHWAY		26	0.516506	1.68524	0.00904159	0.0588174	1	6134	tags=42%, list=23%, signal=55%
GOBP_RESPONSE_TO_CAMP	GOBP_RESPONSE_TO_CAMP		91	0.407962	1.6843	0.0017452	0.0591666	1	6055	tags=36%, list=22%, signal=47%
GOBP_NEGATIVE_REGULATION_OF_CYTOKINE_PRODUCTION	GOBP_NEGATIVE_REGULATION_OF_CYTOKINE_PRODUCTION		314	0.34712	1.68426	0	0.0590186	1	5829	tags=32%, list=21%, signal=40%
GOBP_SEROTONIN_TRANSPORT	GOBP_SEROTONIN_TRANSPORT		19	0.570127	1.68424	0.00750469	0.0588642	1	8053	tags=58%, list=30%, signal=82%
GOBP_REGULATION_OF_APOPTOTIC_SIGNALING_PATHWAY	GOBP_REGULATION_OF_APOPTOTIC_SIGNALING_PATHWAY		325	0.345747	1.68411	0	0.0587656	1	6563	tags=35%, list=24%, signal=46%
GOBP_SMOOTH_MUSCLE_CELL_DIFFERENTIATION	GOBP_SMOOTH_MUSCLE_CELL_DIFFERENTIATION		61	0.438787	1.68253	0.00519931	0.0593967	1	3883	tags=34%, list=14%, signal=40%
GOMF_PHOSPHATIDYLINOSITOL_3_PHOSPHATE_BINDING	GOMF_PHOSPHATIDYLINOSITOL_3_PHOSPHATE_BINDING		41	0.479998	1.68241	0.00715563	0.0592931	1	3112	tags=32%, list=11%, signal=36%
HALLMARK_TGF_BETA_SIGNALING	HALLMARK_TGF_BETA_SIGNALING		49	0.455577	1.68237	0.0053286	0.0591398	1	5627	tags=49%, list=21%, signal=62%
GOMF_HSP70_PROTEIN_BINDING	GOMF_HSP70_PROTEIN_BINDING		37	0.48433	1.68203	0.00883392	0.0591529	1	2730	tags=30%, list=10%, signal=33%
GOBP_ENDOTHELIAL_CELL_MIGRATION	GOBP_ENDOTHELIAL_CELL_MIGRATION		233	0.355444	1.68134	0	0.0593133	1	3689	tags=24%, list=14%, signal=28%
GOBP_AXONEMAL_DYNEIN_COMPLEX_ASSEMBLY	GOBP_AXONEMAL_DYNEIN_COMPLEX_ASSEMBLY		34	0.485169	1.6811	0.00378072	0.059272	1	9058	tags=59%, list=33%, signal=88%
GOBP_CD4_POSITIVE_ALPHA_BETA_T_CELL_DIFFERENTIATION	GOBP_CD4_POSITIVE_ALPHA_BETA_T_CELL_DIFFERENTIATION		75	0.422154	1.68109	0.00170648	0.0591026	1	3410	tags=25%, list=13%, signal=29%
GOBP_POSITIVE_REGULATION_OF_SECRETION	GOBP_POSITIVE_REGULATION_OF_SECRETION		281	0.352105	1.68082	0	0.0590406	1	4036	tags=25%, list=15%, signal=29%
GOBP_LIPID_EXPORT_FROM_CELL	GOBP_LIPID_EXPORT_FROM_CELL		75	0.422205	1.68075	0.00166945	0.0589117	1	3713	tags=28%, list=14%, signal=32%
GOBP_EPIBOLY	GOBP_EPIBOLY		33	0.503572	1.67786	0.00526316	0.0603	1	2189	tags=24%, list=8%, signal=26%
GOBP_POSITIVE_REGULATION_OF_INTERLEUKIN_10_PRODUCTION	GOBP_POSITIVE_REGULATION_OF_INTERLEUKIN_10_PRODUCTION		35	0.498652	1.67748	0.0070922	0.0603165	1	4347	tags=37%, list=16%, signal=44%
HALLMARK_KRAS_SIGNALING_DN	HALLMARK_KRAS_SIGNALING_DN		194	0.36532	1.67739	0	0.0601853	1	4940	tags=28%, list=18%, signal=34%
GOBP_B_CELL_DIFFERENTIATION	GOBP_B_CELL_DIFFERENTIATION		133	0.379409	1.677	0	0.0602052	1	6049	tags=33%, list=22%, signal=42%
GOMF_MONOCARBOXYLIC_ACID_TRANSMEMBRANE_TRANSPORTER_ACTIVITY	GOMF_MONOCARBOXYLIC_ACID_TRANSMEMBRANE_TRANSPORTER_ACTIVITY		65	0.432187	1.67684	0	0.0601624	1	3881	tags=31%, list=14%, signal=36%
GOBP_NEGATIVE_REGULATION_OF_BLOOD_VESSEL_ENDOTHELIAL_CELL_MIGRATION	GOBP_NEGATIVE_REGULATION_OF_BLOOD_VESSEL_ENDOTHELIAL_CELL_MIGRATION		56	0.442545	1.67641	0	0.0602528	1	2103	tags=23%, list=8%, signal=25%
GOBP_TISSUE_MIGRATION	GOBP_TISSUE_MIGRATION		316	0.343413	1.67607	0	0.0602617	1	3966	tags=24%, list=15%, signal=28%
GOMF_HORMONE_BINDING	GOMF_HORMONE_BINDING		79	0.419416	1.67585	0.00172414	0.0602121	1	6916	tags=42%, list=26%, signal=56%
GOBP_POSITIVE_REGULATION_OF_RESPONSE_TO_WOUNDING	GOBP_POSITIVE_REGULATION_OF_RESPONSE_TO_WOUNDING		66	0.4339	1.67477	0.00519931	0.0606985	1	3992	tags=29%, list=15%, signal=34%
GOBP_INTERLEUKIN_1_BETA_PRODUCTION	GOBP_INTERLEUKIN_1_BETA_PRODUCTION		98	0.399824	1.67411	0	0.0608824	1	7178	tags=42%, list=26%, signal=57%
GOBP_CHAPERONE_MEDIATED_PROTEIN_COMPLEX_ASSEMBLY	GOBP_CHAPERONE_MEDIATED_PROTEIN_COMPLEX_ASSEMBLY		20	0.56678	1.67387	0.0127505	0.0608557	1	2358	tags=35%, list=9%, signal=38%
GOMF_GABA_RECEPTOR_ACTIVITY	GOMF_GABA_RECEPTOR_ACTIVITY		21	0.543825	1.6738	0.0201613	0.0607331	1	6134	tags=48%, list=23%, signal=61%
GOCC_RUFFLE_MEMBRANE	GOCC_RUFFLE_MEMBRANE		89	0.405116	1.67306	0.00332226	0.060988	1	4743	tags=30%, list=17%, signal=37%
GOBP_CELLULAR_RESPONSE_TO_GROWTH_HORMONE_STIMULUS	GOBP_CELLULAR_RESPONSE_TO_GROWTH_HORMONE_STIMULUS		21	0.563677	1.67212	0.00904159	0.0614042	1	5529	tags=43%, list=20%, signal=54%
GOBP_POSITIVE_REGULATION_OF_CALCIUM_ION_IMPORT	GOBP_POSITIVE_REGULATION_OF_CALCIUM_ION_IMPORT		18	0.577177	1.67202	0.0112782	0.0612982	1	2494	tags=28%, list=9%, signal=31%
HALLMARK_P53_PATHWAY	HALLMARK_P53_PATHWAY		189	0.369597	1.67195	0	0.0611859	1	3086	tags=23%, list=11%, signal=26%
GOCC_SARCOLEMMA	GOCC_SARCOLEMMA		125	0.384285	1.67045	0.00173913	0.0619059	1	6441	tags=38%, list=24%, signal=49%
GOBP_NEURON_PROJECTION_EXTENSION_INVOLVED_IN_NEURON_PROJECTION_GUIDANCE	GOBP_NEURON_PROJECTION_EXTENSION_INVOLVED_IN_NEURON_PROJECTION_GUIDANCE		36	0.478517	1.67002	0.00537634	0.0619849	1	4767	tags=31%, list=18%, signal=37%
GOBP_REGULATION_OF_GLIAL_CELL_DIFFERENTIATION	GOBP_REGULATION_OF_GLIAL_CELL_DIFFERENTIATION		67	0.429105	1.66986	0.0035524	0.0618817	1	2884	tags=25%, list=11%, signal=28%
GOBP_NEGATIVE_REGULATION_OF_CHONDROCYTE_DIFFERENTIATION	GOBP_NEGATIVE_REGULATION_OF_CHONDROCYTE_DIFFERENTIATION		21	0.550539	1.66889	0.0201835	0.0622015	1	6131	tags=62%, list=23%, signal=80%
GOBP_POSITIVE_REGULATION_OF_P38MAPK_CASCADE	GOBP_POSITIVE_REGULATION_OF_P38MAPK_CASCADE		27	0.514799	1.66799	0.015873	0.0625202	1	1501	tags=30%, list=6%, signal=31%
GOBP_CARTILAGE_DEVELOPMENT	GOBP_CARTILAGE_DEVELOPMENT		170	0.366755	1.66769	0	0.0625602	1	4314	tags=27%, list=16%, signal=32%
GOMF_PHOSPHOLIPASE_C_ACTIVITY	GOMF_PHOSPHOLIPASE_C_ACTIVITY		27	0.514096	1.66755	0.00924214	0.0624834	1	1532	tags=26%, list=6%, signal=27%
GOBP_CELL_CELL_RECOGNITION	GOBP_CELL_CELL_RECOGNITION		76	0.418549	1.66729	0	0.0624437	1	4770	tags=29%, list=18%, signal=35%
GOMF_ACTIVE_TRANSMEMBRANE_TRANSPORTER_ACTIVITY	GOMF_ACTIVE_TRANSMEMBRANE_TRANSPORTER_ACTIVITY		293	0.343961	1.66679	0	0.0625762	1	4936	tags=28%, list=18%, signal=34%
GOBP_MUSCLE_CELL_PROLIFERATION	GOBP_MUSCLE_CELL_PROLIFERATION		194	0.361075	1.66662	0	0.0625031	1	4822	tags=28%, list=18%, signal=34%
GOBP_REGULATION_OF_MUSCLE_ADAPTATION	GOBP_REGULATION_OF_MUSCLE_ADAPTATION		85	0.404428	1.66657	0.00177305	0.0623613	1	3818	tags=25%, list=14%, signal=29%
HALLMARK_INFLAMMATORY_RESPONSE	HALLMARK_INFLAMMATORY_RESPONSE		196	0.365952	1.66558	0	0.062864	1	6437	tags=33%, list=24%, signal=43%
GOBP_MICROGLIAL_CELL_ACTIVATION	GOBP_MICROGLIAL_CELL_ACTIVATION		46	0.458195	1.66484	0.00546448	0.0631644	1	8004	tags=52%, list=30%, signal=74%
GOBP_POSITIVE_REGULATION_OF_CD4_POSITIVE_ALPHA_BETA_T_CELL_ACTIVATION	GOBP_POSITIVE_REGULATION_OF_CD4_POSITIVE_ALPHA_BETA_T_CELL_ACTIVATION		35	0.493576	1.66397	0.00176679	0.0634367	1	5915	tags=49%, list=22%, signal=62%
GOBP_REGULATION_OF_SYSTEMIC_ARTERIAL_BLOOD_PRESSURE_MEDIATED_BY_A_CHEMICAL_SIGNAL	GOBP_REGULATION_OF_SYSTEMIC_ARTERIAL_BLOOD_PRESSURE_MEDIATED_BY_A_CHEMICAL_SIGNAL		42	0.467375	1.66369	0.00742115	0.0634438	1	5907	tags=36%, list=22%, signal=46%
GOBP_POSITIVE_REGULATION_OF_CHEMOKINE_PRODUCTION	GOBP_POSITIVE_REGULATION_OF_CHEMOKINE_PRODUCTION		57	0.443108	1.66347	0.0037244	0.063428	1	3638	tags=25%, list=13%, signal=28%
GOMF_SODIUM_ION_TRANSMEMBRANE_TRANSPORTER_ACTIVITY	GOMF_SODIUM_ION_TRANSMEMBRANE_TRANSPORTER_ACTIVITY		141	0.380334	1.66344	0.00157729	0.0632891	1	6722	tags=36%, list=25%, signal=48%
GOBP_CGMP_METABOLIC_PROCESS	GOBP_CGMP_METABOLIC_PROCESS		16	0.584834	1.66289	0.025974	0.0634869	1	2270	tags=44%, list=8%, signal=48%
GOBP_NEGATIVE_REGULATION_OF_DNA_BIOSYNTHETIC_PROCESS	GOBP_NEGATIVE_REGULATION_OF_DNA_BIOSYNTHETIC_PROCESS		36	0.476802	1.66259	0.00743494	0.0634812	1	1854	tags=28%, list=7%, signal=30%
GOBP_RESPONSE_TO_ESTRADIOL	GOBP_RESPONSE_TO_ESTRADIOL		118	0.386953	1.66235	0	0.0635009	1	5819	tags=36%, list=21%, signal=45%
GOBP_REGULATION_OF_EXTRINSIC_APOPTOTIC_SIGNALING_PATHWAY_IN_ABSENCE_OF_LIGAND	GOBP_REGULATION_OF_EXTRINSIC_APOPTOTIC_SIGNALING_PATHWAY_IN_ABSENCE_OF_LIGAND		39	0.473576	1.6623	0.00180832	0.0633536	1	2035	tags=18%, list=8%, signal=19%
GOBP_DETECTION_OF_TEMPERATURE_STIMULUS	GOBP_DETECTION_OF_TEMPERATURE_STIMULUS		20	0.547159	1.66159	0.0205224	0.0635783	1	5727	tags=40%, list=21%, signal=51%
GOBP_SPERM_EGG_RECOGNITION	GOBP_SPERM_EGG_RECOGNITION		60	0.437577	1.66157	0.0018018	0.0634189	1	8231	tags=45%, list=30%, signal=64%
GOBP_DETECTION_OF_STIMULUS_INVOLVED_IN_SENSORY_PERCEPTION_OF_PAIN	GOBP_DETECTION_OF_STIMULUS_INVOLVED_IN_SENSORY_PERCEPTION_OF_PAIN		22	0.539928	1.66071	0.0123894	0.0637024	1	1239	tags=23%, list=5%, signal=24%
GOBP_REGULATION_OF_HEART_CONTRACTION	GOBP_REGULATION_OF_HEART_CONTRACTION		224	0.354238	1.66033	0	0.0637242	1	4645	tags=27%, list=17%, signal=33%
GOBP_POSITIVE_REGULATION_OF_HISTONE_DEACETYLATION	GOBP_POSITIVE_REGULATION_OF_HISTONE_DEACETYLATION		17	0.58828	1.66026	0.0133843	0.0636163	1	2160	tags=29%, list=8%, signal=32%
GOMF_ACTIVE_ION_TRANSMEMBRANE_TRANSPORTER_ACTIVITY	GOMF_ACTIVE_ION_TRANSMEMBRANE_TRANSPORTER_ACTIVITY		199	0.362117	1.66001	0	0.0636103	1	5894	tags=32%, list=22%, signal=40%
GOBP_LYMPHOCYTE_APOPTOTIC_PROCESS	GOBP_LYMPHOCYTE_APOPTOTIC_PROCESS		68	0.428944	1.65932	0.00338983	0.0638279	1	1866	tags=21%, list=7%, signal=22%
GOBP_POSITIVE_REGULATION_OF_NEURON_APOPTOTIC_PROCESS	GOBP_POSITIVE_REGULATION_OF_NEURON_APOPTOTIC_PROCESS		48	0.451733	1.6586	0.00720721	0.0640694	1	8397	tags=50%, list=31%, signal=72%
GOMF_PHOSPHATIDYLINOSITOL_3_4_5_TRISPHOSPHATE_BINDING	GOMF_PHOSPHATIDYLINOSITOL_3_4_5_TRISPHOSPHATE_BINDING		37	0.479965	1.65796	0.0149813	0.0642316	1	3916	tags=35%, list=14%, signal=41%
GOBP_GLOMERULAR_MESANGIUM_DEVELOPMENT	GOBP_GLOMERULAR_MESANGIUM_DEVELOPMENT		15	0.605051	1.65757	0.010989	0.06433	1	4347	tags=33%, list=16%, signal=40%
GOMF_BHLH_TRANSCRIPTION_FACTOR_BINDING	GOMF_BHLH_TRANSCRIPTION_FACTOR_BINDING		24	0.529193	1.65707	0.00706714	0.0644868	1	1282	tags=25%, list=5%, signal=26%
GOBP_MAINTENANCE_OF_BLOOD_BRAIN_BARRIER	GOBP_MAINTENANCE_OF_BLOOD_BRAIN_BARRIER		31	0.498102	1.65692	0.00894454	0.0644039	1	5888	tags=39%, list=22%, signal=49%
GOMF_TRANSMEMBRANE_RECEPTOR_PROTEIN_TYROSINE_KINASE_ACTIVITY	GOMF_TRANSMEMBRANE_RECEPTOR_PROTEIN_TYROSINE_KINASE_ACTIVITY		59	0.438446	1.65627	0.00187617	0.0646629	1	4901	tags=37%, list=18%, signal=45%
GOBP_NEGATIVE_REGULATION_OF_EXTRINSIC_APOPTOTIC_SIGNALING_PATHWAY	GOBP_NEGATIVE_REGULATION_OF_EXTRINSIC_APOPTOTIC_SIGNALING_PATHWAY		99	0.395795	1.65596	0	0.0647218	1	6563	tags=37%, list=24%, signal=49%
GOMF_PHOSPHATIDYLINOSITOL_4_5_BISPHOSPHATE_BINDING	GOMF_PHOSPHATIDYLINOSITOL_4_5_BISPHOSPHATE_BINDING		78	0.412179	1.65556	0.00179211	0.0647783	1	5524	tags=33%, list=20%, signal=42%
GOBP_REGULATION_OF_MYELOID_LEUKOCYTE_MEDIATED_IMMUNITY	GOBP_REGULATION_OF_MYELOID_LEUKOCYTE_MEDIATED_IMMUNITY		50	0.444824	1.65514	0.00184502	0.0648894	1	4294	tags=30%, list=16%, signal=36%
GOBP_T_CELL_ACTIVATION	GOBP_T_CELL_ACTIVATION		443	0.329295	1.65496	0	0.0648186	1	6049	tags=30%, list=22%, signal=38%
GOBP_CELL_RECOGNITION	GOBP_CELL_RECOGNITION		190	0.359264	1.65406	0	0.0651625	1	4770	tags=26%, list=18%, signal=32%
GOBP_MONONUCLEAR_CELL_DIFFERENTIATION	GOBP_MONONUCLEAR_CELL_DIFFERENTIATION		391	0.33275	1.654	0	0.0650211	1	5923	tags=29%, list=22%, signal=37%
GOCC_POSTSYNAPTIC_SPECIALIZATION_MEMBRANE	GOCC_POSTSYNAPTIC_SPECIALIZATION_MEMBRANE		105	0.38765	1.65376	0.00346021	0.0650239	1	7360	tags=44%, list=27%, signal=60%
GOBP_REGULATION_OF_LEUKOCYTE_CHEMOTAXIS	GOBP_REGULATION_OF_LEUKOCYTE_CHEMOTAXIS		108	0.387523	1.65249	0.0016835	0.0655992	1	4638	tags=28%, list=17%, signal=33%
GOCC_PLATELET_ALPHA_GRANULE	GOCC_PLATELET_ALPHA_GRANULE		84	0.402479	1.65242	0	0.0654761	1	4009	tags=31%, list=15%, signal=36%
GOBP_REGULATION_OF_ALPHA_BETA_T_CELL_ACTIVATION	GOBP_REGULATION_OF_ALPHA_BETA_T_CELL_ACTIVATION		94	0.39637	1.65231	0.00170068	0.0653745	1	3949	tags=26%, list=15%, signal=30%
GOBP_NEGATIVE_REGULATION_OF_IMMUNE_SYSTEM_PROCESS	GOBP_NEGATIVE_REGULATION_OF_IMMUNE_SYSTEM_PROCESS		373	0.329595	1.65194	0	0.0654575	1	3367	tags=20%, list=12%, signal=22%
GOBP_ESTABLISHMENT_OF_ENDOTHELIAL_BARRIER	GOBP_ESTABLISHMENT_OF_ENDOTHELIAL_BARRIER		46	0.445097	1.65178	0.00537634	0.0653898	1	5888	tags=39%, list=22%, signal=50%
GOBP_REGULATION_OF_ASTROCYTE_DIFFERENTIATION	GOBP_REGULATION_OF_ASTROCYTE_DIFFERENTIATION		24	0.522362	1.65158	0.0144928	0.0653583	1	2884	tags=33%, list=11%, signal=37%
GOBP_FATTY_ACID_TRANSPORT	GOBP_FATTY_ACID_TRANSPORT		141	0.378051	1.65105	0	0.0655311	1	4058	tags=28%, list=15%, signal=32%
GOMF_ATPASE_ACTIVATOR_ACTIVITY	GOMF_ATPASE_ACTIVATOR_ACTIVITY		23	0.5305	1.65104	0.0166052	0.0653859	1	459	tags=22%, list=2%, signal=22%
GOBP_NEGATIVE_REGULATION_OF_OXIDATIVE_STRESS_INDUCED_CELL_DEATH	GOBP_NEGATIVE_REGULATION_OF_OXIDATIVE_STRESS_INDUCED_CELL_DEATH		42	0.467013	1.65084	0.00700525	0.0653369	1	3188	tags=29%, list=12%, signal=32%
GOCC_POTASSIUM_CHANNEL_COMPLEX	GOCC_POTASSIUM_CHANNEL_COMPLEX		94	0.398628	1.64992	0	0.0657324	1	6692	tags=37%, list=25%, signal=49%
GOBP_POSITIVE_REGULATION_OF_CYTOKINE_PRODUCTION	GOBP_POSITIVE_REGULATION_OF_CYTOKINE_PRODUCTION		402	0.332032	1.64949	0	0.0658373	1	6278	tags=33%, list=23%, signal=42%
GOBP_REGULATION_OF_SYSTEMIC_ARTERIAL_BLOOD_PRESSURE_BY_HORMONE	GOBP_REGULATION_OF_SYSTEMIC_ARTERIAL_BLOOD_PRESSURE_BY_HORMONE		36	0.478186	1.64919	0.00925926	0.0658352	1	5907	tags=36%, list=22%, signal=46%
GOBP_REPRODUCTIVE_SYSTEM_DEVELOPMENT	GOBP_REPRODUCTIVE_SYSTEM_DEVELOPMENT		386	0.330346	1.64915	0	0.065691	1	4209	tags=27%, list=16%, signal=31%
GOBP_SUPEROXIDE_ANION_GENERATION	GOBP_SUPEROXIDE_ANION_GENERATION		34	0.48955	1.649	0.0056391	0.0656418	1	6204	tags=44%, list=23%, signal=57%
GOBP_SYNAPTIC_TRANSMISSION_GLUTAMATERGIC	GOBP_SYNAPTIC_TRANSMISSION_GLUTAMATERGIC		84	0.404199	1.64875	0.00176991	0.0656372	1	6563	tags=43%, list=24%, signal=56%
GOMF_SECONDARY_ACTIVE_MONOCARBOXYLATE_TRANSMEMBRANE_TRANSPORTER_ACTIVITY	GOMF_SECONDARY_ACTIVE_MONOCARBOXYLATE_TRANSMEMBRANE_TRANSPORTER_ACTIVITY		17	0.578818	1.64844	0.0118343	0.0656443	1	5228	tags=47%, list=19%, signal=58%
GOCC_CATION_CHANNEL_COMPLEX	GOCC_CATION_CHANNEL_COMPLEX		212	0.350019	1.64833	0	0.0655486	1	6722	tags=35%, list=25%, signal=46%
GOBP_EMBRYONIC_CRANIAL_SKELETON_MORPHOGENESIS	GOBP_EMBRYONIC_CRANIAL_SKELETON_MORPHOGENESIS		41	0.466305	1.64806	0.00541516	0.0655764	1	4190	tags=32%, list=15%, signal=37%
GOBP_DETECTION_OF_MECHANICAL_STIMULUS	GOBP_DETECTION_OF_MECHANICAL_STIMULUS		48	0.453014	1.64751	0.00177305	0.0657552	1	6095	tags=40%, list=22%, signal=51%
GOCC_CORNIFIED_ENVELOPE	GOCC_CORNIFIED_ENVELOPE		44	0.461251	1.64745	0.0130112	0.0656516	1	4562	tags=34%, list=17%, signal=41%
GOBP_MESODERM_MORPHOGENESIS	GOBP_MESODERM_MORPHOGENESIS		65	0.42438	1.64726	0.00176056	0.0656262	1	4167	tags=28%, list=15%, signal=33%
GOMF_GLUTAMATE_RECEPTOR_BINDING	GOMF_GLUTAMATE_RECEPTOR_BINDING		36	0.472919	1.6472	0.0087108	0.0655058	1	5097	tags=42%, list=19%, signal=51%
GOMF_CYSTEINE_TYPE_ENDOPEPTIDASE_ACTIVITY_INVOLVED_IN_APOPTOTIC_PROCESS	GOMF_CYSTEINE_TYPE_ENDOPEPTIDASE_ACTIVITY_INVOLVED_IN_APOPTOTIC_PROCESS		15	0.581189	1.64678	0.0227273	0.0656229	1	1043	tags=27%, list=4%, signal=28%
GOBP_ENDODERM_FORMATION	GOBP_ENDODERM_FORMATION		50	0.452041	1.64581	0.0052356	0.0661112	1	4391	tags=32%, list=16%, signal=38%
GOBP_REGULATION_OF_FATTY_ACID_OXIDATION	GOBP_REGULATION_OF_FATTY_ACID_OXIDATION		30	0.500159	1.64509	0.0162749	0.0663557	1	3162	tags=30%, list=12%, signal=34%
GOMF_TRANSMEMBRANE_RECEPTOR_PROTEIN_KINASE_ACTIVITY	GOMF_TRANSMEMBRANE_RECEPTOR_PROTEIN_KINASE_ACTIVITY		78	0.409527	1.64476	0	0.0663862	1	4901	tags=36%, list=18%, signal=44%
GOMF_SYMPORTER_ACTIVITY	GOMF_SYMPORTER_ACTIVITY		137	0.370509	1.64458	0.00163132	0.0663226	1	4917	tags=28%, list=18%, signal=35%
GOBP_ARGININE_METABOLIC_PROCESS	GOBP_ARGININE_METABOLIC_PROCESS		18	0.566247	1.64449	0.0188679	0.0662192	1	1915	tags=33%, list=7%, signal=36%
GOBP_POSITIVE_REGULATION_OF_REACTIVE_OXYGEN_SPECIES_METABOLIC_PROCESS	GOBP_POSITIVE_REGULATION_OF_REACTIVE_OXYGEN_SPECIES_METABOLIC_PROCESS		91	0.393558	1.64439	0	0.0661306	1	5139	tags=33%, list=19%, signal=41%
GOBP_T_CELL_ACTIVATION_INVOLVED_IN_IMMUNE_RESPONSE	GOBP_T_CELL_ACTIVATION_INVOLVED_IN_IMMUNE_RESPONSE		104	0.386969	1.64376	0.00341297	0.0663159	1	6036	tags=35%, list=22%, signal=44%
GOCC_PRESYNAPTIC_MEMBRANE	GOCC_PRESYNAPTIC_MEMBRANE		130	0.381498	1.64348	0.00165289	0.0663386	1	7052	tags=39%, list=26%, signal=53%
GOBP_RESPONSE_TO_ORGANOPHOSPHORUS	GOBP_RESPONSE_TO_ORGANOPHOSPHORUS		122	0.379412	1.64332	0	0.0662671	1	6562	tags=37%, list=24%, signal=48%
GOBP_LEUKOCYTE_CELL_CELL_ADHESION	GOBP_LEUKOCYTE_CELL_CELL_ADHESION		342	0.333841	1.64256	0	0.0665497	1	6049	tags=32%, list=22%, signal=41%
GOBP_NEGATIVE_REGULATION_OF_CYTOKINE_PRODUCTION_INVOLVED_IN_IMMUNE_RESPONSE	GOBP_NEGATIVE_REGULATION_OF_CYTOKINE_PRODUCTION_INVOLVED_IN_IMMUNE_RESPONSE		24	0.526165	1.64218	0.0147874	0.0666895	1	2360	tags=21%, list=9%, signal=23%
GOBP_LONG_TERM_MEMORY	GOBP_LONG_TERM_MEMORY		31	0.489275	1.64218	0.0037594	0.0665393	1	3563	tags=32%, list=13%, signal=37%
GOBP_RESPIRATORY_SYSTEM_DEVELOPMENT	GOBP_RESPIRATORY_SYSTEM_DEVELOPMENT		181	0.360278	1.64083	0	0.0672153	1	3901	tags=23%, list=14%, signal=27%
GOBP_REGULATION_OF_PHAGOCYTOSIS	GOBP_REGULATION_OF_PHAGOCYTOSIS		89	0.394849	1.64007	0.0034188	0.0674875	1	7733	tags=44%, list=29%, signal=61%
GOMF_NUCLEOTIDE_TRANSMEMBRANE_TRANSPORTER_ACTIVITY	GOMF_NUCLEOTIDE_TRANSMEMBRANE_TRANSPORTER_ACTIVITY		25	0.520637	1.63951	0.0143627	0.0677441	1	4786	tags=48%, list=18%, signal=58%
GOMF_RECEPTOR_SERINE_THREONINE_KINASE_BINDING	GOMF_RECEPTOR_SERINE_THREONINE_KINASE_BINDING		26	0.507914	1.63882	0.0116054	0.0680839	1	2810	tags=31%, list=10%, signal=34%
GOBP_CARDIAC_MUSCLE_CELL_ACTION_POTENTIAL_INVOLVED_IN_CONTRACTION	GOBP_CARDIAC_MUSCLE_CELL_ACTION_POTENTIAL_INVOLVED_IN_CONTRACTION		53	0.440294	1.63854	0.0102389	0.0680905	1	4854	tags=34%, list=18%, signal=41%
GOBP_EXTRINSIC_APOPTOTIC_SIGNALING_PATHWAY	GOBP_EXTRINSIC_APOPTOTIC_SIGNALING_PATHWAY		204	0.357091	1.63802	0	0.0682328	1	4054	tags=25%, list=15%, signal=29%
GOBP_REGULATION_OF_EPITHELIAL_CELL_APOPTOTIC_PROCESS	GOBP_REGULATION_OF_EPITHELIAL_CELL_APOPTOTIC_PROCESS		86	0.398897	1.638	0.00162866	0.0681008	1	4768	tags=34%, list=18%, signal=41%
GOBP_NEGATIVE_REGULATION_OF_INTERLEUKIN_17_PRODUCTION	GOBP_NEGATIVE_REGULATION_OF_INTERLEUKIN_17_PRODUCTION		19	0.552629	1.63794	0.0241187	0.0679668	1	3672	tags=32%, list=14%, signal=36%
GOMF_MAP_KINASE_PHOSPHATASE_ACTIVITY	GOMF_MAP_KINASE_PHOSPHATASE_ACTIVITY		15	0.582599	1.637	0.0218978	0.0684202	1	3042	tags=40%, list=11%, signal=45%
GOBP_NITRIC_OXIDE_MEDIATED_SIGNAL_TRANSDUCTION	GOBP_NITRIC_OXIDE_MEDIATED_SIGNAL_TRANSDUCTION		25	0.519842	1.63699	0.0111111	0.068275	1	3282	tags=32%, list=12%, signal=36%
GOBP_REGULATION_OF_T_CELL_RECEPTOR_SIGNALING_PATHWAY	GOBP_REGULATION_OF_T_CELL_RECEPTOR_SIGNALING_PATHWAY		38	0.466534	1.63648	0.00178253	0.0683935	1	5915	tags=37%, list=22%, signal=47%
GOMF_MONOCARBOXYLATE_SODIUM_SYMPORTER_ACTIVITY	GOMF_MONOCARBOXYLATE_SODIUM_SYMPORTER_ACTIVITY		15	0.585254	1.63479	0.010929	0.0693	1	5228	tags=47%, list=19%, signal=58%
GOBP_ENDOCRINE_PROCESS	GOBP_ENDOCRINE_PROCESS		73	0.410593	1.63457	0.00344828	0.069274	1	5907	tags=30%, list=22%, signal=38%
GOMF_TRANSFERASE_ACTIVITY_TRANSFERRING_NITROGENOUS_GROUPS	GOMF_TRANSFERASE_ACTIVITY_TRANSFERRING_NITROGENOUS_GROUPS		23	0.523392	1.63365	0.0144144	0.0696488	1	5168	tags=35%, list=19%, signal=43%
GOBP_SEMAPHORIN_PLEXIN_SIGNALING_PATHWAY	GOBP_SEMAPHORIN_PLEXIN_SIGNALING_PATHWAY		39	0.463693	1.63338	0.00701754	0.0696655	1	5112	tags=33%, list=19%, signal=41%
GOBP_REGULATION_OF_CELL_SHAPE	GOBP_REGULATION_OF_CELL_SHAPE		140	0.365863	1.63252	0	0.0701192	1	3975	tags=26%, list=15%, signal=30%
GOBP_CELLULAR_RESPONSE_TO_STEROID_HORMONE_STIMULUS	GOBP_CELLULAR_RESPONSE_TO_STEROID_HORMONE_STIMULUS		186	0.352346	1.6324	0	0.0700594	1	3264	tags=24%, list=12%, signal=27%
GOMF_NEUROTRANSMITTER_TRANSMEMBRANE_TRANSPORTER_ACTIVITY	GOMF_NEUROTRANSMITTER_TRANSMEMBRANE_TRANSPORTER_ACTIVITY		19	0.561927	1.63235	0.0166976	0.0699348	1	3185	tags=37%, list=12%, signal=42%
GOBP_NEGATIVE_REGULATION_OF_ANOIKIS	GOBP_NEGATIVE_REGULATION_OF_ANOIKIS		17	0.563261	1.6323	0.0161002	0.0698131	1	2926	tags=35%, list=11%, signal=40%
GOBP_POSITIVE_REGULATION_OF_APOPTOTIC_SIGNALING_PATHWAY	GOBP_POSITIVE_REGULATION_OF_APOPTOTIC_SIGNALING_PATHWAY		116	0.378119	1.63176	0	0.0700113	1	7191	tags=38%, list=27%, signal=51%
GOBP_RESPONSE_TO_ARSENIC_CONTAINING_SUBSTANCE	GOBP_RESPONSE_TO_ARSENIC_CONTAINING_SUBSTANCE		28	0.500063	1.63173	0.00924214	0.0698768	1	5460	tags=43%, list=20%, signal=54%
GOMF_SODIUM_CHANNEL_REGULATOR_ACTIVITY	GOMF_SODIUM_CHANNEL_REGULATOR_ACTIVITY		34	0.481799	1.6315	0.00729927	0.069845	1	4197	tags=32%, list=15%, signal=38%
GOBP_NEGATIVE_REGULATION_OF_CELL_ADHESION	GOBP_NEGATIVE_REGULATION_OF_CELL_ADHESION		273	0.335901	1.6312	0	0.0698881	1	6640	tags=34%, list=24%, signal=44%
GOBP_VITAMIN_TRANSPORT	GOBP_VITAMIN_TRANSPORT		41	0.459565	1.63114	0.0124555	0.0697868	1	5625	tags=41%, list=21%, signal=52%
GOBP_POSITIVE_REGULATION_OF_B_CELL_PROLIFERATION	GOBP_POSITIVE_REGULATION_OF_B_CELL_PROLIFERATION		39	0.464843	1.63106	0.005291	0.069707	1	5398	tags=36%, list=20%, signal=45%
GOMF_SOLUTE_SODIUM_SYMPORTER_ACTIVITY	GOMF_SOLUTE_SODIUM_SYMPORTER_ACTIVITY		68	0.418957	1.63087	0.00682594	0.0696808	1	5819	tags=35%, list=21%, signal=45%
GOBP_NEGATIVE_REGULATION_OF_RESPONSE_TO_OXIDATIVE_STRESS	GOBP_NEGATIVE_REGULATION_OF_RESPONSE_TO_OXIDATIVE_STRESS		23	0.533583	1.63041	0.0217391	0.069835	1	3188	tags=30%, list=12%, signal=34%
GOBP_REGULATION_OF_CELL_MIGRATION_INVOLVED_IN_SPROUTING_ANGIOGENESIS	GOBP_REGULATION_OF_CELL_MIGRATION_INVOLVED_IN_SPROUTING_ANGIOGENESIS		55	0.427812	1.63017	0	0.0698435	1	4724	tags=27%, list=17%, signal=33%
GOBP_REGULATION_OF_MEMBRANE_POTENTIAL	GOBP_REGULATION_OF_MEMBRANE_POTENTIAL		406	0.326776	1.62978	0	0.0699309	1	6844	tags=33%, list=25%, signal=43%
GOBP_EMBRYONIC_ORGAN_DEVELOPMENT	GOBP_EMBRYONIC_ORGAN_DEVELOPMENT		398	0.326399	1.62932	0	0.0700574	1	4799	tags=27%, list=18%, signal=32%
GOBP_POTASSIUM_ION_EXPORT_ACROSS_PLASMA_MEMBRANE	GOBP_POTASSIUM_ION_EXPORT_ACROSS_PLASMA_MEMBRANE		16	0.575452	1.62862	0.0145191	0.0702909	1	4854	tags=44%, list=18%, signal=53%
GOBP_REGULATION_OF_HETEROTYPIC_CELL_CELL_ADHESION	GOBP_REGULATION_OF_HETEROTYPIC_CELL_CELL_ADHESION		24	0.522619	1.6286	0.0131086	0.0701667	1	781	tags=21%, list=3%, signal=21%
GOBP_OUTER_DYNEIN_ARM_ASSEMBLY	GOBP_OUTER_DYNEIN_ARM_ASSEMBLY		20	0.546917	1.62831	0.0318352	0.0702501	1	8651	tags=60%, list=32%, signal=88%
GOMF_PEPTIDE_HORMONE_BINDING	GOMF_PEPTIDE_HORMONE_BINDING		47	0.44513	1.62757	0.00714286	0.0705474	1	7593	tags=51%, list=28%, signal=71%
GOCC_RECEPTOR_COMPLEX	GOCC_RECEPTOR_COMPLEX		486	0.320468	1.62727	0	0.0705616	1	8454	tags=43%, list=31%, signal=62%
GOMF_GATED_CHANNEL_ACTIVITY	GOMF_GATED_CHANNEL_ACTIVITY		328	0.331185	1.62724	0	0.0704431	1	6722	tags=31%, list=25%, signal=41%
GOCC_BASOLATERAL_PLASMA_MEMBRANE	GOCC_BASOLATERAL_PLASMA_MEMBRANE		200	0.350851	1.626	0.0016129	0.0710022	1	5059	tags=28%, list=19%, signal=34%
GOBP_NEGATIVE_REGULATION_OF_EPITHELIAL_CELL_MIGRATION	GOBP_NEGATIVE_REGULATION_OF_EPITHELIAL_CELL_MIGRATION		87	0.396703	1.6259	0.00176679	0.0709248	1	4768	tags=29%, list=18%, signal=35%
GOMF_XENOBIOTIC_TRANSMEMBRANE_TRANSPORTER_ACTIVITY	GOMF_XENOBIOTIC_TRANSMEMBRANE_TRANSPORTER_ACTIVITY		29	0.498235	1.62496	0.0224719	0.0713493	1	4022	tags=41%, list=15%, signal=49%
GOCC_SODIUM_CHANNEL_COMPLEX	GOCC_SODIUM_CHANNEL_COMPLEX		26	0.516453	1.62488	0.00904159	0.0712613	1	6722	tags=58%, list=25%, signal=77%
GOBP_NEGATIVE_REGULATION_OF_INTRACELLULAR_SIGNAL_TRANSDUCTION	GOBP_NEGATIVE_REGULATION_OF_INTRACELLULAR_SIGNAL_TRANSDUCTION		480	0.321424	1.62487	0	0.071117	1	3838	tags=23%, list=14%, signal=26%
GOBP_POSITIVE_REGULATION_OF_AXONOGENESIS	GOBP_POSITIVE_REGULATION_OF_AXONOGENESIS		74	0.412349	1.62446	0.00690846	0.0711836	1	5460	tags=36%, list=20%, signal=46%
GOBP_EPITHELIAL_TO_MESENCHYMAL_TRANSITION_INVOLVED_IN_ENDOCARDIAL_CUSHION_FORMATION	GOBP_EPITHELIAL_TO_MESENCHYMAL_TRANSITION_INVOLVED_IN_ENDOCARDIAL_CUSHION_FORMATION		16	0.589281	1.62383	0.016158	0.0714529	1	1534	tags=31%, list=6%, signal=33%
GOBP_MACROPHAGE_ACTIVATION	GOBP_MACROPHAGE_ACTIVATION		98	0.391842	1.62374	0.00173913	0.0713422	1	6589	tags=37%, list=24%, signal=48%
GOBP_HEMATOPOIETIC_STEM_CELL_PROLIFERATION	GOBP_HEMATOPOIETIC_STEM_CELL_PROLIFERATION		23	0.529689	1.62373	0.0150376	0.0712014	1	5671	tags=43%, list=21%, signal=55%
GOBP_POSITIVE_REGULATION_OF_INTERFERON_GAMMA_PRODUCTION	GOBP_POSITIVE_REGULATION_OF_INTERFERON_GAMMA_PRODUCTION		63	0.424268	1.62348	0.00813008	0.0712196	1	6563	tags=41%, list=24%, signal=54%
GOBP_CELLULAR_RESPONSE_TO_LOW_DENSITY_LIPOPROTEIN_PARTICLE_STIMULUS	GOBP_CELLULAR_RESPONSE_TO_LOW_DENSITY_LIPOPROTEIN_PARTICLE_STIMULUS		18	0.576631	1.62272	0.011257	0.0715599	1	4038	tags=39%, list=15%, signal=46%
GOBP_CELLULAR_RESPONSE_TO_STARVATION	GOBP_CELLULAR_RESPONSE_TO_STARVATION		149	0.363576	1.62214	0	0.0717825	1	5828	tags=34%, list=21%, signal=43%
GOBP_EXPORT_ACROSS_PLASMA_MEMBRANE	GOBP_EXPORT_ACROSS_PLASMA_MEMBRANE		56	0.433296	1.62195	0.00881834	0.0717606	1	7525	tags=43%, list=28%, signal=59%
GOBP_ORGANIC_ANION_TRANSPORT	GOBP_ORGANIC_ANION_TRANSPORT		353	0.330912	1.62113	0	0.0720645	1	4107	tags=23%, list=15%, signal=27%
GOBP_INDOLE_CONTAINING_COMPOUND_METABOLIC_PROCESS	GOBP_INDOLE_CONTAINING_COMPOUND_METABOLIC_PROCESS		23	0.526089	1.62104	0.0279851	0.0719668	1	3666	tags=30%, list=14%, signal=35%
GOBP_POSITIVE_REGULATION_OF_SYNAPTIC_TRANSMISSION	GOBP_POSITIVE_REGULATION_OF_SYNAPTIC_TRANSMISSION		135	0.368293	1.62087	0	0.0719226	1	6563	tags=38%, list=24%, signal=50%
GOBP_G_PROTEIN_COUPLED_RECEPTOR_SIGNALING_PATHWAY_COUPLED_TO_CYCLIC_NUCLEOTIDE_SECOND_MESSENGER	GOBP_G_PROTEIN_COUPLED_RECEPTOR_SIGNALING_PATHWAY_COUPLED_TO_CYCLIC_NUCLEOTIDE_SECOND_MESSENGER		63	0.408595	1.62025	0	0.0721821	1	2580	tags=21%, list=10%, signal=23%
GOBP_MESENCHYME_MORPHOGENESIS	GOBP_MESENCHYME_MORPHOGENESIS		46	0.446867	1.61935	0.010929	0.0726089	1	4167	tags=30%, list=15%, signal=36%
GOBP_MONOCYTE_DIFFERENTIATION	GOBP_MONOCYTE_DIFFERENTIATION		34	0.486815	1.61857	0.0126126	0.0729694	1	4799	tags=38%, list=18%, signal=46%
GOBP_REGULATION_OF_SUPEROXIDE_METABOLIC_PROCESS	GOBP_REGULATION_OF_SUPEROXIDE_METABOLIC_PROCESS		26	0.514931	1.61806	0.0130597	0.0731008	1	5139	tags=46%, list=19%, signal=57%
GOBP_DETECTION_OF_TEMPERATURE_STIMULUS_INVOLVED_IN_SENSORY_PERCEPTION	GOBP_DETECTION_OF_TEMPERATURE_STIMULUS_INVOLVED_IN_SENSORY_PERCEPTION		16	0.579685	1.61768	0.028169	0.073214	1	1395	tags=25%, list=5%, signal=26%
GOBP_VASCULAR_WOUND_HEALING	GOBP_VASCULAR_WOUND_HEALING		20	0.539293	1.61761	0.0294118	0.0730932	1	592	tags=20%, list=2%, signal=20%
GOBP_NEGATIVE_REGULATION_OF_BIOMINERALIZATION	GOBP_NEGATIVE_REGULATION_OF_BIOMINERALIZATION		28	0.490067	1.61686	0.0144665	0.0733932	1	2609	tags=29%, list=10%, signal=32%
GOMF_FATTY_ACID_TRANSMEMBRANE_TRANSPORTER_ACTIVITY	GOMF_FATTY_ACID_TRANSMEMBRANE_TRANSPORTER_ACTIVITY		20	0.544178	1.61678	0.0253165	0.0732897	1	5228	tags=50%, list=19%, signal=62%
GOBP_NEURONAL_ACTION_POTENTIAL	GOBP_NEURONAL_ACTION_POTENTIAL		32	0.483505	1.61668	0.0110701	0.0732064	1	6722	tags=41%, list=25%, signal=54%
GOBP_POSITIVE_REGULATION_OF_SIGNALING_RECEPTOR_ACTIVITY	GOBP_POSITIVE_REGULATION_OF_SIGNALING_RECEPTOR_ACTIVITY		41	0.460339	1.61627	0.0124334	0.0733651	1	3245	tags=27%, list=12%, signal=30%
GOBP_NEGATIVE_REGULATION_OF_POSTTRANSCRIPTIONAL_GENE_SILENCING	GOBP_NEGATIVE_REGULATION_OF_POSTTRANSCRIPTIONAL_GENE_SILENCING		20	0.537514	1.61612	0.0334507	0.0733044	1	4746	tags=35%, list=18%, signal=42%
GOBP_NEGATIVE_REGULATION_OF_MUSCLE_HYPERTROPHY	GOBP_NEGATIVE_REGULATION_OF_MUSCLE_HYPERTROPHY		31	0.490678	1.61603	0.0178253	0.0732265	1	1113	tags=19%, list=4%, signal=20%
GOBP_POSITIVE_REGULATION_OF_TRANSCRIPTION_FROM_RNA_POLYMERASE_II_PROMOTER_IN_RESPONSE_TO_STRESS	GOBP_POSITIVE_REGULATION_OF_TRANSCRIPTION_FROM_RNA_POLYMERASE_II_PROMOTER_IN_RESPONSE_TO_STRESS		24	0.510431	1.6156	0.0189394	0.0734111	1	908	tags=25%, list=3%, signal=26%
GOBP_RESPONSE_TO_MUSCLE_ACTIVITY	GOBP_RESPONSE_TO_MUSCLE_ACTIVITY		23	0.529201	1.61516	0.00907441	0.0735099	1	7185	tags=52%, list=26%, signal=71%
GOBP_POLYAMINE_METABOLIC_PROCESS	GOBP_POLYAMINE_METABOLIC_PROCESS		16	0.572175	1.61493	0.0223048	0.0735297	1	7841	tags=69%, list=29%, signal=97%
GOBP_LONG_CHAIN_FATTY_ACID_TRANSPORT	GOBP_LONG_CHAIN_FATTY_ACID_TRANSPORT		67	0.409331	1.61491	0.00536673	0.0734057	1	4058	tags=30%, list=15%, signal=35%
GOBP_SMOOTH_MUSCLE_CONTRACTION	GOBP_SMOOTH_MUSCLE_CONTRACTION		94	0.388828	1.61489	0	0.0732723	1	6978	tags=45%, list=26%, signal=60%
GOBP_SODIUM_ION_TRANSPORT	GOBP_SODIUM_ION_TRANSPORT		227	0.345611	1.61468	0.00157729	0.0732778	1	4630	tags=26%, list=17%, signal=31%
HALLMARK_HEDGEHOG_SIGNALING	HALLMARK_HEDGEHOG_SIGNALING		36	0.471299	1.61457	0.0162162	0.0732106	1	6662	tags=47%, list=25%, signal=63%
GOBP_PROXIMAL_DISTAL_PATTERN_FORMATION	GOBP_PROXIMAL_DISTAL_PATTERN_FORMATION		31	0.481121	1.61397	0.0152672	0.0734744	1	2430	tags=32%, list=9%, signal=35%
GOBP_REGULATION_OF_CD4_POSITIVE_ALPHA_BETA_T_CELL_ACTIVATION	GOBP_REGULATION_OF_CD4_POSITIVE_ALPHA_BETA_T_CELL_ACTIVATION		61	0.417026	1.61397	0.00178891	0.0733347	1	5915	tags=38%, list=22%, signal=48%
GOBP_CARDIAC_SEPTUM_MORPHOGENESIS	GOBP_CARDIAC_SEPTUM_MORPHOGENESIS		62	0.417797	1.61161	0.00520833	0.0747045	1	3883	tags=29%, list=14%, signal=34%
GOBP_CALCIUM_ION_IMPORT_INTO_CYTOSOL	GOBP_CALCIUM_ION_IMPORT_INTO_CYTOSOL		20	0.526287	1.61146	0.0182149	0.0746521	1	10208	tags=75%, list=38%, signal=120%
GOBP_CELL_CHEMOTAXIS	GOBP_CELL_CHEMOTAXIS		277	0.334157	1.61126	0	0.0746522	1	6506	tags=31%, list=24%, signal=41%
GOBP_SECOND_MESSENGER_MEDIATED_SIGNALING	GOBP_SECOND_MESSENGER_MEDIATED_SIGNALING		292	0.331806	1.61108	0	0.0746166	1	7593	tags=39%, list=28%, signal=54%
GOBP_INTERLEUKIN_8_PRODUCTION	GOBP_INTERLEUKIN_8_PRODUCTION		94	0.387755	1.61048	0.00513699	0.0748345	1	2009	tags=17%, list=7%, signal=18%
GOBP_NEGATIVE_REGULATION_OF_CELL_CELL_ADHESION	GOBP_NEGATIVE_REGULATION_OF_CELL_CELL_ADHESION		177	0.351633	1.60973	0.00162338	0.0751948	1	5914	tags=32%, list=22%, signal=41%
GOBP_REGULATION_OF_CYSTEINE_TYPE_ENDOPEPTIDASE_ACTIVITY	GOBP_REGULATION_OF_CYSTEINE_TYPE_ENDOPEPTIDASE_ACTIVITY		211	0.343445	1.60951	0	0.0751871	1	6602	tags=37%, list=24%, signal=49%
GOBP_POSITIVE_REGULATION_OF_CELL_DEVELOPMENT	GOBP_POSITIVE_REGULATION_OF_CELL_DEVELOPMENT		279	0.333471	1.60906	0	0.0753813	1	5888	tags=30%, list=22%, signal=38%
GOBP_NEGATIVE_REGULATION_OF_ANDROGEN_RECEPTOR_SIGNALING_PATHWAY	GOBP_NEGATIVE_REGULATION_OF_ANDROGEN_RECEPTOR_SIGNALING_PATHWAY		15	0.586363	1.60876	0.0288809	0.0754254	1	2603	tags=33%, list=10%, signal=37%
GOBP_REGULATION_OF_PEPTIDASE_ACTIVITY	GOBP_REGULATION_OF_PEPTIDASE_ACTIVITY		417	0.321304	1.60803	0	0.0757778	1	6717	tags=32%, list=25%, signal=42%
GOBP_NEGATIVE_REGULATION_OF_CELL_GROWTH	GOBP_NEGATIVE_REGULATION_OF_CELL_GROWTH		177	0.350923	1.60757	0.00165837	0.0759367	1	3748	tags=23%, list=14%, signal=27%
GOMF_PHOSPHATIDYLCHOLINE_TRANSPORTER_ACTIVITY	GOMF_PHOSPHATIDYLCHOLINE_TRANSPORTER_ACTIVITY		17	0.563314	1.60742	0.00954198	0.0758947	1	1477	tags=24%, list=5%, signal=25%
GOBP_POSITIVE_REGULATION_OF_CHOLESTEROL_EFFLUX	GOBP_POSITIVE_REGULATION_OF_CHOLESTEROL_EFFLUX		21	0.52687	1.60731	0.0242537	0.0757986	1	5471	tags=48%, list=20%, signal=60%
GOBP_REGULATION_OF_HEART_RATE	GOBP_REGULATION_OF_HEART_RATE		91	0.388365	1.60731	0.00344234	0.0756582	1	5822	tags=36%, list=21%, signal=46%
GOBP_REGULATION_OF_CELL_KILLING	GOBP_REGULATION_OF_CELL_KILLING		88	0.38906	1.60689	0.00176056	0.0758002	1	3949	tags=26%, list=15%, signal=30%
GOBP_STEROL_HOMEOSTASIS	GOBP_STEROL_HOMEOSTASIS		86	0.393832	1.60659	0.00696864	0.0758689	1	7475	tags=43%, list=28%, signal=59%
GOBP_DEVELOPMENT_OF_PRIMARY_FEMALE_SEXUAL_CHARACTERISTICS	GOBP_DEVELOPMENT_OF_PRIMARY_FEMALE_SEXUAL_CHARACTERISTICS		90	0.387895	1.60546	0.00331126	0.0764566	1	6171	tags=39%, list=23%, signal=50%
GOBP_LYMPHOCYTE_ACTIVATION_INVOLVED_IN_IMMUNE_RESPONSE	GOBP_LYMPHOCYTE_ACTIVATION_INVOLVED_IN_IMMUNE_RESPONSE		179	0.35142	1.60519	0.00163132	0.0764583	1	3093	tags=21%, list=11%, signal=23%
GOBP_NEGATIVE_REGULATION_OF_INTERLEUKIN_2_PRODUCTION	GOBP_NEGATIVE_REGULATION_OF_INTERLEUKIN_2_PRODUCTION		27	0.496596	1.60468	0.0231317	0.0766745	1	6746	tags=52%, list=25%, signal=69%
GOBP_NEGATIVE_REGULATION_OF_STRIATED_MUSCLE_CELL_DIFFERENTIATION	GOBP_NEGATIVE_REGULATION_OF_STRIATED_MUSCLE_CELL_DIFFERENTIATION		34	0.474659	1.60397	0.00907441	0.0769965	1	3732	tags=29%, list=14%, signal=34%
GOBP_NEGATIVE_REGULATION_OF_LYMPHOCYTE_ACTIVATION	GOBP_NEGATIVE_REGULATION_OF_LYMPHOCYTE_ACTIVATION		145	0.360655	1.60375	0	0.0769786	1	5914	tags=31%, list=22%, signal=39%
GOBP_REGULATION_OF_T_HELPER_CELL_DIFFERENTIATION	GOBP_REGULATION_OF_T_HELPER_CELL_DIFFERENTIATION		37	0.466862	1.60365	0.00905797	0.0769119	1	5915	tags=41%, list=22%, signal=52%
GOCC_SYNAPTIC_MEMBRANE	GOCC_SYNAPTIC_MEMBRANE		350	0.322664	1.60294	0	0.0772967	1	7832	tags=39%, list=29%, signal=55%
GOBP_POSITIVE_REGULATION_OF_NEURON_DIFFERENTIATION	GOBP_POSITIVE_REGULATION_OF_NEURON_DIFFERENTIATION		89	0.38746	1.60243	0.00171233	0.0775159	1	6262	tags=37%, list=23%, signal=48%
GOBP_REGULATION_OF_SYSTEMIC_ARTERIAL_BLOOD_PRESSURE	GOBP_REGULATION_OF_SYSTEMIC_ARTERIAL_BLOOD_PRESSURE		84	0.392646	1.60141	0	0.0780056	1	5907	tags=35%, list=22%, signal=44%
GOCC_ADHERENS_JUNCTION	GOCC_ADHERENS_JUNCTION		162	0.356675	1.60129	0	0.0779446	1	4535	tags=26%, list=17%, signal=31%
GOBP_SEX_DIFFERENTIATION	GOBP_SEX_DIFFERENTIATION		248	0.337213	1.60055	0.00166389	0.0783177	1	4209	tags=27%, list=16%, signal=32%
GOBP_NEURON_DEATH	GOBP_NEURON_DEATH		313	0.327775	1.60055	0	0.0781833	1	7178	tags=37%, list=26%, signal=50%
GOBP_CILIUM_OR_FLAGELLUM_DEPENDENT_CELL_MOTILITY	GOBP_CILIUM_OR_FLAGELLUM_DEPENDENT_CELL_MOTILITY		123	0.368349	1.59969	0	0.078614	1	6191	tags=37%, list=23%, signal=47%
GOBP_PEPTIDYL_TYROSINE_MODIFICATION	GOBP_PEPTIDYL_TYROSINE_MODIFICATION		348	0.323281	1.5996	0	0.0785204	1	4594	tags=26%, list=17%, signal=30%
GOBP_NEGATIVE_REGULATION_OF_LEUKOCYTE_CELL_CELL_ADHESION	GOBP_NEGATIVE_REGULATION_OF_LEUKOCYTE_CELL_CELL_ADHESION		127	0.36767	1.59863	0.00166667	0.0790375	1	5914	tags=34%, list=22%, signal=43%
GOBP_PLACENTA_DEVELOPMENT	GOBP_PLACENTA_DEVELOPMENT		128	0.366611	1.59816	0	0.0792069	1	2977	tags=25%, list=11%, signal=28%
GOBP_POSITIVE_REGULATION_OF_IMMUNE_EFFECTOR_PROCESS	GOBP_POSITIVE_REGULATION_OF_IMMUNE_EFFECTOR_PROCESS		203	0.342261	1.59813	0.00165289	0.0790925	1	3966	tags=23%, list=15%, signal=26%
GOBP_POSITIVE_REGULATION_OF_LEUKOCYTE_DEGRANULATION	GOBP_POSITIVE_REGULATION_OF_LEUKOCYTE_DEGRANULATION		23	0.525386	1.5979	0.0156522	0.0790622	1	3966	tags=39%, list=15%, signal=46%
GOBP_ORGANIC_ACID_TRANSMEMBRANE_TRANSPORT	GOBP_ORGANIC_ACID_TRANSMEMBRANE_TRANSPORT		144	0.362212	1.59765	0.00336134	0.0790772	1	4276	tags=28%, list=16%, signal=33%
GOBP_MESENCHYME_DEVELOPMENT	GOBP_MESENCHYME_DEVELOPMENT		267	0.335729	1.59738	0	0.0791147	1	4200	tags=25%, list=15%, signal=30%
GOBP_POSITIVE_REGULATION_OF_CYSTEINE_TYPE_ENDOPEPTIDASE_ACTIVITY	GOBP_POSITIVE_REGULATION_OF_CYSTEINE_TYPE_ENDOPEPTIDASE_ACTIVITY		140	0.365105	1.59727	0.00169779	0.0790396	1	7016	tags=39%, list=26%, signal=53%
GOBP_POSITIVE_REGULATION_OF_ALPHA_BETA_T_CELL_ACTIVATION	GOBP_POSITIVE_REGULATION_OF_ALPHA_BETA_T_CELL_ACTIVATION		61	0.414249	1.59659	0.00718133	0.0793192	1	7048	tags=43%, list=26%, signal=57%
GOBP_POSITIVE_REGULATION_OF_TELOMERASE_RNA_LOCALIZATION_TO_CAJAL_BODY	GOBP_POSITIVE_REGULATION_OF_TELOMERASE_RNA_LOCALIZATION_TO_CAJAL_BODY		15	0.575279	1.59565	0.0364299	0.0798073	1	8830	tags=80%, list=33%, signal=119%
GOBP_REGULATION_OF_CARTILAGE_DEVELOPMENT	GOBP_REGULATION_OF_CARTILAGE_DEVELOPMENT		60	0.417425	1.59547	0.010582	0.079756	1	6131	tags=38%, list=23%, signal=49%
GOBP_ICOSANOID_SECRETION	GOBP_ICOSANOID_SECRETION		43	0.449792	1.59493	0.00896057	0.0799664	1	3061	tags=23%, list=11%, signal=26%
GOBP_POSITIVE_REGULATION_OF_INTERLEUKIN_8_PRODUCTION	GOBP_POSITIVE_REGULATION_OF_INTERLEUKIN_8_PRODUCTION		56	0.424823	1.59414	0.010101	0.080337	1	2009	tags=18%, list=7%, signal=19%
GOCC_PLATELET_ALPHA_GRANULE_LUMEN	GOCC_PLATELET_ALPHA_GRANULE_LUMEN		62	0.416297	1.59396	0.0114068	0.0802849	1	4009	tags=32%, list=15%, signal=38%
GOBP_CELL_SURFACE_RECEPTOR_SIGNALING_PATHWAY_INVOLVED_IN_HEART_DEVELOPMENT	GOBP_CELL_SURFACE_RECEPTOR_SIGNALING_PATHWAY_INVOLVED_IN_HEART_DEVELOPMENT		28	0.485105	1.59216	0.0168856	0.0813258	1	6380	tags=50%, list=24%, signal=65%
GOBP_MOTILE_CILIUM_ASSEMBLY	GOBP_MOTILE_CILIUM_ASSEMBLY		23	0.510131	1.59131	0.019469	0.0817205	1	5908	tags=43%, list=22%, signal=56%
GOBP_REGULATION_OF_ANOIKIS	GOBP_REGULATION_OF_ANOIKIS		24	0.508198	1.5911	0.0144404	0.0817194	1	3371	tags=33%, list=12%, signal=38%
GOBP_VASCULAR_ASSOCIATED_SMOOTH_MUSCLE_CELL_DIFFERENTIATION	GOBP_VASCULAR_ASSOCIATED_SMOOTH_MUSCLE_CELL_DIFFERENTIATION		29	0.48319	1.59091	0.00716846	0.0817096	1	3702	tags=38%, list=14%, signal=44%
GOBP_OUTFLOW_TRACT_SEPTUM_MORPHOGENESIS	GOBP_OUTFLOW_TRACT_SEPTUM_MORPHOGENESIS		24	0.517834	1.59043	0.0235081	0.0819321	1	3883	tags=38%, list=14%, signal=44%
GOBP_NEGATIVE_REGULATION_OF_BLOOD_PRESSURE	GOBP_NEGATIVE_REGULATION_OF_BLOOD_PRESSURE		36	0.455907	1.59002	0.0103627	0.0820362	1	6282	tags=39%, list=23%, signal=51%
GOBP_REGULATION_OF_LEUKOCYTE_PROLIFERATION	GOBP_REGULATION_OF_LEUKOCYTE_PROLIFERATION		230	0.337828	1.58927	0	0.0824018	1	5914	tags=31%, list=22%, signal=40%
GOBP_DIGESTION	GOBP_DIGESTION		127	0.366171	1.58913	0.00171527	0.0823578	1	4213	tags=25%, list=16%, signal=30%
GOBP_POSITIVE_REGULATION_OF_CELL_ACTIVATION	GOBP_POSITIVE_REGULATION_OF_CELL_ACTIVATION		358	0.322704	1.58911	0	0.0822241	1	6049	tags=30%, list=22%, signal=38%
GOBP_REGULATION_OF_ANTIGEN_RECEPTOR_MEDIATED_SIGNALING_PATHWAY	GOBP_REGULATION_OF_ANTIGEN_RECEPTOR_MEDIATED_SIGNALING_PATHWAY		59	0.41569	1.5891	0.0119454	0.0820842	1	5915	tags=29%, list=22%, signal=37%
GOBP_NEGATIVE_REGULATION_OF_ENDOPLASMIC_RETICULUM_STRESS_INDUCED_INTRINSIC_APOPTOTIC_SIGNALING_PATHWAY	GOBP_NEGATIVE_REGULATION_OF_ENDOPLASMIC_RETICULUM_STRESS_INDUCED_INTRINSIC_APOPTOTIC_SIGNALING_PATHWAY		17	0.556233	1.58861	0.0242537	0.0823034	1	572	tags=18%, list=2%, signal=18%
GOBP_POSITIVE_REGULATION_OF_RESPONSE_TO_EXTERNAL_STIMULUS	GOBP_POSITIVE_REGULATION_OF_RESPONSE_TO_EXTERNAL_STIMULUS		478	0.313866	1.5884	0	0.0822579	1	6755	tags=32%, list=25%, signal=42%
GOBP_ACTIVATION_OF_CYSTEINE_TYPE_ENDOPEPTIDASE_ACTIVITY_INVOLVED_IN_APOPTOTIC_PROCESS	GOBP_ACTIVATION_OF_CYSTEINE_TYPE_ENDOPEPTIDASE_ACTIVITY_INVOLVED_IN_APOPTOTIC_PROCESS		81	0.386287	1.58818	0.00689655	0.0822384	1	7016	tags=42%, list=26%, signal=56%
GOBP_TRABECULA_MORPHOGENESIS	GOBP_TRABECULA_MORPHOGENESIS		42	0.440494	1.58807	0.0162749	0.082167	1	5559	tags=40%, list=21%, signal=51%
GOBP_REGULATION_OF_REACTIVE_OXYGEN_SPECIES_METABOLIC_PROCESS	GOBP_REGULATION_OF_REACTIVE_OXYGEN_SPECIES_METABOLIC_PROCESS		170	0.353446	1.58707	0	0.0827324	1	4947	tags=30%, list=18%, signal=36%
GOBP_NEURAL_CREST_CELL_DIFFERENTIATION	GOBP_NEURAL_CREST_CELL_DIFFERENTIATION		86	0.388776	1.58675	0.00356506	0.0828248	1	5151	tags=33%, list=19%, signal=40%
GOBP_CORNIFICATION	GOBP_CORNIFICATION		109	0.37655	1.58617	0.00332779	0.0830878	1	6003	tags=35%, list=22%, signal=45%
GOBP_REGULATION_OF_MEIOTIC_CELL_CYCLE	GOBP_REGULATION_OF_MEIOTIC_CELL_CYCLE		47	0.435468	1.58596	0.0205479	0.0830608	1	4539	tags=36%, list=17%, signal=43%
GOBP_REGULATION_OF_PROGRAMMED_NECROTIC_CELL_DEATH	GOBP_REGULATION_OF_PROGRAMMED_NECROTIC_CELL_DEATH		25	0.496092	1.5857	0.026362	0.0830705	1	5230	tags=44%, list=19%, signal=54%
GOBP_APOPTOTIC_MITOCHONDRIAL_CHANGES	GOBP_APOPTOTIC_MITOCHONDRIAL_CHANGES		112	0.371904	1.58475	0.00167785	0.0835834	1	3408	tags=27%, list=13%, signal=31%
GOBP_TRANSFORMING_GROWTH_FACTOR_BETA_RECEPTOR_SIGNALING_PATHWAY	GOBP_TRANSFORMING_GROWTH_FACTOR_BETA_RECEPTOR_SIGNALING_PATHWAY		186	0.345945	1.58418	0	0.0838177	1	5609	tags=34%, list=21%, signal=42%
GOBP_ENDOTHELIAL_CELL_PROLIFERATION	GOBP_ENDOTHELIAL_CELL_PROLIFERATION		159	0.352042	1.58407	0.00322061	0.0837488	1	5166	tags=31%, list=19%, signal=38%
GOBP_B_CELL_HOMEOSTASIS	GOBP_B_CELL_HOMEOSTASIS		26	0.492664	1.58262	0.0170132	0.0847362	1	1866	tags=27%, list=7%, signal=29%
GOMF_CYCLIC_NUCLEOTIDE_PHOSPHODIESTERASE_ACTIVITY	GOMF_CYCLIC_NUCLEOTIDE_PHOSPHODIESTERASE_ACTIVITY		23	0.513038	1.58257	0.0264084	0.0846319	1	5717	tags=43%, list=21%, signal=55%
GOBP_REGULATION_OF_MONOCYTE_CHEMOTAXIS	GOBP_REGULATION_OF_MONOCYTE_CHEMOTAXIS		26	0.499928	1.58204	0.0141343	0.0847992	1	963	tags=19%, list=4%, signal=20%
GOBP_POSITIVE_REGULATION_OF_ENDOTHELIAL_CELL_MIGRATION	GOBP_POSITIVE_REGULATION_OF_ENDOTHELIAL_CELL_MIGRATION		117	0.372681	1.58195	0.00168634	0.0847524	1	3668	tags=25%, list=14%, signal=29%
GOBP_POSITIVE_REGULATION_OF_PATHWAY_RESTRICTED_SMAD_PROTEIN_PHOSPHORYLATION	GOBP_POSITIVE_REGULATION_OF_PATHWAY_RESTRICTED_SMAD_PROTEIN_PHOSPHORYLATION		47	0.437802	1.58194	0.0110701	0.0846144	1	3858	tags=34%, list=14%, signal=40%
GOMF_POTASSIUM_CHANNEL_ACTIVITY	GOMF_POTASSIUM_CHANNEL_ACTIVITY		115	0.366483	1.58177	0.00340136	0.0845996	1	4854	tags=26%, list=18%, signal=32%
GOBP_CARDIAC_CHAMBER_DEVELOPMENT	GOBP_CARDIAC_CHAMBER_DEVELOPMENT		145	0.35365	1.58143	0	0.0846892	1	4167	tags=27%, list=15%, signal=32%
GOBP_POSITIVE_REGULATION_OF_CELL_ADHESION	GOBP_POSITIVE_REGULATION_OF_CELL_ADHESION		396	0.319223	1.58083	0	0.0849819	1	6049	tags=30%, list=22%, signal=38%
GOBP_SKELETAL_MUSCLE_ORGAN_DEVELOPMENT	GOBP_SKELETAL_MUSCLE_ORGAN_DEVELOPMENT		152	0.355563	1.58068	0	0.0849793	1	4958	tags=28%, list=18%, signal=34%
GOBP_TYPE_2_IMMUNE_RESPONSE	GOBP_TYPE_2_IMMUNE_RESPONSE		33	0.472343	1.58027	0.0164534	0.085083	1	3093	tags=30%, list=11%, signal=34%
GOBP_NEGATIVE_REGULATION_OF_FAT_CELL_DIFFERENTIATION	GOBP_NEGATIVE_REGULATION_OF_FAT_CELL_DIFFERENTIATION		47	0.426773	1.58024	0.0143113	0.0849671	1	3264	tags=26%, list=12%, signal=29%
GOBP_REGULATION_OF_THE_FORCE_OF_HEART_CONTRACTION	GOBP_REGULATION_OF_THE_FORCE_OF_HEART_CONTRACTION		25	0.508563	1.58005	0.0158451	0.0849497	1	7457	tags=40%, list=27%, signal=55%
GOBP_RESPONSE_TO_ALCOHOL	GOBP_RESPONSE_TO_ALCOHOL		215	0.336566	1.57918	0.00156986	0.0853642	1	2888	tags=21%, list=11%, signal=23%
GOBP_REGULATION_OF_NITRIC_OXIDE_METABOLIC_PROCESS	GOBP_REGULATION_OF_NITRIC_OXIDE_METABOLIC_PROCESS		55	0.421458	1.57901	0.0111732	0.0853467	1	7048	tags=44%, list=26%, signal=59%
GOBP_INTEGRIN_MEDIATED_SIGNALING_PATHWAY	GOBP_INTEGRIN_MEDIATED_SIGNALING_PATHWAY		104	0.374926	1.57822	0.00170648	0.0857931	1	4053	tags=27%, list=15%, signal=32%
GOBP_NEGATIVE_REGULATION_OF_PROTEIN_SERINE_THREONINE_KINASE_ACTIVITY	GOBP_NEGATIVE_REGULATION_OF_PROTEIN_SERINE_THREONINE_KINASE_ACTIVITY		134	0.357472	1.57778	0	0.0859501	1	3568	tags=27%, list=13%, signal=31%
GOBP_REGULATION_OF_MESENCHYMAL_CELL_PROLIFERATION	GOBP_REGULATION_OF_MESENCHYMAL_CELL_PROLIFERATION		26	0.504443	1.57761	0.0117417	0.0859128	1	4190	tags=35%, list=15%, signal=41%
GOBP_MAMMARY_GLAND_DEVELOPMENT	GOBP_MAMMARY_GLAND_DEVELOPMENT		123	0.36352	1.57729	0.00337268	0.0859861	1	4766	tags=33%, list=18%, signal=40%
GOCC_VOLTAGE_GATED_CALCIUM_CHANNEL_COMPLEX	GOCC_VOLTAGE_GATED_CALCIUM_CHANNEL_COMPLEX		40	0.452602	1.57715	0.0107335	0.0859424	1	6594	tags=40%, list=24%, signal=53%
GOBP_REGULATION_OF_VASCULAR_ENDOTHELIAL_GROWTH_FACTOR_RECEPTOR_SIGNALING_PATHWAY	GOBP_REGULATION_OF_VASCULAR_ENDOTHELIAL_GROWTH_FACTOR_RECEPTOR_SIGNALING_PATHWAY		28	0.48851	1.57665	0.0225564	0.0861831	1	3507	tags=36%, list=13%, signal=41%
GOBP_RESPONSE_TO_OXYGEN_LEVELS	GOBP_RESPONSE_TO_OXYGEN_LEVELS		362	0.319872	1.57644	0	0.0861936	1	4939	tags=26%, list=18%, signal=32%
GOMF_AMINO_ACID_SODIUM_SYMPORTER_ACTIVITY	GOMF_AMINO_ACID_SODIUM_SYMPORTER_ACTIVITY		15	0.57373	1.57598	0.0227671	0.0863978	1	5228	tags=47%, list=19%, signal=58%
GOBP_PATHWAY_RESTRICTED_SMAD_PROTEIN_PHOSPHORYLATION	GOBP_PATHWAY_RESTRICTED_SMAD_PROTEIN_PHOSPHORYLATION		63	0.405555	1.57451	0.00883392	0.087227	1	3858	tags=30%, list=14%, signal=35%
GOBP_REGULATION_OF_CHONDROCYTE_DIFFERENTIATION	GOBP_REGULATION_OF_CHONDROCYTE_DIFFERENTIATION		45	0.440416	1.57432	0.0143627	0.087225	1	6816	tags=49%, list=25%, signal=65%
GOBP_LIPID_DIGESTION	GOBP_LIPID_DIGESTION		19	0.533276	1.57426	0.0182149	0.087106	1	7094	tags=53%, list=26%, signal=71%
GOBP_STRIATED_MUSCLE_ADAPTATION	GOBP_STRIATED_MUSCLE_ADAPTATION		47	0.438137	1.57375	0.018622	0.0873219	1	3818	tags=23%, list=14%, signal=27%
GOBP_HOMEOSTASIS_OF_NUMBER_OF_CELLS	GOBP_HOMEOSTASIS_OF_NUMBER_OF_CELLS		236	0.329225	1.57348	0	0.087381	1	2147	tags=18%, list=8%, signal=19%
GOBP_FORMATION_OF_CYTOPLASMIC_TRANSLATION_INITIATION_COMPLEX	GOBP_FORMATION_OF_CYTOPLASMIC_TRANSLATION_INITIATION_COMPLEX		15	0.575569	1.57339	0.0338983	0.0873055	1	11190	tags=87%, list=41%, signal=147%
GOMF_RNA_POLYMERASE_II_TRANSCRIPTION_FACTOR_BINDING	GOMF_RNA_POLYMERASE_II_TRANSCRIPTION_FACTOR_BINDING		51	0.421155	1.57275	0.0123675	0.0875457	1	4624	tags=33%, list=17%, signal=40%
GOMF_WW_DOMAIN_BINDING	GOMF_WW_DOMAIN_BINDING		31	0.472844	1.57264	0.0172712	0.0874494	1	4350	tags=39%, list=16%, signal=46%
GOBP_POSITIVE_REGULATION_OF_EPITHELIAL_CELL_PROLIFERATION	GOBP_POSITIVE_REGULATION_OF_EPITHELIAL_CELL_PROLIFERATION		186	0.342933	1.57228	0.00162338	0.0875165	1	4767	tags=30%, list=18%, signal=36%
GOBP_POSITIVE_REGULATION_OF_INTERLEUKIN_6_PRODUCTION	GOBP_POSITIVE_REGULATION_OF_INTERLEUKIN_6_PRODUCTION		77	0.389954	1.57204	0.00350263	0.0875245	1	7903	tags=44%, list=29%, signal=62%
GOBP_REGULATION_OF_OLIGODENDROCYTE_DIFFERENTIATION	GOBP_REGULATION_OF_OLIGODENDROCYTE_DIFFERENTIATION		36	0.460096	1.57169	0.0127971	0.0876439	1	2102	tags=19%, list=8%, signal=21%
GOBP_LEUKOCYTE_MIGRATION	GOBP_LEUKOCYTE_MIGRATION		452	0.311568	1.57149	0	0.0876292	1	6567	tags=32%, list=24%, signal=42%
GOBP_NEGATIVE_REGULATION_OF_LEUKOCYTE_MEDIATED_IMMUNITY	GOBP_NEGATIVE_REGULATION_OF_LEUKOCYTE_MEDIATED_IMMUNITY		50	0.426257	1.57113	0.0124555	0.0877034	1	7172	tags=40%, list=26%, signal=54%
GOCC_INTRINSIC_COMPONENT_OF_POSTSYNAPTIC_MEMBRANE	GOCC_INTRINSIC_COMPONENT_OF_POSTSYNAPTIC_MEMBRANE		100	0.378532	1.57071	0.0071048	0.0878482	1	7832	tags=43%, list=29%, signal=60%
GOBP_MEMBRANE_REPOLARIZATION	GOBP_MEMBRANE_REPOLARIZATION		43	0.434551	1.5707	0.0108108	0.0877224	1	5538	tags=33%, list=20%, signal=41%
GOBP_NEGATIVE_REGULATION_OF_MEIOTIC_CELL_CYCLE	GOBP_NEGATIVE_REGULATION_OF_MEIOTIC_CELL_CYCLE		17	0.545771	1.57065	0.0311891	0.0876213	1	2884	tags=41%, list=11%, signal=46%
GOBP_MEMBRANE_DEPOLARIZATION	GOBP_MEMBRANE_DEPOLARIZATION		83	0.394385	1.57053	0.00171233	0.0875526	1	6771	tags=39%, list=25%, signal=51%
GOCC_POSTSYNAPTIC_MEMBRANE	GOCC_POSTSYNAPTIC_MEMBRANE		251	0.328255	1.57001	0	0.0878074	1	6554	tags=35%, list=24%, signal=45%
GOBP_PROTEIN_INSERTION_INTO_MITOCHONDRIAL_MEMBRANE_INVOLVED_IN_APOPTOTIC_SIGNALING_PATHWAY	GOBP_PROTEIN_INSERTION_INTO_MITOCHONDRIAL_MEMBRANE_INVOLVED_IN_APOPTOTIC_SIGNALING_PATHWAY		28	0.484411	1.56836	0.0230906	0.0888604	1	3027	tags=36%, list=11%, signal=40%
GOMF_ORGANOPHOSPHATE_ESTER_TRANSMEMBRANE_TRANSPORTER_ACTIVITY	GOMF_ORGANOPHOSPHATE_ESTER_TRANSMEMBRANE_TRANSPORTER_ACTIVITY		30	0.481326	1.56799	0.0188324	0.0889699	1	4786	tags=43%, list=18%, signal=53%
GOBP_CGMP_MEDIATED_SIGNALING	GOBP_CGMP_MEDIATED_SIGNALING		28	0.48517	1.56718	0.0248227	0.0894358	1	4824	tags=39%, list=18%, signal=48%
GOMF_TRANSFERASE_ACTIVITY_TRANSFERRING_AMINO_ACYL_GROUPS	GOMF_TRANSFERASE_ACTIVITY_TRANSFERRING_AMINO_ACYL_GROUPS		18	0.547901	1.56694	0.0235935	0.0894884	1	5661	tags=39%, list=21%, signal=49%
GOBP_MUSCLE_CELL_CELLULAR_HOMEOSTASIS	GOBP_MUSCLE_CELL_CELLULAR_HOMEOSTASIS		20	0.518844	1.56679	0.0230906	0.0894795	1	3608	tags=30%, list=13%, signal=35%
GOBP_RESPONSE_TO_REACTIVE_OXYGEN_SPECIES	GOBP_RESPONSE_TO_REACTIVE_OXYGEN_SPECIES		208	0.337669	1.56678	0	0.089341	1	4819	tags=27%, list=18%, signal=33%
GOBP_REGULATION_OF_CELL_CELL_ADHESION	GOBP_REGULATION_OF_CELL_CELL_ADHESION		411	0.314325	1.56626	0	0.0895565	1	6049	tags=30%, list=22%, signal=38%
GOBP_REACTIVE_OXYGEN_SPECIES_METABOLIC_PROCESS	GOBP_REACTIVE_OXYGEN_SPECIES_METABOLIC_PROCESS		252	0.331278	1.56611	0.00160256	0.0895272	1	4947	tags=27%, list=18%, signal=33%
GOBP_VASCULOGENESIS	GOBP_VASCULOGENESIS		77	0.393781	1.56523	0.0119048	0.0900384	1	4572	tags=31%, list=17%, signal=37%
GOBP_REGULATION_OF_PRODUCTION_OF_SMALL_RNA_INVOLVED_IN_GENE_SILENCING_BY_RNA	GOBP_REGULATION_OF_PRODUCTION_OF_SMALL_RNA_INVOLVED_IN_GENE_SILENCING_BY_RNA		25	0.491264	1.56489	0.0240296	0.0901491	1	4746	tags=36%, list=18%, signal=44%
GOBP_NEGATIVE_REGULATION_OF_T_CELL_PROLIFERATION	GOBP_NEGATIVE_REGULATION_OF_T_CELL_PROLIFERATION		62	0.401314	1.56446	0.00724638	0.0902924	1	5914	tags=37%, list=22%, signal=47%
GOBP_ODONTOGENESIS	GOBP_ODONTOGENESIS		117	0.364799	1.5641	0.00331675	0.0904527	1	4545	tags=29%, list=17%, signal=35%
GOBP_POSITIVE_REGULATION_OF_MESENCHYMAL_CELL_PROLIFERATION	GOBP_POSITIVE_REGULATION_OF_MESENCHYMAL_CELL_PROLIFERATION		21	0.523684	1.56393	0.026738	0.0904065	1	4190	tags=38%, list=15%, signal=45%
GOMF_CORECEPTOR_ACTIVITY	GOMF_CORECEPTOR_ACTIVITY		46	0.426953	1.56367	0.0163339	0.0904309	1	5881	tags=41%, list=22%, signal=53%
GOBP_CELL_MIGRATION_INVOLVED_IN_SPROUTING_ANGIOGENESIS	GOBP_CELL_MIGRATION_INVOLVED_IN_SPROUTING_ANGIOGENESIS		69	0.400708	1.56356	0.0165746	0.0903789	1	4724	tags=29%, list=17%, signal=35%
GOBP_INTESTINAL_LIPID_ABSORPTION	GOBP_INTESTINAL_LIPID_ABSORPTION		17	0.550173	1.56315	0.0359848	0.0905403	1	2410	tags=29%, list=9%, signal=32%
GOBP_REGULATION_OF_PEPTIDYL_TYROSINE_PHOSPHORYLATION	GOBP_REGULATION_OF_PEPTIDYL_TYROSINE_PHOSPHORYLATION		242	0.330492	1.5628	0.00161812	0.0906463	1	4048	tags=24%, list=15%, signal=28%
GOBP_GASTRULATION	GOBP_GASTRULATION		165	0.345389	1.56183	0.003367	0.0912318	1	4167	tags=25%, list=15%, signal=29%
GOBP_REGULATION_OF_BEHAVIOR	GOBP_REGULATION_OF_BEHAVIOR		58	0.409808	1.56178	0.0126126	0.0911245	1	6282	tags=40%, list=23%, signal=52%
GOBP_CELL_MIGRATION_INVOLVED_IN_HEART_DEVELOPMENT	GOBP_CELL_MIGRATION_INVOLVED_IN_HEART_DEVELOPMENT		17	0.562259	1.56121	0.0392857	0.0914023	1	7437	tags=59%, list=27%, signal=81%
GOBP_HEART_TRABECULA_MORPHOGENESIS	GOBP_HEART_TRABECULA_MORPHOGENESIS		29	0.475966	1.56076	0.0198198	0.0915866	1	4376	tags=41%, list=16%, signal=49%
GOBP_POSITIVE_REGULATION_OF_RESPONSE_TO_ENDOPLASMIC_RETICULUM_STRESS	GOBP_POSITIVE_REGULATION_OF_RESPONSE_TO_ENDOPLASMIC_RETICULUM_STRESS		34	0.460463	1.56075	0.0155709	0.0914482	1	5225	tags=41%, list=19%, signal=51%
GOBP_MORPHOGENESIS_OF_AN_ENDOTHELIUM	GOBP_MORPHOGENESIS_OF_AN_ENDOTHELIUM		18	0.527563	1.56067	0.0358491	0.0913836	1	6204	tags=56%, list=23%, signal=72%
GOCC_MOTILE_CILIUM	GOCC_MOTILE_CILIUM		196	0.335849	1.56061	0	0.091302	1	6207	tags=33%, list=23%, signal=43%
GOBP_LEUKOCYTE_PROLIFERATION	GOBP_LEUKOCYTE_PROLIFERATION		298	0.323197	1.56023	0	0.0914191	1	5923	tags=32%, list=22%, signal=40%
GOCC_BRUSH_BORDER_MEMBRANE	GOCC_BRUSH_BORDER_MEMBRANE		54	0.416252	1.5602	0.00704225	0.0912973	1	7525	tags=43%, list=28%, signal=59%
GOBP_REGULATION_OF_OXIDATIVE_STRESS_INDUCED_CELL_DEATH	GOBP_REGULATION_OF_OXIDATIVE_STRESS_INDUCED_CELL_DEATH		60	0.39965	1.55882	0.0214286	0.0921463	1	3188	tags=23%, list=12%, signal=26%
GOCC_GLIAL_CELL_PROJECTION	GOCC_GLIAL_CELL_PROJECTION		28	0.481741	1.55822	0.0285714	0.092465	1	5228	tags=36%, list=19%, signal=44%
GOBP_NEURON_PROJECTION_EXTENSION	GOBP_NEURON_PROJECTION_EXTENSION		153	0.349174	1.55802	0	0.0924588	1	4767	tags=29%, list=18%, signal=35%
GOBP_REGULATION_OF_POSTSYNAPTIC_MEMBRANE_POTENTIAL	GOBP_REGULATION_OF_POSTSYNAPTIC_MEMBRANE_POTENTIAL		128	0.356558	1.558	0.00338983	0.092338	1	6978	tags=38%, list=26%, signal=51%
GOBP_REGULATION_OF_FATTY_ACID_METABOLIC_PROCESS	GOBP_REGULATION_OF_FATTY_ACID_METABOLIC_PROCESS		88	0.379482	1.55782	0.00521739	0.0922924	1	3162	tags=23%, list=12%, signal=26%
GOBP_CONNECTIVE_TISSUE_DEVELOPMENT	GOBP_CONNECTIVE_TISSUE_DEVELOPMENT		226	0.330727	1.5577	0	0.0922162	1	4347	tags=25%, list=16%, signal=29%
GOBP_DEVELOPMENT_OF_PRIMARY_SEXUAL_CHARACTERISTICS	GOBP_DEVELOPMENT_OF_PRIMARY_SEXUAL_CHARACTERISTICS		203	0.337747	1.55766	0.00321027	0.0921021	1	6055	tags=35%, list=22%, signal=45%
GOBP_REGULATION_OF_LEUKOCYTE_DIFFERENTIATION	GOBP_REGULATION_OF_LEUKOCYTE_DIFFERENTIATION		263	0.326088	1.55739	0	0.0921824	1	5915	tags=29%, list=22%, signal=37%
GOBP_NEGATIVE_REGULATION_OF_CHEMOTAXIS	GOBP_NEGATIVE_REGULATION_OF_CHEMOTAXIS		57	0.411431	1.55717	0.0179211	0.0922014	1	9207	tags=47%, list=34%, signal=72%
GOBP_NEGATIVE_REGULATION_OF_MUSCLE_CELL_DIFFERENTIATION	GOBP_NEGATIVE_REGULATION_OF_MUSCLE_CELL_DIFFERENTIATION		55	0.419729	1.5571	0.0108303	0.0921106	1	3732	tags=29%, list=14%, signal=34%
GOBP_INTERLEUKIN_17_PRODUCTION	GOBP_INTERLEUKIN_17_PRODUCTION		39	0.444349	1.55661	0.0128913	0.0923421	1	6051	tags=33%, list=22%, signal=43%
GOBP_REGULATION_OF_EXTRINSIC_APOPTOTIC_SIGNALING_PATHWAY_VIA_DEATH_DOMAIN_RECEPTORS	GOBP_REGULATION_OF_EXTRINSIC_APOPTOTIC_SIGNALING_PATHWAY_VIA_DEATH_DOMAIN_RECEPTORS		56	0.412051	1.55655	0.0121528	0.0922494	1	4054	tags=32%, list=15%, signal=38%
GOBP_NATURAL_KILLER_CELL_DIFFERENTIATION	GOBP_NATURAL_KILLER_CELL_DIFFERENTIATION		17	0.539088	1.55637	0.0404412	0.0922211	1	1864	tags=29%, list=7%, signal=32%
GOBP_LEUKOCYTE_CHEMOTAXIS	GOBP_LEUKOCYTE_CHEMOTAXIS		204	0.335279	1.55623	0	0.0921723	1	6506	tags=31%, list=24%, signal=40%
GOBP_NEUTRAL_AMINO_ACID_TRANSPORT	GOBP_NEUTRAL_AMINO_ACID_TRANSPORT		41	0.444679	1.55616	0.0163339	0.0920917	1	5285	tags=37%, list=19%, signal=45%
GOBP_NEGATIVE_REGULATION_OF_MAP_KINASE_ACTIVITY	GOBP_NEGATIVE_REGULATION_OF_MAP_KINASE_ACTIVITY		73	0.394426	1.55612	0.00528169	0.091983	1	4743	tags=30%, list=17%, signal=36%
GOBP_RESPIRATORY_BURST	GOBP_RESPIRATORY_BURST		31	0.468784	1.55566	0.0230496	0.0921566	1	6243	tags=39%, list=23%, signal=50%
GOMF_VOLTAGE_GATED_ION_CHANNEL_ACTIVITY	GOMF_VOLTAGE_GATED_ION_CHANNEL_ACTIVITY		190	0.339056	1.55546	0	0.0921885	1	6722	tags=29%, list=25%, signal=39%
GOBP_CELLULAR_BIOGENIC_AMINE_METABOLIC_PROCESS	GOBP_CELLULAR_BIOGENIC_AMINE_METABOLIC_PROCESS		95	0.37523	1.55544	0.00687285	0.0920635	1	6624	tags=40%, list=24%, signal=53%
GOMF_14_3_3_PROTEIN_BINDING	GOMF_14_3_3_PROTEIN_BINDING		29	0.470662	1.55507	0.0214286	0.0922035	1	4301	tags=38%, list=16%, signal=45%
GOCC_MHC_PROTEIN_COMPLEX	GOCC_MHC_PROTEIN_COMPLEX		24	0.507688	1.55497	0.0241636	0.0921366	1	8032	tags=63%, list=30%, signal=89%
GOBP_CYTOKINE_PRODUCTION_INVOLVED_IN_IMMUNE_RESPONSE	GOBP_CYTOKINE_PRODUCTION_INVOLVED_IN_IMMUNE_RESPONSE		87	0.378849	1.55484	0.00167224	0.0920863	1	7016	tags=37%, list=26%, signal=49%
GOMF_VOLTAGE_GATED_CATION_CHANNEL_ACTIVITY	GOMF_VOLTAGE_GATED_CATION_CHANNEL_ACTIVITY		134	0.353314	1.55454	0.00327332	0.0921466	1	6692	tags=31%, list=25%, signal=41%
GOBP_SUPEROXIDE_METABOLIC_PROCESS	GOBP_SUPEROXIDE_METABOLIC_PROCESS		62	0.407184	1.55433	0.00378072	0.0921562	1	6439	tags=39%, list=24%, signal=51%
GOBP_REGULATION_OF_MONOCYTE_DIFFERENTIATION	GOBP_REGULATION_OF_MONOCYTE_DIFFERENTIATION		20	0.521478	1.5543	0.028463	0.0920491	1	6258	tags=50%, list=23%, signal=65%
GOBP_REGULATION_OF_CELL_DEVELOPMENT	GOBP_REGULATION_OF_CELL_DEVELOPMENT		466	0.307198	1.55351	0	0.0924386	1	5888	tags=28%, list=22%, signal=36%
GOBP_POSITIVE_REGULATION_OF_PROTEIN_LOCALIZATION_TO_MEMBRANE	GOBP_POSITIVE_REGULATION_OF_PROTEIN_LOCALIZATION_TO_MEMBRANE		117	0.364344	1.55342	0.00344234	0.0923609	1	5508	tags=39%, list=20%, signal=49%
GOBP_REVERSE_CHOLESTEROL_TRANSPORT	GOBP_REVERSE_CHOLESTEROL_TRANSPORT		17	0.542328	1.55298	0.0259259	0.0925896	1	6518	tags=59%, list=24%, signal=77%
GOBP_POSITIVE_REGULATION_OF_RESPONSE_TO_CYTOKINE_STIMULUS	GOBP_POSITIVE_REGULATION_OF_RESPONSE_TO_CYTOKINE_STIMULUS		52	0.416149	1.55252	0.0125224	0.0927847	1	3715	tags=31%, list=14%, signal=36%
GOBP_MUSCLE_SYSTEM_PROCESS	GOBP_MUSCLE_SYSTEM_PROCESS		416	0.308768	1.55246	0	0.0926846	1	4854	tags=24%, list=18%, signal=29%
GOMF_INWARD_RECTIFIER_POTASSIUM_CHANNEL_ACTIVITY	GOMF_INWARD_RECTIFIER_POTASSIUM_CHANNEL_ACTIVITY		20	0.522355	1.5524	0.0315399	0.0925884	1	3958	tags=30%, list=15%, signal=35%
GOBP_POSITIVE_REGULATION_OF_PROTEIN_KINASE_B_SIGNALING	GOBP_POSITIVE_REGULATION_OF_PROTEIN_KINASE_B_SIGNALING		162	0.345767	1.55223	0.00329489	0.0925644	1	4273	tags=25%, list=16%, signal=30%
GOMF_VOLTAGE_GATED_POTASSIUM_CHANNEL_ACTIVITY	GOMF_VOLTAGE_GATED_POTASSIUM_CHANNEL_ACTIVITY		83	0.383865	1.55183	0.0085034	0.0927383	1	6189	tags=30%, list=23%, signal=39%
GOBP_CELL_DEATH_IN_RESPONSE_TO_HYDROGEN_PEROXIDE	GOBP_CELL_DEATH_IN_RESPONSE_TO_HYDROGEN_PEROXIDE		27	0.478471	1.55165	0.0212389	0.0927118	1	3188	tags=26%, list=12%, signal=29%
GOBP_NEGATIVE_REGULATION_OF_GROWTH	GOBP_NEGATIVE_REGULATION_OF_GROWTH		233	0.32747	1.55164	0	0.0925834	1	3568	tags=22%, list=13%, signal=25%
GOBP_MONOCYTE_CHEMOTACTIC_PROTEIN_1_PRODUCTION	GOBP_MONOCYTE_CHEMOTACTIC_PROTEIN_1_PRODUCTION		15	0.558621	1.55161	0.0389864	0.0924662	1	1706	tags=20%, list=6%, signal=21%
GOBP_HETEROTYPIC_CELL_CELL_ADHESION	GOBP_HETEROTYPIC_CELL_CELL_ADHESION		56	0.415134	1.55094	0.0140598	0.0928634	1	3966	tags=27%, list=15%, signal=31%
GOBP_MATING	GOBP_MATING		37	0.444493	1.55032	0.022807	0.0931499	1	8147	tags=43%, list=30%, signal=62%
GOBP_CALCINEURIN_MEDIATED_SIGNALING	GOBP_CALCINEURIN_MEDIATED_SIGNALING		42	0.431475	1.5497	0.0164234	0.0934466	1	6563	tags=45%, list=24%, signal=60%
GOMF_PHOSPHOLIPASE_A2_ACTIVITY_CONSUMING_1_2_DIPALMITOYLPHOSPHATIDYLCHOLINE	GOMF_PHOSPHOLIPASE_A2_ACTIVITY_CONSUMING_1_2_DIPALMITOYLPHOSPHATIDYLCHOLINE		25	0.489357	1.54943	0.0299296	0.0934922	1	7684	tags=44%, list=28%, signal=61%
GOBP_GLOMERULUS_DEVELOPMENT	GOBP_GLOMERULUS_DEVELOPMENT		59	0.402204	1.54913	0.00510204	0.0935975	1	4934	tags=31%, list=18%, signal=37%
GOBP_CELLULAR_KETONE_METABOLIC_PROCESS	GOBP_CELLULAR_KETONE_METABOLIC_PROCESS		233	0.326193	1.54879	0	0.0937259	1	5035	tags=26%, list=19%, signal=31%
GOBP_BLOOD_VESSEL_REMODELING	GOBP_BLOOD_VESSEL_REMODELING		42	0.431798	1.54876	0.0213523	0.0936263	1	4376	tags=33%, list=16%, signal=40%
GOMF_SECONDARY_ACTIVE_TRANSMEMBRANE_TRANSPORTER_ACTIVITY	GOMF_SECONDARY_ACTIVE_TRANSMEMBRANE_TRANSPORTER_ACTIVITY		232	0.331301	1.54874	0	0.0935162	1	4917	tags=27%, list=18%, signal=32%
GOBP_LIPID_HOMEOSTASIS	GOBP_LIPID_HOMEOSTASIS		148	0.346253	1.54867	0	0.0934208	1	5241	tags=30%, list=19%, signal=37%
GOBP_POSITIVE_REGULATION_OF_PROTEIN_BINDING	GOBP_POSITIVE_REGULATION_OF_PROTEIN_BINDING		78	0.394082	1.54661	0.0119863	0.094859	1	4958	tags=33%, list=18%, signal=41%
GOMF_PROTEASE_BINDING	GOMF_PROTEASE_BINDING		121	0.360067	1.54598	0.00173611	0.0951799	1	6568	tags=39%, list=24%, signal=51%
GOBP_REGULATION_OF_VASCULATURE_DEVELOPMENT	GOBP_REGULATION_OF_VASCULATURE_DEVELOPMENT		294	0.320231	1.54579	0	0.0952227	1	4232	tags=24%, list=16%, signal=28%
GOMF_PHOSPHOLIPID_BINDING	GOMF_PHOSPHOLIPID_BINDING		433	0.308763	1.5454	0	0.0953728	1	3992	tags=24%, list=15%, signal=27%
GOBP_POSITIVE_REGULATION_OF_SYNAPTIC_TRANSMISSION_GLUTAMATERGIC	GOBP_POSITIVE_REGULATION_OF_SYNAPTIC_TRANSMISSION_GLUTAMATERGIC		29	0.464786	1.5451	0.0205224	0.0955186	1	8342	tags=52%, list=31%, signal=75%
GOBP_TOXIN_TRANSPORT	GOBP_TOXIN_TRANSPORT		39	0.438966	1.5451	0.0235507	0.095382	1	4685	tags=33%, list=17%, signal=40%
GOCC_BASEMENT_MEMBRANE	GOCC_BASEMENT_MEMBRANE		92	0.374243	1.54504	0.003663	0.0952793	1	5774	tags=32%, list=21%, signal=40%
GOBP_AMINE_TRANSPORT	GOBP_AMINE_TRANSPORT		91	0.375687	1.54442	0.00846024	0.0955745	1	3638	tags=22%, list=13%, signal=25%
GOBP_POSITIVE_REGULATION_OF_NITRIC_OXIDE_METABOLIC_PROCESS	GOBP_POSITIVE_REGULATION_OF_NITRIC_OXIDE_METABOLIC_PROCESS		35	0.457767	1.544	0.0199275	0.0957494	1	7048	tags=46%, list=26%, signal=62%
GOBP_CELL_GROWTH	GOBP_CELL_GROWTH		436	0.309391	1.5437	0	0.095844	1	3878	tags=22%, list=14%, signal=26%
GOBP_CAMP_MEDIATED_SIGNALING	GOBP_CAMP_MEDIATED_SIGNALING		60	0.402912	1.5434	0.0135364	0.0959419	1	4187	tags=32%, list=15%, signal=37%
GOBP_POSITIVE_REGULATION_OF_EXTRACELLULAR_MATRIX_ORGANIZATION	GOBP_POSITIVE_REGULATION_OF_EXTRACELLULAR_MATRIX_ORGANIZATION		20	0.507621	1.54229	0.0301887	0.0966536	1	4147	tags=40%, list=15%, signal=47%
GOBP_DEVELOPMENTAL_CELL_GROWTH	GOBP_DEVELOPMENTAL_CELL_GROWTH		204	0.332041	1.54228	0	0.0965221	1	3818	tags=25%, list=14%, signal=28%
GOBP_HORMONE_TRANSPORT	GOBP_HORMONE_TRANSPORT		298	0.317622	1.54192	0.00152439	0.0966701	1	4048	tags=22%, list=15%, signal=26%
GOBP_EPITHELIAL_CELL_APOPTOTIC_PROCESS	GOBP_EPITHELIAL_CELL_APOPTOTIC_PROCESS		107	0.358116	1.54163	0.00495868	0.0967696	1	4768	tags=31%, list=18%, signal=37%
GOBP_REGULATION_OF_MICROGLIAL_CELL_ACTIVATION	GOBP_REGULATION_OF_MICROGLIAL_CELL_ACTIVATION		19	0.516655	1.54139	0.0347349	0.0968176	1	6367	tags=37%, list=23%, signal=48%
GOMF_ORGANIC_HYDROXY_COMPOUND_TRANSMEMBRANE_TRANSPORTER_ACTIVITY	GOMF_ORGANIC_HYDROXY_COMPOUND_TRANSMEMBRANE_TRANSPORTER_ACTIVITY		45	0.419494	1.5413	0.0141343	0.0967587	1	3701	tags=31%, list=14%, signal=36%
GOBP_LONG_CHAIN_FATTY_ACID_IMPORT_INTO_CELL	GOBP_LONG_CHAIN_FATTY_ACID_IMPORT_INTO_CELL		15	0.562943	1.54084	0.0393996	0.0969646	1	5040	tags=47%, list=19%, signal=57%
GOBP_PEPTIDE_CROSS_LINKING	GOBP_PEPTIDE_CROSS_LINKING		34	0.458739	1.54055	0.0346084	0.0970493	1	5565	tags=38%, list=21%, signal=48%
GOMF_DNA_BINDING_TRANSCRIPTION_REPRESSOR_ACTIVITY	GOMF_DNA_BINDING_TRANSCRIPTION_REPRESSOR_ACTIVITY		290	0.321202	1.54027	0.00157729	0.0971338	1	5025	tags=28%, list=19%, signal=34%
GOBP_POSITIVE_REGULATION_OF_PROTEIN_TYROSINE_KINASE_ACTIVITY	GOBP_POSITIVE_REGULATION_OF_PROTEIN_TYROSINE_KINASE_ACTIVITY		53	0.417257	1.53999	0.0124334	0.0971795	1	2669	tags=26%, list=10%, signal=29%
GOCC_PROTEIN_COMPLEX_INVOLVED_IN_CELL_ADHESION	GOCC_PROTEIN_COMPLEX_INVOLVED_IN_CELL_ADHESION		35	0.45134	1.53999	0.0186916	0.0970436	1	3966	tags=34%, list=15%, signal=40%
GOBP_CELL_SUBSTRATE_ADHESION	GOBP_CELL_SUBSTRATE_ADHESION		337	0.312113	1.53964	0	0.0971833	1	5564	tags=27%, list=21%, signal=34%
GOBP_RESPONSE_TO_PROSTAGLANDIN	GOBP_RESPONSE_TO_PROSTAGLANDIN		28	0.465872	1.53896	0.0319716	0.0976154	1	4273	tags=29%, list=16%, signal=34%
GOBP_RESPONSE_TO_GONADOTROPIN	GOBP_RESPONSE_TO_GONADOTROPIN		24	0.495752	1.53812	0.0283554	0.0981556	1	5753	tags=50%, list=21%, signal=63%
GOBP_MYOBLAST_DIFFERENTIATION	GOBP_MYOBLAST_DIFFERENTIATION		79	0.381792	1.5379	0.0075188	0.0982027	1	2874	tags=24%, list=11%, signal=27%
GOBP_INFLAMMATORY_CELL_APOPTOTIC_PROCESS	GOBP_INFLAMMATORY_CELL_APOPTOTIC_PROCESS		19	0.522609	1.53746	0.0273224	0.0983958	1	3668	tags=32%, list=14%, signal=36%
GOBP_EPIDERMAL_CELL_DIFFERENTIATION	GOBP_EPIDERMAL_CELL_DIFFERENTIATION		342	0.312839	1.53739	0	0.0983113	1	6095	tags=31%, list=22%, signal=40%
GOBP_NEGATIVE_REGULATION_OF_GLIAL_CELL_DIFFERENTIATION	GOBP_NEGATIVE_REGULATION_OF_GLIAL_CELL_DIFFERENTIATION		22	0.502878	1.5372	0.0286225	0.0983104	1	1146	tags=23%, list=4%, signal=24%
GOBP_SENSORY_PERCEPTION_OF_PAIN	GOBP_SENSORY_PERCEPTION_OF_PAIN		93	0.372232	1.53706	0.00859107	0.0982779	1	6859	tags=34%, list=25%, signal=46%
GOBP_ORGANIC_HYDROXY_COMPOUND_TRANSPORT	GOBP_ORGANIC_HYDROXY_COMPOUND_TRANSPORT		248	0.323548	1.53651	0.00320513	0.0985716	1	4038	tags=23%, list=15%, signal=27%
GOBP_RESPONSE_TO_AMYLOID_BETA	GOBP_RESPONSE_TO_AMYLOID_BETA		45	0.428097	1.53585	0.0254545	0.0988878	1	5147	tags=33%, list=19%, signal=41%
GOMF_GROWTH_FACTOR_RECEPTOR_BINDING	GOMF_GROWTH_FACTOR_RECEPTOR_BINDING		136	0.344366	1.53564	0.00171233	0.0989134	1	5090	tags=29%, list=19%, signal=35%
GOBP_REGULATION_OF_CAMP_MEDIATED_SIGNALING	GOBP_REGULATION_OF_CAMP_MEDIATED_SIGNALING		35	0.451988	1.53546	0.0260417	0.0989131	1	4187	tags=34%, list=15%, signal=40%
GOBP_INTEGRATED_STRESS_RESPONSE_SIGNALING	GOBP_INTEGRATED_STRESS_RESPONSE_SIGNALING		27	0.481336	1.53497	0.0268336	0.0991779	1	2793	tags=30%, list=10%, signal=33%
GOBP_CARDIAC_MUSCLE_CELL_ACTION_POTENTIAL	GOBP_CARDIAC_MUSCLE_CELL_ACTION_POTENTIAL		73	0.381671	1.53418	0.00337268	0.0997228	1	5538	tags=33%, list=20%, signal=41%
GOBP_RESPONSE_TO_TRANSFORMING_GROWTH_FACTOR_BETA	GOBP_RESPONSE_TO_TRANSFORMING_GROWTH_FACTOR_BETA		236	0.328283	1.53388	0.00157233	0.0998206	1	5489	tags=31%, list=20%, signal=38%
GOBP_ENDOTHELIAL_CELL_DEVELOPMENT	GOBP_ENDOTHELIAL_CELL_DEVELOPMENT		63	0.401141	1.5338	0.00723327	0.0997418	1	5888	tags=33%, list=22%, signal=42%
GOBP_PROTEIN_KINASE_B_SIGNALING	GOBP_PROTEIN_KINASE_B_SIGNALING		249	0.324594	1.53355	0.00155039	0.099831	1	3992	tags=23%, list=15%, signal=27%
GOBP_RESPONSE_TO_MOLECULE_OF_BACTERIAL_ORIGIN	GOBP_RESPONSE_TO_MOLECULE_OF_BACTERIAL_ORIGIN		324	0.31368	1.53315	0	0.100001	1	6057	tags=29%, list=22%, signal=37%
GOCC_CORTICAL_CYTOSKELETON	GOCC_CORTICAL_CYTOSKELETON		103	0.363684	1.53234	0.00693241	0.100541	1	5464	tags=32%, list=20%, signal=40%
GOBP_REGULATION_OF_MEMBRANE_REPOLARIZATION	GOBP_REGULATION_OF_MEMBRANE_REPOLARIZATION		32	0.460288	1.53195	0.0232975	0.100698	1	5538	tags=38%, list=20%, signal=47%
GOBP_REGULATION_OF_NEURON_MIGRATION	GOBP_REGULATION_OF_NEURON_MIGRATION		36	0.441353	1.53173	0.0197842	0.100751	1	7248	tags=44%, list=27%, signal=61%
GOBP_EPIDERMIS_DEVELOPMENT	GOBP_EPIDERMIS_DEVELOPMENT		443	0.306354	1.53145	0	0.100845	1	6031	tags=30%, list=22%, signal=38%
GOBP_LEUKOCYTE_HOMEOSTASIS	GOBP_LEUKOCYTE_HOMEOSTASIS		75	0.386343	1.53142	0.0104895	0.100722	1	2807	tags=21%, list=10%, signal=24%
GOBP_REGULATION_OF_LEUKOCYTE_MEDIATED_IMMUNITY	GOBP_REGULATION_OF_LEUKOCYTE_MEDIATED_IMMUNITY		195	0.330073	1.53123	0	0.100734	1	3966	tags=23%, list=15%, signal=26%
GOBP_SKELETAL_SYSTEM_DEVELOPMENT	GOBP_SKELETAL_SYSTEM_DEVELOPMENT		459	0.304888	1.53072	0	0.101006	1	6910	tags=34%, list=25%, signal=45%
GOBP_EPITHELIAL_CELL_DEVELOPMENT	GOBP_EPITHELIAL_CELL_DEVELOPMENT		202	0.330449	1.52999	0	0.101432	1	5532	tags=30%, list=20%, signal=37%
GOBP_NEGATIVE_REGULATION_OF_ORGANIC_ACID_TRANSPORT	GOBP_NEGATIVE_REGULATION_OF_ORGANIC_ACID_TRANSPORT		17	0.555076	1.5299	0.0333952	0.101361	1	1423	tags=24%, list=5%, signal=25%
GOMF_PHOSPHORIC_DIESTER_HYDROLASE_ACTIVITY	GOMF_PHOSPHORIC_DIESTER_HYDROLASE_ACTIVITY		83	0.375257	1.52914	0.00702988	0.101829	1	1997	tags=20%, list=7%, signal=22%
GOCC_I_BAND	GOCC_I_BAND		122	0.350362	1.52825	0.00177936	0.102398	1	8151	tags=41%, list=30%, signal=58%
GOBP_SODIUM_INDEPENDENT_ORGANIC_ANION_TRANSPORT	GOBP_SODIUM_INDEPENDENT_ORGANIC_ANION_TRANSPORT		15	0.554074	1.52796	0.0428305	0.102494	1	3328	tags=27%, list=12%, signal=30%
GOMF_SODIUM_INDEPENDENT_ORGANIC_ANION_TRANSMEMBRANE_TRANSPORTER_ACTIVITY	GOMF_SODIUM_INDEPENDENT_ORGANIC_ANION_TRANSMEMBRANE_TRANSPORTER_ACTIVITY		15	0.539451	1.52796	0.0464217	0.102357	1	3328	tags=27%, list=12%, signal=30%
GOMF_DYNEIN_LIGHT_INTERMEDIATE_CHAIN_BINDING	GOMF_DYNEIN_LIGHT_INTERMEDIATE_CHAIN_BINDING		27	0.47369	1.5278	0.0254545	0.102345	1	9736	tags=67%, list=36%, signal=104%
GOBP_REGULATION_OF_LYMPHOCYTE_ACTIVATION	GOBP_REGULATION_OF_LYMPHOCYTE_ACTIVATION		452	0.303378	1.52752	0	0.102443	1	6049	tags=29%, list=22%, signal=36%
GOBP_NEURON_APOPTOTIC_PROCESS	GOBP_NEURON_APOPTOTIC_PROCESS		209	0.329757	1.52676	0	0.1029	1	6563	tags=35%, list=24%, signal=46%
GOCC_CELL_CELL_CONTACT_ZONE	GOCC_CELL_CELL_CONTACT_ZONE		65	0.39391	1.52657	0.008726	0.102932	1	5981	tags=34%, list=22%, signal=43%
GOMF_SULFUR_COMPOUND_BINDING	GOMF_SULFUR_COMPOUND_BINDING		247	0.322638	1.52653	0	0.102832	1	5664	tags=30%, list=21%, signal=38%
GOBP_INTERFERON_GAMMA_MEDIATED_SIGNALING_PATHWAY	GOBP_INTERFERON_GAMMA_MEDIATED_SIGNALING_PATHWAY		87	0.37367	1.52647	0.0115702	0.10276	1	4299	tags=31%, list=16%, signal=37%
GOMF_POLYSACCHARIDE_BINDING	GOMF_POLYSACCHARIDE_BINDING		23	0.494179	1.52595	0.0376344	0.103012	1	3214	tags=39%, list=12%, signal=44%
GOMF_HORMONE_ACTIVITY	GOMF_HORMONE_ACTIVITY		111	0.36112	1.5255	0.00334448	0.103234	1	4747	tags=24%, list=18%, signal=29%
GOBP_REGULATION_OF_SUBSTRATE_ADHESION_DEPENDENT_CELL_SPREADING	GOBP_REGULATION_OF_SUBSTRATE_ADHESION_DEPENDENT_CELL_SPREADING		56	0.40683	1.52506	0.0107527	0.103413	1	3240	tags=23%, list=12%, signal=26%
GOBP_POSITIVE_REGULATION_OF_VASCULATURE_DEVELOPMENT	GOBP_POSITIVE_REGULATION_OF_VASCULATURE_DEVELOPMENT		153	0.344564	1.52464	0.0051458	0.103579	1	4347	tags=27%, list=16%, signal=32%
GOMF_NEUROTRANSMITTER_RECEPTOR_ACTIVITY	GOMF_NEUROTRANSMITTER_RECEPTOR_ACTIVITY		106	0.359322	1.5239	0.013267	0.104067	1	6954	tags=39%, list=26%, signal=52%
GOCC_CAVEOLA	GOCC_CAVEOLA		77	0.378603	1.52349	0.0195382	0.104287	1	6032	tags=32%, list=22%, signal=42%
GOMF_PROTEIN_LIPID_COMPLEX_BINDING	GOMF_PROTEIN_LIPID_COMPLEX_BINDING		27	0.476494	1.52322	0.0388693	0.104368	1	8397	tags=59%, list=31%, signal=86%
GOBP_NEGATIVE_REGULATION_OF_CD4_POSITIVE_ALPHA_BETA_T_CELL_ACTIVATION	GOBP_NEGATIVE_REGULATION_OF_CD4_POSITIVE_ALPHA_BETA_T_CELL_ACTIVATION		29	0.468072	1.52317	0.033101	0.104267	1	1266	tags=21%, list=5%, signal=22%
GOBP_REGULATION_OF_HUMORAL_IMMUNE_RESPONSE	GOBP_REGULATION_OF_HUMORAL_IMMUNE_RESPONSE		112	0.354546	1.52312	0.0102389	0.104176	1	7310	tags=39%, list=27%, signal=54%
GOBP_REGULATION_OF_EPIDERMIS_DEVELOPMENT	GOBP_REGULATION_OF_EPIDERMIS_DEVELOPMENT		64	0.391543	1.52305	0.0182815	0.104082	1	6031	tags=42%, list=22%, signal=54%
GOBP_POSITIVE_REGULATION_OF_LEUKOCYTE_CELL_CELL_ADHESION	GOBP_POSITIVE_REGULATION_OF_LEUKOCYTE_CELL_CELL_ADHESION		217	0.325211	1.52261	0.00159236	0.104357	1	7099	tags=36%, list=26%, signal=49%
GOMF_ACTIN_DEPENDENT_ATPASE_ACTIVITY	GOMF_ACTIN_DEPENDENT_ATPASE_ACTIVITY		24	0.483731	1.52258	0.0387454	0.104242	1	431	tags=17%, list=2%, signal=17%
GOBP_POSITIVE_REGULATION_OF_CELL_CELL_ADHESION	GOBP_POSITIVE_REGULATION_OF_CELL_CELL_ADHESION		257	0.320036	1.52225	0.00163934	0.104365	1	6049	tags=31%, list=22%, signal=39%
GOMF_EXOGENOUS_PROTEIN_BINDING	GOMF_EXOGENOUS_PROTEIN_BINDING		71	0.389979	1.52202	0.0154905	0.104403	1	4102	tags=31%, list=15%, signal=36%
GOBP_MALE_SEX_DIFFERENTIATION	GOBP_MALE_SEX_DIFFERENTIATION		147	0.337078	1.52144	0	0.104747	1	4209	tags=25%, list=16%, signal=30%
GOBP_PEPTIDYL_THREONINE_DEPHOSPHORYLATION	GOBP_PEPTIDYL_THREONINE_DEPHOSPHORYLATION		22	0.49426	1.52035	0.0331492	0.105394	1	3042	tags=32%, list=11%, signal=36%
GOBP_ADENYLATE_CYCLASE_ACTIVATING_G_PROTEIN_COUPLED_RECEPTOR_SIGNALING_PATHWAY	GOBP_ADENYLATE_CYCLASE_ACTIVATING_G_PROTEIN_COUPLED_RECEPTOR_SIGNALING_PATHWAY		132	0.346851	1.52008	0.00161551	0.105478	1	7756	tags=39%, list=29%, signal=54%
GOBP_MUSCLE_TISSUE_DEVELOPMENT	GOBP_MUSCLE_TISSUE_DEVELOPMENT		341	0.311074	1.52007	0	0.105346	1	4572	tags=23%, list=17%, signal=28%
GOBP_REGULATION_OF_COAGULATION	GOBP_REGULATION_OF_COAGULATION		67	0.387341	1.51975	0.0104712	0.105469	1	6204	tags=34%, list=23%, signal=44%
GOBP_REGULATION_OF_MAP_KINASE_ACTIVITY	GOBP_REGULATION_OF_MAP_KINASE_ACTIVITY		294	0.315572	1.51872	0.0015625	0.106142	1	3799	tags=22%, list=14%, signal=25%
HALLMARK_COAGULATION	HALLMARK_COAGULATION		135	0.344535	1.5187	0.00340136	0.106019	1	5600	tags=29%, list=21%, signal=36%
GOCC_CELL_CORTEX	GOCC_CELL_CORTEX		288	0.315024	1.5186	0	0.105966	1	6734	tags=36%, list=25%, signal=47%
GOMF_PHOSPHOLIPASE_A2_ACTIVITY	GOMF_PHOSPHOLIPASE_A2_ACTIVITY		32	0.449423	1.51825	0.0334573	0.106084	1	5058	tags=28%, list=19%, signal=35%
GOCC_HIPPOCAMPAL_MOSSY_FIBER_TO_CA3_SYNAPSE	GOCC_HIPPOCAMPAL_MOSSY_FIBER_TO_CA3_SYNAPSE		27	0.472189	1.51717	0.0469925	0.106839	1	6562	tags=48%, list=24%, signal=63%
GOBP_T_CELL_DIFFERENTIATION	GOBP_T_CELL_DIFFERENTIATION		233	0.31828	1.51695	0	0.106867	1	3930	tags=21%, list=14%, signal=24%
GOBP_NEGATIVE_REGULATION_OF_VASCULATURE_DEVELOPMENT	GOBP_NEGATIVE_REGULATION_OF_VASCULATURE_DEVELOPMENT		118	0.354102	1.51692	0.00351494	0.106745	1	5282	tags=30%, list=19%, signal=37%
GOBP_NEGATIVE_REGULATION_OF_LYASE_ACTIVITY	GOBP_NEGATIVE_REGULATION_OF_LYASE_ACTIVITY		23	0.49925	1.51632	0.0496183	0.10707	1	9081	tags=65%, list=33%, signal=98%
GOBP_LEFT_RIGHT_PATTERN_FORMATION	GOBP_LEFT_RIGHT_PATTERN_FORMATION		19	0.510934	1.5163	0.040367	0.106958	1	3796	tags=32%, list=14%, signal=37%
GOBP_TUMOR_NECROSIS_FACTOR_SUPERFAMILY_CYTOKINE_PRODUCTION	GOBP_TUMOR_NECROSIS_FACTOR_SUPERFAMILY_CYTOKINE_PRODUCTION		156	0.337208	1.51617	0.0066335	0.106927	1	7272	tags=37%, list=27%, signal=51%
GOBP_REGULATION_OF_NOTCH_SIGNALING_PATHWAY	GOBP_REGULATION_OF_NOTCH_SIGNALING_PATHWAY		101	0.361684	1.51614	0.00348432	0.106825	1	2430	tags=19%, list=9%, signal=21%
GOBP_REGULATION_OF_B_CELL_PROLIFERATION	GOBP_REGULATION_OF_B_CELL_PROLIFERATION		60	0.398174	1.5155	0.00528169	0.107254	1	1643	tags=18%, list=6%, signal=19%
GOBP_NEGATIVE_REGULATION_OF_EXTRINSIC_APOPTOTIC_SIGNALING_PATHWAY_VIA_DEATH_DOMAIN_RECEPTORS	GOBP_NEGATIVE_REGULATION_OF_EXTRINSIC_APOPTOTIC_SIGNALING_PATHWAY_VIA_DEATH_DOMAIN_RECEPTORS		39	0.442519	1.51547	0.0377698	0.107152	1	4054	tags=31%, list=15%, signal=36%
GOBP_POSITIVE_REGULATION_OF_CD4_POSITIVE_ALPHA_BETA_T_CELL_DIFFERENTIATION	GOBP_POSITIVE_REGULATION_OF_CD4_POSITIVE_ALPHA_BETA_T_CELL_DIFFERENTIATION		30	0.464235	1.51521	0.0289855	0.107236	1	1266	tags=23%, list=5%, signal=24%
GOBP_REGULATION_OF_INTRINSIC_APOPTOTIC_SIGNALING_PATHWAY_IN_RESPONSE_TO_DNA_DAMAGE	GOBP_REGULATION_OF_INTRINSIC_APOPTOTIC_SIGNALING_PATHWAY_IN_RESPONSE_TO_DNA_DAMAGE		37	0.440502	1.51515	0.025974	0.107152	1	1999	tags=24%, list=7%, signal=26%
GOBP_LACTATION	GOBP_LACTATION		42	0.424249	1.51502	0.0227671	0.1071	1	7580	tags=50%, list=28%, signal=69%
GOBP_OSTEOBLAST_DIFFERENTIATION	GOBP_OSTEOBLAST_DIFFERENTIATION		201	0.326496	1.51425	0	0.107591	1	4583	tags=30%, list=17%, signal=36%
GOMF_SOLUTE_CATION_SYMPORTER_ACTIVITY	GOMF_SOLUTE_CATION_SYMPORTER_ACTIVITY		94	0.365401	1.51421	0.00711744	0.10748	1	5887	tags=32%, list=22%, signal=41%
GOBP_REGULATION_OF_MITOCHONDRIAL_OUTER_MEMBRANE_PERMEABILIZATION_INVOLVED_IN_APOPTOTIC_SIGNALING_PATHWAY	GOBP_REGULATION_OF_MITOCHONDRIAL_OUTER_MEMBRANE_PERMEABILIZATION_INVOLVED_IN_APOPTOTIC_SIGNALING_PATHWAY		43	0.423168	1.51407	0.0327869	0.107448	1	3027	tags=30%, list=11%, signal=34%
GOCC_CELL_PROJECTION_MEMBRANE	GOCC_CELL_PROJECTION_MEMBRANE		319	0.311605	1.51373	0	0.107602	1	4934	tags=25%, list=18%, signal=30%
GOBP_POSITIVE_REGULATION_OF_MITOCHONDRIAL_OUTER_MEMBRANE_PERMEABILIZATION_INVOLVED_IN_APOPTOTIC_SIGNALING_PATHWAY	GOBP_POSITIVE_REGULATION_OF_MITOCHONDRIAL_OUTER_MEMBRANE_PERMEABILIZATION_INVOLVED_IN_APOPTOTIC_SIGNALING_PATHWAY		34	0.442489	1.51368	0.0268336	0.107504	1	3027	tags=32%, list=11%, signal=36%
GOBP_REGULATION_OF_NEURON_DIFFERENTIATION	GOBP_REGULATION_OF_NEURON_DIFFERENTIATION		178	0.333496	1.51289	0.0049505	0.108008	1	6533	tags=34%, list=24%, signal=45%
GOBP_ORGANIC_ACID_BIOSYNTHETIC_PROCESS	GOBP_ORGANIC_ACID_BIOSYNTHETIC_PROCESS		312	0.312267	1.51272	0	0.108021	1	5661	tags=29%, list=21%, signal=36%
GOBP_REGULATION_OF_BIOMINERALIZATION	GOBP_REGULATION_OF_BIOMINERALIZATION		89	0.362585	1.51251	0.00684931	0.108044	1	8070	tags=46%, list=30%, signal=65%
GOBP_FIBROBLAST_MIGRATION	GOBP_FIBROBLAST_MIGRATION		38	0.434244	1.51232	0.0237691	0.108055	1	2926	tags=26%, list=11%, signal=29%
GOBP_REGULATION_OF_SIGNALING_RECEPTOR_ACTIVITY	GOBP_REGULATION_OF_SIGNALING_RECEPTOR_ACTIVITY		171	0.33219	1.51229	0.00166667	0.107942	1	4594	tags=26%, list=17%, signal=31%
GOBP_EXTERNAL_ENCAPSULATING_STRUCTURE_ORGANIZATION	GOBP_EXTERNAL_ENCAPSULATING_STRUCTURE_ORGANIZATION		381	0.305234	1.51222	0.00154321	0.107869	1	6675	tags=31%, list=25%, signal=41%
GOBP_REGULATION_OF_MORPHOGENESIS_OF_A_BRANCHING_STRUCTURE	GOBP_REGULATION_OF_MORPHOGENESIS_OF_A_BRANCHING_STRUCTURE		46	0.413578	1.51188	0.026738	0.108004	1	4552	tags=33%, list=17%, signal=39%
GOBP_TRANSMISSION_OF_NERVE_IMPULSE	GOBP_TRANSMISSION_OF_NERVE_IMPULSE		65	0.388728	1.51171	0.0141093	0.108006	1	6722	tags=35%, list=25%, signal=47%
GOCC_INTRINSIC_COMPONENT_OF_PRESYNAPTIC_MEMBRANE	GOCC_INTRINSIC_COMPONENT_OF_PRESYNAPTIC_MEMBRANE		58	0.394005	1.51105	0.0144928	0.108353	1	7009	tags=41%, list=26%, signal=56%
GOBP_POSITIVE_REGULATION_OF_LEUKOCYTE_PROLIFERATION	GOBP_POSITIVE_REGULATION_OF_LEUKOCYTE_PROLIFERATION		140	0.344299	1.51103	0.0134454	0.108243	1	5881	tags=32%, list=22%, signal=41%
GOBP_GLUTAMATE_RECEPTOR_SIGNALING_PATHWAY	GOBP_GLUTAMATE_RECEPTOR_SIGNALING_PATHWAY		48	0.411792	1.51083	0.0259259	0.108243	1	6611	tags=42%, list=24%, signal=55%
GOBP_CELLULAR_RESPONSE_TO_GLUCOSE_STARVATION	GOBP_CELLULAR_RESPONSE_TO_GLUCOSE_STARVATION		44	0.425141	1.51082	0.0121317	0.108117	1	2011	tags=23%, list=7%, signal=25%
GOMF_FATTY_ACID_LIGASE_ACTIVITY	GOMF_FATTY_ACID_LIGASE_ACTIVITY		21	0.499434	1.51058	0.0405157	0.108152	1	6143	tags=43%, list=23%, signal=55%
GOBP_REGULATION_OF_CYTOSOLIC_CALCIUM_ION_CONCENTRATION	GOBP_REGULATION_OF_CYTOSOLIC_CALCIUM_ION_CONCENTRATION		329	0.308106	1.5105	0	0.108084	1	7185	tags=35%, list=26%, signal=47%
GOBP_RESPONSE_TO_SALT	GOBP_RESPONSE_TO_SALT		15	0.549224	1.51033	0.0485981	0.108071	1	8256	tags=53%, list=30%, signal=77%
GOBP_MONONUCLEAR_CELL_MIGRATION	GOBP_MONONUCLEAR_CELL_MIGRATION		175	0.330382	1.51005	0.00323102	0.108174	1	5776	tags=32%, list=21%, signal=40%
GOBP_ARACHIDONIC_ACID_SECRETION	GOBP_ARACHIDONIC_ACID_SECRETION		29	0.462321	1.50974	0.0338346	0.108267	1	1794	tags=21%, list=7%, signal=22%
GOBP_NEGATIVE_REGULATION_OF_LEUKOCYTE_MIGRATION	GOBP_NEGATIVE_REGULATION_OF_LEUKOCYTE_MIGRATION		40	0.423692	1.50971	0.0263158	0.10815	1	4799	tags=28%, list=18%, signal=33%
GOBP_POSITIVE_REGULATION_OF_REACTIVE_OXYGEN_SPECIES_BIOSYNTHETIC_PROCESS	GOBP_POSITIVE_REGULATION_OF_REACTIVE_OXYGEN_SPECIES_BIOSYNTHETIC_PROCESS		45	0.415817	1.50962	0.0216998	0.1081	1	6563	tags=38%, list=24%, signal=50%
GOMF_PHOSPHATIDYLSERINE_BINDING	GOMF_PHOSPHATIDYLSERINE_BINDING		57	0.396454	1.50929	0.0282686	0.108235	1	3052	tags=28%, list=11%, signal=32%
GOBP_REGULATION_OF_MUSCLE_SYSTEM_PROCESS	GOBP_REGULATION_OF_MUSCLE_SYSTEM_PROCESS		219	0.321898	1.50902	0.00318979	0.108325	1	4854	tags=26%, list=18%, signal=31%
GOBP_HEART_VALVE_DEVELOPMENT	GOBP_HEART_VALVE_DEVELOPMENT		59	0.400931	1.50894	0.010453	0.108264	1	4376	tags=32%, list=16%, signal=38%
GOBP_REGULATION_OF_EXTENT_OF_CELL_GROWTH	GOBP_REGULATION_OF_EXTENT_OF_CELL_GROWTH		98	0.358115	1.50862	0.00516351	0.108381	1	5269	tags=32%, list=19%, signal=39%
GOBP_REGULATION_OF_CYTOPLASMIC_TRANSLATION	GOBP_REGULATION_OF_CYTOPLASMIC_TRANSLATION		21	0.498836	1.50795	0.0337711	0.108774	1	5329	tags=43%, list=20%, signal=53%
GOBP_SULFUR_AMINO_ACID_BIOSYNTHETIC_PROCESS	GOBP_SULFUR_AMINO_ACID_BIOSYNTHETIC_PROCESS		15	0.547256	1.50776	0.0414414	0.108833	1	2574	tags=27%, list=9%, signal=29%
GOBP_REGULATION_OF_AMPA_RECEPTOR_ACTIVITY	GOBP_REGULATION_OF_AMPA_RECEPTOR_ACTIVITY		25	0.481247	1.50738	0.0321361	0.108977	1	8342	tags=52%, list=31%, signal=75%
GOMF_PRIMARY_ACTIVE_TRANSMEMBRANE_TRANSPORTER_ACTIVITY	GOMF_PRIMARY_ACTIVE_TRANSMEMBRANE_TRANSPORTER_ACTIVITY		60	0.390782	1.50638	0.0184843	0.109612	1	6819	tags=43%, list=25%, signal=58%
GOMF_AMINO_ACID_CATION_SYMPORTER_ACTIVITY	GOMF_AMINO_ACID_CATION_SYMPORTER_ACTIVITY		18	0.517543	1.50638	0.0589286	0.109478	1	5228	tags=39%, list=19%, signal=48%
GOBP_REGULATION_OF_CELLULAR_RESPONSE_TO_VASCULAR_ENDOTHELIAL_GROWTH_FACTOR_STIMULUS	GOBP_REGULATION_OF_CELLULAR_RESPONSE_TO_VASCULAR_ENDOTHELIAL_GROWTH_FACTOR_STIMULUS		23	0.490473	1.50637	0.0345489	0.109358	1	5839	tags=35%, list=22%, signal=44%
GOBP_AXONEME_ASSEMBLY	GOBP_AXONEME_ASSEMBLY		74	0.386019	1.50629	0.0144928	0.109304	1	4809	tags=32%, list=18%, signal=39%
HALLMARK_UV_RESPONSE_DN	HALLMARK_UV_RESPONSE_DN		133	0.347284	1.50595	0.00169779	0.109424	1	5895	tags=32%, list=22%, signal=40%
GOBP_EPITHELIAL_CELL_PROLIFERATION	GOBP_EPITHELIAL_CELL_PROLIFERATION		385	0.301493	1.50584	0	0.109399	1	4824	tags=26%, list=18%, signal=32%
GOBP_PULMONARY_VALVE_DEVELOPMENT	GOBP_PULMONARY_VALVE_DEVELOPMENT		21	0.504564	1.50571	0.0315985	0.10938	1	3584	tags=33%, list=13%, signal=38%
GOMF_SIALYLTRANSFERASE_ACTIVITY	GOMF_SIALYLTRANSFERASE_ACTIVITY		15	0.53875	1.50519	0.0600775	0.109673	1	2118	tags=27%, list=8%, signal=29%
GOBP_CATECHOL_CONTAINING_COMPOUND_METABOLIC_PROCESS	GOBP_CATECHOL_CONTAINING_COMPOUND_METABOLIC_PROCESS		47	0.406384	1.50483	0.0269784	0.109846	1	6416	tags=40%, list=24%, signal=53%
GOBP_EMBRYONIC_HINDLIMB_MORPHOGENESIS	GOBP_EMBRYONIC_HINDLIMB_MORPHOGENESIS		25	0.478502	1.50431	0.0362694	0.110127	1	2551	tags=28%, list=9%, signal=31%
GOBP_POSITIVE_REGULATION_OF_ENDOTHELIAL_CELL_APOPTOTIC_PROCESS	GOBP_POSITIVE_REGULATION_OF_ENDOTHELIAL_CELL_APOPTOTIC_PROCESS		20	0.508274	1.5032	0.0432331	0.110997	1	3264	tags=35%, list=12%, signal=40%
GOBP_EMBRYONIC_PLACENTA_DEVELOPMENT	GOBP_EMBRYONIC_PLACENTA_DEVELOPMENT		76	0.375228	1.5032	0.0171527	0.110866	1	2884	tags=25%, list=11%, signal=28%
GOCC_SITE_OF_POLARIZED_GROWTH	GOCC_SITE_OF_POLARIZED_GROWTH		172	0.3325	1.50291	0.00320513	0.110958	1	7002	tags=40%, list=26%, signal=53%
GOBP_REGULATION_OF_MUSCLE_HYPERTROPHY	GOBP_REGULATION_OF_MUSCLE_HYPERTROPHY		61	0.391049	1.50288	0.0192644	0.110846	1	4230	tags=28%, list=16%, signal=33%
GOBP_REGULATION_OF_SYNAPTIC_PLASTICITY	GOBP_REGULATION_OF_SYNAPTIC_PLASTICITY		170	0.332991	1.50279	0.00163132	0.110798	1	3843	tags=23%, list=14%, signal=27%
GOBP_CARTILAGE_DEVELOPMENT_INVOLVED_IN_ENDOCHONDRAL_BONE_MORPHOGENESIS	GOBP_CARTILAGE_DEVELOPMENT_INVOLVED_IN_ENDOCHONDRAL_BONE_MORPHOGENESIS		26	0.469101	1.5027	0.037037	0.110735	1	6749	tags=46%, list=25%, signal=61%
GOBP_REGULATION_OF_SMALL_MOLECULE_METABOLIC_PROCESS	GOBP_REGULATION_OF_SMALL_MOLECULE_METABOLIC_PROCESS		403	0.300708	1.50206	0	0.111179	1	3282	tags=19%, list=12%, signal=21%
GOBP_RENAL_SYSTEM_PROCESS	GOBP_RENAL_SYSTEM_PROCESS		114	0.343719	1.50196	0.00900901	0.111128	1	7593	tags=39%, list=28%, signal=53%
GOBP_POSITIVE_REGULATION_OF_GLIAL_CELL_DIFFERENTIATION	GOBP_POSITIVE_REGULATION_OF_GLIAL_CELL_DIFFERENTIATION		41	0.422124	1.50174	0.0195382	0.111179	1	2884	tags=24%, list=11%, signal=27%
GOBP_INACTIVATION_OF_MAPK_ACTIVITY	GOBP_INACTIVATION_OF_MAPK_ACTIVITY		25	0.469756	1.50147	0.0350877	0.111237	1	3042	tags=24%, list=11%, signal=27%
GOBP_MODULATION_OF_EXCITATORY_POSTSYNAPTIC_POTENTIAL	GOBP_MODULATION_OF_EXCITATORY_POSTSYNAPTIC_POTENTIAL		41	0.424984	1.50074	0.0243902	0.111752	1	7639	tags=41%, list=28%, signal=58%
GOBP_VENTRICULAR_CARDIAC_MUSCLE_CELL_ACTION_POTENTIAL	GOBP_VENTRICULAR_CARDIAC_MUSCLE_CELL_ACTION_POTENTIAL		34	0.44496	1.50038	0.0351202	0.111936	1	4854	tags=38%, list=18%, signal=47%
GOBP_POSITIVE_REGULATION_OF_TRANSCRIPTION_FROM_RNA_POLYMERASE_II_PROMOTER_INVOLVED_IN_CELLULAR_RESPONSE_TO_CHEMICAL_STIMULUS	GOBP_POSITIVE_REGULATION_OF_TRANSCRIPTION_FROM_RNA_POLYMERASE_II_PROMOTER_INVOLVED_IN_CELLULAR_RESPONSE_TO_CHEMICAL_STIMULUS		21	0.493371	1.50022	0.0522523	0.111933	1	323	tags=19%, list=1%, signal=19%
GOBP_ENDOTHELIAL_CELL_APOPTOTIC_PROCESS	GOBP_ENDOTHELIAL_CELL_APOPTOTIC_PROCESS		58	0.396455	1.50006	0.016158	0.111924	1	4768	tags=36%, list=18%, signal=44%
GOBP_BLASTODERM_SEGMENTATION	GOBP_BLASTODERM_SEGMENTATION		18	0.524297	1.49997	0.0423573	0.111868	1	2656	tags=28%, list=10%, signal=31%
GOBP_TISSUE_HOMEOSTASIS	GOBP_TISSUE_HOMEOSTASIS		245	0.313841	1.49992	0.00483871	0.11178	1	4934	tags=24%, list=18%, signal=29%
GOBP_SYNCYTIUM_FORMATION	GOBP_SYNCYTIUM_FORMATION		53	0.409106	1.49991	0.0189003	0.111661	1	8345	tags=49%, list=31%, signal=71%
GOBP_DEVELOPMENTAL_GROWTH_INVOLVED_IN_MORPHOGENESIS	GOBP_DEVELOPMENTAL_GROWTH_INVOLVED_IN_MORPHOGENESIS		212	0.32208	1.4998	0.00340715	0.111607	1	3883	tags=24%, list=14%, signal=28%
GOBP_PLATELET_DEGRANULATION	GOBP_PLATELET_DEGRANULATION		119	0.347523	1.49975	0.00172117	0.111539	1	5600	tags=30%, list=21%, signal=38%
GOBP_NEGATIVE_CHEMOTAXIS	GOBP_NEGATIVE_CHEMOTAXIS		44	0.412615	1.49966	0.0397112	0.111506	1	8494	tags=41%, list=31%, signal=59%
GOCC_COP9_SIGNALOSOME	GOCC_COP9_SIGNALOSOME		33	0.443755	1.49942	0.0271739	0.111568	1	2976	tags=21%, list=11%, signal=24%
GOMF_HEPARAN_SULFATE_PROTEOGLYCAN_BINDING	GOMF_HEPARAN_SULFATE_PROTEOGLYCAN_BINDING		17	0.526582	1.49931	0.047532	0.111555	1	4767	tags=41%, list=18%, signal=50%
GOBP_REGULATION_OF_WOUND_HEALING	GOBP_REGULATION_OF_WOUND_HEALING		122	0.344706	1.49917	0.00169205	0.111557	1	7080	tags=34%, list=26%, signal=45%
GOBP_NEGATIVE_REGULATION_OF_SECRETION	GOBP_NEGATIVE_REGULATION_OF_SECRETION		143	0.342008	1.49906	0.00331675	0.111516	1	4232	tags=24%, list=16%, signal=29%
GOBP_REGULATION_OF_ACUTE_INFLAMMATORY_RESPONSE	GOBP_REGULATION_OF_ACUTE_INFLAMMATORY_RESPONSE		45	0.4144	1.49846	0.0326087	0.111878	1	6740	tags=44%, list=25%, signal=59%
GOBP_MYELOID_CELL_HOMEOSTASIS	GOBP_MYELOID_CELL_HOMEOSTASIS		138	0.343996	1.49833	0.0101351	0.11184	1	1866	tags=19%, list=7%, signal=20%
GOMF_GLUTAMATE_RECEPTOR_ACTIVITY	GOMF_GLUTAMATE_RECEPTOR_ACTIVITY		26	0.470768	1.49832	0.0507246	0.111723	1	6554	tags=46%, list=24%, signal=61%
GOBP_REGULATION_OF_PHOSPHOLIPASE_C_ACTIVITY	GOBP_REGULATION_OF_PHOSPHOLIPASE_C_ACTIVITY		42	0.419443	1.498	0.027972	0.111869	1	8490	tags=50%, list=31%, signal=73%
GOBP_NEGATIVE_REGULATION_OF_T_HELPER_CELL_DIFFERENTIATION	GOBP_NEGATIVE_REGULATION_OF_T_HELPER_CELL_DIFFERENTIATION		18	0.509377	1.49798	0.0540037	0.111755	1	3093	tags=28%, list=11%, signal=31%
GOBP_CELL_PROLIFERATION_INVOLVED_IN_KIDNEY_DEVELOPMENT	GOBP_CELL_PROLIFERATION_INVOLVED_IN_KIDNEY_DEVELOPMENT		20	0.507579	1.49769	0.0282187	0.111844	1	6681	tags=50%, list=25%, signal=66%
GOBP_REGULATION_OF_ALPHA_BETA_T_CELL_DIFFERENTIATION	GOBP_REGULATION_OF_ALPHA_BETA_T_CELL_DIFFERENTIATION		64	0.387595	1.49727	0.016835	0.112072	1	3093	tags=22%, list=11%, signal=25%
GOBP_NEURON_PROJECTION_GUIDANCE	GOBP_NEURON_PROJECTION_GUIDANCE		264	0.315562	1.49696	0.0016	0.112204	1	5143	tags=27%, list=19%, signal=33%
GOBP_NEGATIVE_REGULATION_OF_BONE_MINERALIZATION	GOBP_NEGATIVE_REGULATION_OF_BONE_MINERALIZATION		18	0.516453	1.49591	0.0458891	0.112928	1	6004	tags=44%, list=22%, signal=57%
GOBP_RESPONSE_TO_STARVATION	GOBP_RESPONSE_TO_STARVATION		187	0.324759	1.49581	0.00326264	0.112887	1	5828	tags=31%, list=21%, signal=39%
GOBP_INTERLEUKIN_4_PRODUCTION	GOBP_INTERLEUKIN_4_PRODUCTION		31	0.448555	1.4958	0.029877	0.112757	1	8318	tags=55%, list=31%, signal=79%
GOBP_MORPHOGENESIS_OF_A_BRANCHING_STRUCTURE	GOBP_MORPHOGENESIS_OF_A_BRANCHING_STRUCTURE		181	0.328026	1.49557	0.00504202	0.112839	1	3930	tags=25%, list=14%, signal=29%
GOBP_NEGATIVE_REGULATION_OF_MUSCLE_CELL_APOPTOTIC_PROCESS	GOBP_NEGATIVE_REGULATION_OF_MUSCLE_CELL_APOPTOTIC_PROCESS		38	0.429424	1.49548	0.0458554	0.112775	1	3595	tags=26%, list=13%, signal=30%
GOBP_EMBRYONIC_ORGAN_MORPHOGENESIS	GOBP_EMBRYONIC_ORGAN_MORPHOGENESIS		268	0.31144	1.49523	0	0.112876	1	5244	tags=28%, list=19%, signal=35%
GOBP_NEGATIVE_REGULATION_OF_NEUROINFLAMMATORY_RESPONSE	GOBP_NEGATIVE_REGULATION_OF_NEUROINFLAMMATORY_RESPONSE		17	0.515304	1.49427	0.0568384	0.11358	1	8894	tags=59%, list=33%, signal=87%
GOBP_RESPONSE_TO_OXIDATIVE_STRESS	GOBP_RESPONSE_TO_OXIDATIVE_STRESS		415	0.299651	1.49324	0	0.114307	1	5246	tags=26%, list=19%, signal=32%
GOCC_CLUSTER_OF_ACTIN_BASED_CELL_PROJECTIONS	GOCC_CLUSTER_OF_ACTIN_BASED_CELL_PROJECTIONS		149	0.336743	1.4931	0.00335008	0.114271	1	7690	tags=39%, list=28%, signal=54%
GOBP_REGULATION_OF_MEMBRANE_DEPOLARIZATION	GOBP_REGULATION_OF_MEMBRANE_DEPOLARIZATION		42	0.420575	1.49286	0.0313076	0.114372	1	6771	tags=45%, list=25%, signal=60%
GOBP_REGULATION_OF_PEPTIDYL_THREONINE_PHOSPHORYLATION	GOBP_REGULATION_OF_PEPTIDYL_THREONINE_PHOSPHORYLATION		45	0.415778	1.49282	0.0248668	0.114264	1	2531	tags=22%, list=9%, signal=24%
GOBP_REGULATION_OF_GLIOGENESIS	GOBP_REGULATION_OF_GLIOGENESIS		90	0.366011	1.49187	0.0119454	0.114955	1	2884	tags=22%, list=11%, signal=25%
GOBP_POSITIVE_REGULATION_OF_STEM_CELL_PROLIFERATION	GOBP_POSITIVE_REGULATION_OF_STEM_CELL_PROLIFERATION		21	0.500673	1.49131	0.047081	0.115283	1	5665	tags=48%, list=21%, signal=60%
GOBP_REGULATION_OF_SYNCYTIUM_FORMATION_BY_PLASMA_MEMBRANE_FUSION	GOBP_REGULATION_OF_SYNCYTIUM_FORMATION_BY_PLASMA_MEMBRANE_FUSION		25	0.466334	1.49123	0.0424779	0.115235	1	5147	tags=40%, list=19%, signal=49%
GOBP_SPERM_MOTILITY	GOBP_SPERM_MOTILITY		95	0.364233	1.49116	0.0113821	0.115158	1	6191	tags=35%, list=23%, signal=45%
GOMF_PHOSPHOLIPASE_ACTIVITY	GOMF_PHOSPHOLIPASE_ACTIVITY		101	0.354758	1.49108	0.0153584	0.115092	1	2933	tags=20%, list=11%, signal=22%
GOBP_INTERLEUKIN_2_PRODUCTION	GOBP_INTERLEUKIN_2_PRODUCTION		56	0.396872	1.49102	0.0197842	0.115019	1	7016	tags=48%, list=26%, signal=65%
GOBP_LABYRINTHINE_LAYER_MORPHOGENESIS	GOBP_LABYRINTHINE_LAYER_MORPHOGENESIS		20	0.502081	1.49081	0.0438757	0.115055	1	1390	tags=30%, list=5%, signal=32%
GOCC_INTRINSIC_COMPONENT_OF_POSTSYNAPTIC_SPECIALIZATION_MEMBRANE	GOCC_INTRINSIC_COMPONENT_OF_POSTSYNAPTIC_SPECIALIZATION_MEMBRANE		68	0.381723	1.49053	0.00924214	0.11515	1	7009	tags=40%, list=26%, signal=53%
GOBP_REACTIVE_OXYGEN_SPECIES_BIOSYNTHETIC_PROCESS	GOBP_REACTIVE_OXYGEN_SPECIES_BIOSYNTHETIC_PROCESS		106	0.354646	1.49053	0.00863558	0.115021	1	7080	tags=40%, list=26%, signal=53%
GOBP_NONRIBOSOMAL_PEPTIDE_BIOSYNTHETIC_PROCESS	GOBP_NONRIBOSOMAL_PEPTIDE_BIOSYNTHETIC_PROCESS		18	0.519902	1.49049	0.0435606	0.114923	1	5661	tags=44%, list=21%, signal=56%
GOBP_POSITIVE_REGULATION_OF_CELL_MIGRATION_INVOLVED_IN_SPROUTING_ANGIOGENESIS	GOBP_POSITIVE_REGULATION_OF_CELL_MIGRATION_INVOLVED_IN_SPROUTING_ANGIOGENESIS		26	0.470339	1.49011	0.0547445	0.115136	1	592	tags=15%, list=2%, signal=16%
GOBP_BODY_FLUID_SECRETION	GOBP_BODY_FLUID_SECRETION		79	0.366747	1.48995	0.0143885	0.115146	1	7593	tags=41%, list=28%, signal=56%
GOBP_RESPONSE_TO_INTERLEUKIN_1	GOBP_RESPONSE_TO_INTERLEUKIN_1		191	0.322199	1.48989	0.00990099	0.115069	1	5278	tags=28%, list=19%, signal=34%
GOBP_POSITIVE_REGULATION_OF_BINDING	GOBP_POSITIVE_REGULATION_OF_BINDING		161	0.334822	1.48981	0.00165563	0.115015	1	5627	tags=32%, list=21%, signal=40%
GOBP_ACTION_POTENTIAL	GOBP_ACTION_POTENTIAL		128	0.34062	1.4898	0.00492611	0.114891	1	6814	tags=34%, list=25%, signal=45%
GOCC_CORTICAL_ACTIN_CYTOSKELETON	GOCC_CORTICAL_ACTIN_CYTOSKELETON		77	0.364323	1.48971	0.0259067	0.114834	1	6640	tags=38%, list=24%, signal=50%
GOBP_CELLULAR_RESPONSE_TO_OXYGEN_LEVELS	GOBP_CELLULAR_RESPONSE_TO_OXYGEN_LEVELS		216	0.323083	1.48963	0	0.114778	1	5035	tags=26%, list=19%, signal=32%
GOBP_POSITIVE_REGULATION_OF_BLOOD_VESSEL_ENDOTHELIAL_CELL_MIGRATION	GOBP_POSITIVE_REGULATION_OF_BLOOD_VESSEL_ENDOTHELIAL_CELL_MIGRATION		64	0.390642	1.48959	0.0210526	0.114678	1	1423	tags=19%, list=5%, signal=20%
GOBP_ERYTHROCYTE_HOMEOSTASIS	GOBP_ERYTHROCYTE_HOMEOSTASIS		116	0.347844	1.48954	0.00834725	0.114583	1	1728	tags=18%, list=6%, signal=19%
GOBP_MULTICELLULAR_ORGANISMAL_HOMEOSTASIS	GOBP_MULTICELLULAR_ORGANISMAL_HOMEOSTASIS		488	0.292625	1.48929	0	0.114675	1	6045	tags=28%, list=22%, signal=35%
GOMF_PASSIVE_TRANSMEMBRANE_TRANSPORTER_ACTIVITY	GOMF_PASSIVE_TRANSMEMBRANE_TRANSPORTER_ACTIVITY		458	0.293846	1.48886	0	0.114941	1	6722	tags=30%, list=25%, signal=39%
GOBP_REGULATION_OF_ENDOCRINE_PROCESS	GOBP_REGULATION_OF_ENDOCRINE_PROCESS		30	0.450703	1.48879	0.033275	0.114874	1	2810	tags=23%, list=10%, signal=26%
GOBP_IMPORT_INTO_CELL	GOBP_IMPORT_INTO_CELL		219	0.31603	1.48849	0.00166667	0.114995	1	5285	tags=26%, list=19%, signal=33%
GOBP_REGULATION_OF_CD4_POSITIVE_ALPHA_BETA_T_CELL_DIFFERENTIATION	GOBP_REGULATION_OF_CD4_POSITIVE_ALPHA_BETA_T_CELL_DIFFERENTIATION		48	0.41516	1.4884	0.0246046	0.114943	1	1266	tags=19%, list=5%, signal=20%
GOBP_POSITIVE_REGULATION_OF_CALCIUM_ION_DEPENDENT_EXOCYTOSIS	GOBP_POSITIVE_REGULATION_OF_CALCIUM_ION_DEPENDENT_EXOCYTOSIS		18	0.512962	1.48828	0.054902	0.114907	1	5459	tags=50%, list=20%, signal=63%
GOBP_PYRIDINE_CONTAINING_COMPOUND_METABOLIC_PROCESS	GOBP_PYRIDINE_CONTAINING_COMPOUND_METABOLIC_PROCESS		40	0.4251	1.4882	0.0262664	0.114858	1	5725	tags=38%, list=21%, signal=47%
GOBP_INOSITOL_PHOSPHATE_MEDIATED_SIGNALING	GOBP_INOSITOL_PHOSPHATE_MEDIATED_SIGNALING		51	0.397651	1.48762	0.0318584	0.115186	1	6563	tags=41%, list=24%, signal=54%
GOMF_C_C_CHEMOKINE_BINDING	GOMF_C_C_CHEMOKINE_BINDING		24	0.488975	1.48706	0.0491493	0.115531	1	6984	tags=46%, list=26%, signal=62%
GOBP_PROTEIN_ADP_RIBOSYLATION	GOBP_PROTEIN_ADP_RIBOSYLATION		33	0.440828	1.48705	0.035461	0.115413	1	4922	tags=36%, list=18%, signal=44%
GOBP_CARDIAC_CONDUCTION	GOBP_CARDIAC_CONDUCTION		138	0.339385	1.48677	0.0101695	0.115521	1	4854	tags=28%, list=18%, signal=33%
GOBP_NOTOCHORD_DEVELOPMENT	GOBP_NOTOCHORD_DEVELOPMENT		17	0.522694	1.48615	0.0426716	0.11594	1	3625	tags=29%, list=13%, signal=34%
GOBP_REGULATION_OF_MEMBRANE_PERMEABILITY	GOBP_REGULATION_OF_MEMBRANE_PERMEABILITY		86	0.365924	1.48614	0.0110092	0.115826	1	5316	tags=33%, list=20%, signal=40%
GOBP_REGULATION_OF_CELL_SUBSTRATE_ADHESION	GOBP_REGULATION_OF_CELL_SUBSTRATE_ADHESION		200	0.323229	1.48598	0.00318471	0.115837	1	5564	tags=27%, list=21%, signal=34%
GOBP_LIPID_LOCALIZATION	GOBP_LIPID_LOCALIZATION		473	0.293173	1.48574	0	0.115899	1	4058	tags=23%, list=15%, signal=26%
GOBP_POSITIVE_REGULATION_OF_FATTY_ACID_METABOLIC_PROCESS	GOBP_POSITIVE_REGULATION_OF_FATTY_ACID_METABOLIC_PROCESS		34	0.438451	1.48569	0.0405904	0.115818	1	2408	tags=18%, list=9%, signal=19%
GOBP_NEGATIVE_REGULATION_OF_SMALL_MOLECULE_METABOLIC_PROCESS	GOBP_NEGATIVE_REGULATION_OF_SMALL_MOLECULE_METABOLIC_PROCESS		91	0.359154	1.48511	0.010453	0.116186	1	4232	tags=25%, list=16%, signal=30%
GOBP_NEUROTRANSMITTER_UPTAKE	GOBP_NEUROTRANSMITTER_UPTAKE		38	0.426892	1.4843	0.0515654	0.116799	1	6416	tags=39%, list=24%, signal=52%
GOBP_POSITIVE_REGULATION_OF_ANTIGEN_RECEPTOR_MEDIATED_SIGNALING_PATHWAY	GOBP_POSITIVE_REGULATION_OF_ANTIGEN_RECEPTOR_MEDIATED_SIGNALING_PATHWAY		19	0.504871	1.48371	0.0585009	0.117171	1	5398	tags=37%, list=20%, signal=46%
GOBP_COGNITION	GOBP_COGNITION		254	0.311659	1.48369	0.00153846	0.117068	1	6563	tags=32%, list=24%, signal=42%
GOBP_POSITIVE_REGULATION_OF_STEROID_BIOSYNTHETIC_PROCESS	GOBP_POSITIVE_REGULATION_OF_STEROID_BIOSYNTHETIC_PROCESS		18	0.512196	1.48356	0.046729	0.117039	1	8950	tags=67%, list=33%, signal=99%
GOBP_REGULATION_OF_RESPONSE_TO_WOUNDING	GOBP_REGULATION_OF_RESPONSE_TO_WOUNDING		153	0.329915	1.48326	0.00352113	0.117174	1	7080	tags=33%, list=26%, signal=45%
GOBP_POSITIVE_REGULATION_OF_MONONUCLEAR_CELL_MIGRATION	GOBP_POSITIVE_REGULATION_OF_MONONUCLEAR_CELL_MIGRATION		59	0.382632	1.48285	0.0194175	0.117368	1	6875	tags=41%, list=25%, signal=54%
GOCC_CELL_SUBSTRATE_JUNCTION	GOCC_CELL_SUBSTRATE_JUNCTION		388	0.298118	1.48266	0	0.117414	1	4189	tags=23%, list=15%, signal=27%
GOCC_CYTOPLASMIC_SIDE_OF_ENDOPLASMIC_RETICULUM_MEMBRANE	GOCC_CYTOPLASMIC_SIDE_OF_ENDOPLASMIC_RETICULUM_MEMBRANE		15	0.535541	1.48212	0.0510563	0.117763	1	1306	tags=27%, list=5%, signal=28%
GOBP_OSSIFICATION	GOBP_OSSIFICATION		373	0.301486	1.48188	0.00151976	0.117823	1	4583	tags=27%, list=17%, signal=32%
GOCC_PHOTORECEPTOR_INNER_SEGMENT	GOCC_PHOTORECEPTOR_INNER_SEGMENT		58	0.388157	1.48188	0.0309091	0.1177	1	3799	tags=26%, list=14%, signal=30%
GOBP_NUCLEOTIDE_BINDING_OLIGOMERIZATION_DOMAIN_CONTAINING_2_SIGNALING_PATHWAY	GOBP_NUCLEOTIDE_BINDING_OLIGOMERIZATION_DOMAIN_CONTAINING_2_SIGNALING_PATHWAY		15	0.536114	1.48168	0.0550622	0.117749	1	2157	tags=27%, list=8%, signal=29%
GOBP_MONOCYTE_CHEMOTAXIS	GOBP_MONOCYTE_CHEMOTAXIS		59	0.390734	1.4811	0.0314685	0.118142	1	1821	tags=15%, list=7%, signal=16%
GOBP_OLIGODENDROCYTE_DIFFERENTIATION	GOBP_OLIGODENDROCYTE_DIFFERENTIATION		88	0.357981	1.48062	0.0178571	0.118427	1	3244	tags=20%, list=12%, signal=23%
GOBP_NEGATIVE_REGULATION_OF_EPITHELIAL_CELL_APOPTOTIC_PROCESS	GOBP_NEGATIVE_REGULATION_OF_EPITHELIAL_CELL_APOPTOTIC_PROCESS		47	0.402103	1.48045	0.0224913	0.118429	1	6679	tags=43%, list=25%, signal=56%
GOBP_REGULATION_OF_AXONOGENESIS	GOBP_REGULATION_OF_AXONOGENESIS		144	0.332103	1.48039	0.00818331	0.118351	1	5464	tags=30%, list=20%, signal=37%
GOBP_REGULATION_OF_IMMUNE_EFFECTOR_PROCESS	GOBP_REGULATION_OF_IMMUNE_EFFECTOR_PROCESS		419	0.294738	1.48037	0	0.118243	1	4566	tags=22%, list=17%, signal=26%
GOBP_LYMPHOCYTE_HOMEOSTASIS	GOBP_LYMPHOCYTE_HOMEOSTASIS		54	0.397527	1.47958	0.0279232	0.118831	1	1866	tags=19%, list=7%, signal=20%
GOBP_GROWTH_PLATE_CARTILAGE_DEVELOPMENT	GOBP_GROWTH_PLATE_CARTILAGE_DEVELOPMENT		15	0.532285	1.4795	0.062963	0.118793	1	1967	tags=27%, list=7%, signal=29%
GOBP_B_CELL_ACTIVATION_INVOLVED_IN_IMMUNE_RESPONSE	GOBP_B_CELL_ACTIVATION_INVOLVED_IN_IMMUNE_RESPONSE		76	0.36895	1.47935	0.0145719	0.118778	1	3524	tags=24%, list=13%, signal=27%
GOBP_CHEMICAL_SYNAPTIC_TRANSMISSION_POSTSYNAPTIC	GOBP_CHEMICAL_SYNAPTIC_TRANSMISSION_POSTSYNAPTIC		97	0.351874	1.47929	0.0206186	0.118702	1	7639	tags=40%, list=28%, signal=56%
GOBP_INTERLEUKIN_13_PRODUCTION	GOBP_INTERLEUKIN_13_PRODUCTION		19	0.501177	1.47925	0.0658135	0.118618	1	5728	tags=47%, list=21%, signal=60%
GOMF_POTASSIUM_ION_TRANSMEMBRANE_TRANSPORTER_ACTIVITY	GOMF_POTASSIUM_ION_TRANSMEMBRANE_TRANSPORTER_ACTIVITY		147	0.332293	1.47922	0.00487013	0.118514	1	6191	tags=29%, list=23%, signal=37%
GOBP_PHAGOCYTOSIS	GOBP_PHAGOCYTOSIS		314	0.30287	1.47909	0	0.118465	1	6032	tags=29%, list=22%, signal=37%
GOBP_AROMATIC_AMINO_ACID_FAMILY_METABOLIC_PROCESS	GOBP_AROMATIC_AMINO_ACID_FAMILY_METABOLIC_PROCESS		30	0.450634	1.47907	0.0362694	0.118357	1	3666	tags=23%, list=14%, signal=27%
GOBP_BILE_ACID_AND_BILE_SALT_TRANSPORT	GOBP_BILE_ACID_AND_BILE_SALT_TRANSPORT		30	0.443643	1.47907	0.0388693	0.118237	1	3701	tags=30%, list=14%, signal=35%
GOMF_LOW_DENSITY_LIPOPROTEIN_PARTICLE_BINDING	GOMF_LOW_DENSITY_LIPOPROTEIN_PARTICLE_BINDING		15	0.542445	1.47868	0.0585009	0.118454	1	8397	tags=67%, list=31%, signal=97%
GOBP_NEGATIVE_REGULATION_OF_MACROPHAGE_ACTIVATION	GOBP_NEGATIVE_REGULATION_OF_MACROPHAGE_ACTIVATION		19	0.492534	1.47867	0.0539499	0.118332	1	3093	tags=26%, list=11%, signal=30%
GOBP_LIPID_IMPORT_INTO_CELL	GOBP_LIPID_IMPORT_INTO_CELL		32	0.452763	1.47866	0.0414414	0.118211	1	5228	tags=38%, list=19%, signal=46%
GOCC_INTERCALATED_DISC	GOCC_INTERCALATED_DISC		46	0.405454	1.47815	0.0218579	0.118537	1	5820	tags=35%, list=21%, signal=44%
GOBP_MUSCLE_ORGAN_DEVELOPMENT	GOBP_MUSCLE_ORGAN_DEVELOPMENT		297	0.305469	1.47773	0	0.118786	1	5002	tags=25%, list=18%, signal=31%
GOBP_REGULATION_OF_PROTEIN_MATURATION	GOBP_REGULATION_OF_PROTEIN_MATURATION		60	0.385782	1.4774	0.0274725	0.118948	1	3162	tags=25%, list=12%, signal=28%
GOBP_REGULATION_OF_TYPE_2_IMMUNE_RESPONSE	GOBP_REGULATION_OF_TYPE_2_IMMUNE_RESPONSE		27	0.464154	1.47722	0.0518518	0.118987	1	2609	tags=26%, list=10%, signal=29%
GOBP_AXON_EXTENSION	GOBP_AXON_EXTENSION		108	0.349097	1.47625	0.016835	0.119724	1	4767	tags=30%, list=18%, signal=36%
GOBP_PLASMA_MEMBRANE_ORGANIZATION	GOBP_PLASMA_MEMBRANE_ORGANIZATION		111	0.347885	1.47625	0.0173611	0.119599	1	5286	tags=30%, list=19%, signal=37%
GOBP_POSITIVE_REGULATION_OF_CELL_GROWTH	GOBP_POSITIVE_REGULATION_OF_CELL_GROWTH		150	0.333031	1.47563	0.0121528	0.120013	1	3818	tags=26%, list=14%, signal=30%
GOBP_SENSORY_ORGAN_MORPHOGENESIS	GOBP_SENSORY_ORGAN_MORPHOGENESIS		234	0.313568	1.47462	0.00475436	0.120828	1	7301	tags=38%, list=27%, signal=51%
GOBP_AXON_DEVELOPMENT	GOBP_AXON_DEVELOPMENT		477	0.291241	1.4745	0	0.120815	1	5524	tags=27%, list=20%, signal=34%
GOBP_HYALURONAN_CATABOLIC_PROCESS	GOBP_HYALURONAN_CATABOLIC_PROCESS		16	0.529529	1.47433	0.0567766	0.120851	1	3228	tags=25%, list=12%, signal=28%
GOBP_REGULATION_OF_RESPONSE_TO_OXIDATIVE_STRESS	GOBP_REGULATION_OF_RESPONSE_TO_OXIDATIVE_STRESS		81	0.363784	1.47414	0.0172414	0.120888	1	3188	tags=22%, list=12%, signal=25%
GOBP_NEGATIVE_REGULATION_OF_T_CELL_RECEPTOR_SIGNALING_PATHWAY	GOBP_NEGATIVE_REGULATION_OF_T_CELL_RECEPTOR_SIGNALING_PATHWAY		21	0.488926	1.47408	0.0447761	0.120789	1	5003	tags=33%, list=18%, signal=41%
GOBP_SODIUM_ION_TRANSMEMBRANE_TRANSPORT	GOBP_SODIUM_ION_TRANSMEMBRANE_TRANSPORT		161	0.325999	1.47394	0.003367	0.120801	1	8514	tags=41%, list=31%, signal=59%
GOMF_KINASE_INHIBITOR_ACTIVITY	GOMF_KINASE_INHIBITOR_ACTIVITY		68	0.38385	1.47383	0.0263591	0.120775	1	3187	tags=31%, list=12%, signal=35%
GOBP_UROGENITAL_SYSTEM_DEVELOPMENT	GOBP_UROGENITAL_SYSTEM_DEVELOPMENT		304	0.302554	1.47359	0.00157729	0.120838	1	6681	tags=31%, list=25%, signal=41%
GOMF_DICARBOXYLIC_ACID_TRANSMEMBRANE_TRANSPORTER_ACTIVITY	GOMF_DICARBOXYLIC_ACID_TRANSMEMBRANE_TRANSPORTER_ACTIVITY		30	0.438369	1.47337	0.0477032	0.120909	1	5228	tags=37%, list=19%, signal=45%
GOMF_NEUROPEPTIDE_HORMONE_ACTIVITY	GOMF_NEUROPEPTIDE_HORMONE_ACTIVITY		27	0.453335	1.47328	0.0324427	0.120856	1	4747	tags=30%, list=18%, signal=36%
GOBP_POSITIVE_REGULATION_OF_INTERLEUKIN_1_PRODUCTION	GOBP_POSITIVE_REGULATION_OF_INTERLEUKIN_1_PRODUCTION		59	0.391679	1.47254	0.0173913	0.121451	1	7178	tags=42%, list=26%, signal=58%
GOCC_GABA_RECEPTOR_COMPLEX	GOCC_GABA_RECEPTOR_COMPLEX		19	0.500484	1.47191	0.0494071	0.121883	1	6134	tags=42%, list=23%, signal=54%
GOBP_REGULATION_OF_STEM_CELL_PROLIFERATION	GOBP_REGULATION_OF_STEM_CELL_PROLIFERATION		39	0.419745	1.4719	0.0377698	0.121773	1	5671	tags=44%, list=21%, signal=55%
GOBP_CHOLESTEROL_STORAGE	GOBP_CHOLESTEROL_STORAGE		17	0.507412	1.4719	0.0553506	0.121653	1	4631	tags=41%, list=17%, signal=50%
GOBP_RESPONSE_TO_ISOQUINOLINE_ALKALOID	GOBP_RESPONSE_TO_ISOQUINOLINE_ALKALOID		26	0.464555	1.47109	0.0366972	0.122217	1	688	tags=15%, list=3%, signal=16%
GOBP_POSITIVE_REGULATION_OF_HUMORAL_IMMUNE_RESPONSE	GOBP_POSITIVE_REGULATION_OF_HUMORAL_IMMUNE_RESPONSE		21	0.496816	1.47098	0.0598456	0.122195	1	6563	tags=43%, list=24%, signal=56%
GOBP_ENTRY_INTO_HOST	GOBP_ENTRY_INTO_HOST		143	0.328086	1.47093	0.0103448	0.122107	1	4102	tags=24%, list=15%, signal=29%
GOBP_NEGATIVE_REGULATION_OF_CELL_KILLING	GOBP_NEGATIVE_REGULATION_OF_CELL_KILLING		22	0.484203	1.47008	0.0428571	0.122748	1	3258	tags=32%, list=12%, signal=36%
GOBP_TISSUE_REMODELING	GOBP_TISSUE_REMODELING		161	0.329602	1.47008	0.00171821	0.122627	1	4884	tags=24%, list=18%, signal=29%
GOBP_REGULATION_OF_PROTEIN_SERINE_THREONINE_KINASE_ACTIVITY	GOBP_REGULATION_OF_PROTEIN_SERINE_THREONINE_KINASE_ACTIVITY		466	0.290165	1.47007	0	0.122505	1	3732	tags=22%, list=14%, signal=25%
GOMF_PROTEOGLYCAN_BINDING	GOMF_PROTEOGLYCAN_BINDING		36	0.423353	1.46994	0.0476191	0.122493	1	7112	tags=44%, list=26%, signal=60%
GOBP_NEGATIVE_REGULATION_OF_ADENYLATE_CYCLASE_ACTIVITY	GOBP_NEGATIVE_REGULATION_OF_ADENYLATE_CYCLASE_ACTIVITY		19	0.505895	1.46979	0.0495575	0.122499	1	8763	tags=68%, list=32%, signal=101%
GOBP_NOTCH_SIGNALING_PATHWAY	GOBP_NOTCH_SIGNALING_PATHWAY		178	0.323088	1.46964	0.00328947	0.122488	1	3344	tags=20%, list=12%, signal=22%
GOBP_REGULATION_OF_PHOSPHOLIPASE_ACTIVITY	GOBP_REGULATION_OF_PHOSPHOLIPASE_ACTIVITY		62	0.376715	1.46949	0.0144144	0.122488	1	2730	tags=24%, list=10%, signal=27%
GOBP_FOREBRAIN_NEURON_DEVELOPMENT	GOBP_FOREBRAIN_NEURON_DEVELOPMENT		23	0.472512	1.46948	0.0407801	0.122367	1	5117	tags=39%, list=19%, signal=48%
GOBP_SIALYLATION	GOBP_SIALYLATION		15	0.53875	1.46938	0.0634615	0.122315	1	2118	tags=27%, list=8%, signal=29%
GOBP_REGULATION_OF_HORMONE_LEVELS	GOBP_REGULATION_OF_HORMONE_LEVELS		472	0.289333	1.46893	0	0.122618	1	4048	tags=21%, list=15%, signal=24%
GOBP_PHASIC_SMOOTH_MUSCLE_CONTRACTION	GOBP_PHASIC_SMOOTH_MUSCLE_CONTRACTION		21	0.482773	1.46877	0.0653357	0.122639	1	6978	tags=52%, list=26%, signal=70%
GOBP_SKELETAL_SYSTEM_MORPHOGENESIS	GOBP_SKELETAL_SYSTEM_MORPHOGENESIS		202	0.317151	1.46875	0.0017094	0.12253	1	4190	tags=25%, list=15%, signal=29%
GOBP_REGULATION_OF_MEMBRANE_PROTEIN_ECTODOMAIN_PROTEOLYSIS	GOBP_REGULATION_OF_MEMBRANE_PROTEIN_ECTODOMAIN_PROTEOLYSIS		23	0.474478	1.46838	0.0683919	0.122704	1	8626	tags=48%, list=32%, signal=70%
GOCC_CELL_CELL_JUNCTION	GOCC_CELL_CELL_JUNCTION		463	0.291667	1.46721	0.00148148	0.12364	1	4097	tags=21%, list=15%, signal=25%
GOBP_IMMUNE_RESPONSE_REGULATING_SIGNALING_PATHWAY	GOBP_IMMUNE_RESPONSE_REGULATING_SIGNALING_PATHWAY		445	0.290693	1.46704	0	0.123644	1	5441	tags=26%, list=20%, signal=32%
GOBP_VASCULAR_ENDOTHELIAL_GROWTH_FACTOR_RECEPTOR_SIGNALING_PATHWAY	GOBP_VASCULAR_ENDOTHELIAL_GROWTH_FACTOR_RECEPTOR_SIGNALING_PATHWAY		88	0.359658	1.46658	0.0125673	0.123941	1	6205	tags=39%, list=23%, signal=50%
GOCC_ENDOPEPTIDASE_COMPLEX	GOCC_ENDOPEPTIDASE_COMPLEX		66	0.377453	1.46651	0.0306306	0.123871	1	7792	tags=38%, list=29%, signal=53%
GOBP_ACTIN_CYTOSKELETON_REORGANIZATION	GOBP_ACTIN_CYTOSKELETON_REORGANIZATION		98	0.352749	1.46636	0.0190641	0.123866	1	6640	tags=35%, list=24%, signal=46%
GOBP_ORGANIC_HYDROXY_COMPOUND_BIOSYNTHETIC_PROCESS	GOBP_ORGANIC_HYDROXY_COMPOUND_BIOSYNTHETIC_PROCESS		238	0.30663	1.46617	0	0.123907	1	5662	tags=33%, list=21%, signal=41%
GOCC_BRUSH_BORDER	GOCC_BRUSH_BORDER		95	0.349844	1.46587	0.0157895	0.12404	1	7690	tags=39%, list=28%, signal=54%
GOMF_INSULIN_LIKE_GROWTH_FACTOR_BINDING	GOMF_INSULIN_LIKE_GROWTH_FACTOR_BINDING		28	0.44682	1.46586	0.0448833	0.123924	1	6395	tags=36%, list=24%, signal=47%
GOBP_DENDRITE_EXTENSION	GOBP_DENDRITE_EXTENSION		35	0.425356	1.46547	0.0480427	0.124126	1	3744	tags=31%, list=14%, signal=36%
GOBP_NEGATIVE_REGULATION_OF_RESPONSE_TO_ENDOPLASMIC_RETICULUM_STRESS	GOBP_NEGATIVE_REGULATION_OF_RESPONSE_TO_ENDOPLASMIC_RETICULUM_STRESS		43	0.409614	1.46516	0.0409253	0.124267	1	572	tags=14%, list=2%, signal=14%
GOBP_REGULATION_OF_NEURON_PROJECTION_REGENERATION	GOBP_REGULATION_OF_NEURON_PROJECTION_REGENERATION		30	0.433042	1.46476	0.0336879	0.124502	1	4190	tags=30%, list=15%, signal=35%
GOBP_RESPONSE_TO_INTERLEUKIN_6	GOBP_RESPONSE_TO_INTERLEUKIN_6		43	0.403559	1.46471	0.0385321	0.124433	1	4909	tags=28%, list=18%, signal=34%
GOBP_NEURON_MIGRATION	GOBP_NEURON_MIGRATION		136	0.335689	1.46448	0.00998336	0.124533	1	5564	tags=33%, list=21%, signal=41%
GOCC_TRANSPORTER_COMPLEX	GOCC_TRANSPORTER_COMPLEX		323	0.29991	1.46416	0	0.124694	1	6722	tags=31%, list=25%, signal=41%
GOBP_MULTICELLULAR_ORGANISMAL_SIGNALING	GOBP_MULTICELLULAR_ORGANISMAL_SIGNALING		190	0.320324	1.464	0.00165017	0.124697	1	4645	tags=24%, list=17%, signal=29%
GOBP_RESPONSE_TO_FUNGUS	GOBP_RESPONSE_TO_FUNGUS		50	0.395242	1.46397	0.0240137	0.124591	1	6326	tags=42%, list=23%, signal=55%
GOBP_CELLULAR_MODIFIED_AMINO_ACID_BIOSYNTHETIC_PROCESS	GOBP_CELLULAR_MODIFIED_AMINO_ACID_BIOSYNTHETIC_PROCESS		43	0.414077	1.46317	0.027027	0.12516	1	5661	tags=37%, list=21%, signal=47%
GOBP_SKELETAL_MUSCLE_ADAPTATION	GOBP_SKELETAL_MUSCLE_ADAPTATION		26	0.466753	1.46313	0.0341727	0.125063	1	1709	tags=15%, list=6%, signal=16%
GOBP_PROSTANOID_BIOSYNTHETIC_PROCESS	GOBP_PROSTANOID_BIOSYNTHETIC_PROCESS		30	0.44074	1.46224	0.0491228	0.12576	1	4453	tags=30%, list=16%, signal=36%
GOBP_CHONDROCYTE_DIFFERENTIATION	GOBP_CHONDROCYTE_DIFFERENTIATION		95	0.354932	1.46184	0.0121107	0.126013	1	8170	tags=49%, list=30%, signal=71%
GOBP_SIGNAL_RELEASE	GOBP_SIGNAL_RELEASE		451	0.290142	1.46157	0	0.126115	1	3859	tags=20%, list=14%, signal=23%
GOBP_MOTOR_NEURON_AXON_GUIDANCE	GOBP_MOTOR_NEURON_AXON_GUIDANCE		27	0.450961	1.46082	0.0423573	0.126664	1	3750	tags=30%, list=14%, signal=34%
GOBP_REGULATION_OF_MORPHOGENESIS_OF_AN_EPITHELIUM	GOBP_REGULATION_OF_MORPHOGENESIS_OF_AN_EPITHELIUM		58	0.382308	1.46076	0.0409556	0.126598	1	4552	tags=31%, list=17%, signal=37%
GOMF_CYTOKINE_RECEPTOR_ACTIVITY	GOMF_CYTOKINE_RECEPTOR_ACTIVITY		95	0.351062	1.46036	0.011925	0.126801	1	7231	tags=38%, list=27%, signal=51%
GOMF_SMAD_BINDING	GOMF_SMAD_BINDING		72	0.382326	1.46006	0.015	0.126944	1	2807	tags=24%, list=10%, signal=26%
GOBP_BILE_ACID_METABOLIC_PROCESS	GOBP_BILE_ACID_METABOLIC_PROCESS		46	0.403539	1.45987	0.0302491	0.12699	1	5883	tags=41%, list=22%, signal=53%
GOBP_POSITIVE_REGULATION_OF_TYROSINE_PHOSPHORYLATION_OF_STAT_PROTEIN	GOBP_POSITIVE_REGULATION_OF_TYROSINE_PHOSPHORYLATION_OF_STAT_PROTEIN		65	0.377448	1.45935	0.0254669	0.127358	1	3410	tags=25%, list=13%, signal=28%
GOMF_CALMODULIN_BINDING	GOMF_CALMODULIN_BINDING		194	0.316298	1.45879	0.00324675	0.127747	1	4904	tags=26%, list=18%, signal=31%
GOBP_REGULATION_OF_VASCULAR_PERMEABILITY	GOBP_REGULATION_OF_VASCULAR_PERMEABILITY		39	0.422647	1.45879	0.0369004	0.127627	1	9320	tags=67%, list=34%, signal=101%
GOBP_DICARBOXYLIC_ACID_CATABOLIC_PROCESS	GOBP_DICARBOXYLIC_ACID_CATABOLIC_PROCESS		15	0.525982	1.45809	0.0629771	0.128165	1	5168	tags=40%, list=19%, signal=49%
GOBP_NEURAL_CREST_CELL_MIGRATION	GOBP_NEURAL_CREST_CELL_MIGRATION		53	0.388937	1.45786	0.0362694	0.12824	1	4824	tags=28%, list=18%, signal=34%
GOBP_MORPHOGENESIS_OF_AN_EPITHELIAL_BUD	GOBP_MORPHOGENESIS_OF_AN_EPITHELIAL_BUD		15	0.527305	1.4576	0.0677966	0.128332	1	7851	tags=60%, list=29%, signal=84%
GOBP_NEGATIVE_REGULATION_OF_INTERLEUKIN_6_PRODUCTION	GOBP_NEGATIVE_REGULATION_OF_INTERLEUKIN_6_PRODUCTION		56	0.381307	1.45729	0.045208	0.128498	1	6717	tags=38%, list=25%, signal=50%
GOBP_REGULATION_OF_NEURON_PROJECTION_DEVELOPMENT	GOBP_REGULATION_OF_NEURON_PROJECTION_DEVELOPMENT		411	0.290616	1.457	0	0.128619	1	5832	tags=28%, list=22%, signal=35%
GOBP_REGENERATION	GOBP_REGENERATION		179	0.320106	1.45684	0.00334448	0.128622	1	5564	tags=26%, list=21%, signal=33%
GOMF_R_SMAD_BINDING	GOMF_R_SMAD_BINDING		21	0.482974	1.45679	0.061706	0.128543	1	1308	tags=24%, list=5%, signal=25%
GOBP_INNER_DYNEIN_ARM_ASSEMBLY	GOBP_INNER_DYNEIN_ARM_ASSEMBLY		15	0.524232	1.45676	0.0734463	0.128452	1	9058	tags=53%, list=33%, signal=80%
GOBP_PROTEIN_KINASE_C_ACTIVATING_G_PROTEIN_COUPLED_RECEPTOR_SIGNALING_PATHWAY	GOBP_PROTEIN_KINASE_C_ACTIVATING_G_PROTEIN_COUPLED_RECEPTOR_SIGNALING_PATHWAY		27	0.454523	1.4565	0.0525362	0.128598	1	4353	tags=30%, list=16%, signal=35%
GOBP_IMMUNE_RESPONSE_TO_TUMOR_CELL	GOBP_IMMUNE_RESPONSE_TO_TUMOR_CELL		22	0.483125	1.45636	0.0576208	0.128589	1	3839	tags=32%, list=14%, signal=37%
GOMF_ACIDIC_AMINO_ACID_TRANSMEMBRANE_TRANSPORTER_ACTIVITY	GOMF_ACIDIC_AMINO_ACID_TRANSMEMBRANE_TRANSPORTER_ACTIVITY		16	0.518691	1.45599	0.0757856	0.128832	1	3713	tags=44%, list=14%, signal=51%
GOBP_POSITIVE_REGULATION_OF_GLIOGENESIS	GOBP_POSITIVE_REGULATION_OF_GLIOGENESIS		60	0.380633	1.45595	0.0309091	0.128738	1	2884	tags=23%, list=11%, signal=26%
GOBP_REGULATION_OF_HYDROGEN_PEROXIDE_METABOLIC_PROCESS	GOBP_REGULATION_OF_HYDROGEN_PEROXIDE_METABOLIC_PROCESS		15	0.523593	1.45578	0.0824176	0.128812	1	4756	tags=33%, list=18%, signal=40%
GOBP_NEGATIVE_REGULATION_OF_NATURAL_KILLER_CELL_MEDIATED_IMMUNITY	GOBP_NEGATIVE_REGULATION_OF_NATURAL_KILLER_CELL_MEDIATED_IMMUNITY		17	0.506279	1.45552	0.0623853	0.128946	1	5740	tags=47%, list=21%, signal=60%
GOMF_IMMUNOGLOBULIN_BINDING	GOMF_IMMUNOGLOBULIN_BINDING		22	0.475725	1.45538	0.0471869	0.128948	1	7004	tags=36%, list=26%, signal=49%
GOBP_CARDIAC_MUSCLE_CONTRACTION	GOBP_CARDIAC_MUSCLE_CONTRACTION		123	0.3339	1.45536	0.0169779	0.128845	1	4197	tags=24%, list=15%, signal=29%
GOBP_POSITIVE_REGULATION_OF_MYELOID_LEUKOCYTE_MEDIATED_IMMUNITY	GOBP_POSITIVE_REGULATION_OF_MYELOID_LEUKOCYTE_MEDIATED_IMMUNITY		17	0.510417	1.45496	0.0697674	0.129096	1	4294	tags=41%, list=16%, signal=49%
GOBP_NEGATIVE_REGULATION_OF_INTERLEUKIN_12_PRODUCTION	GOBP_NEGATIVE_REGULATION_OF_INTERLEUKIN_12_PRODUCTION		16	0.52494	1.45481	0.0518518	0.129114	1	5489	tags=44%, list=20%, signal=55%
HALLMARK_INTERFERON_GAMMA_RESPONSE	HALLMARK_INTERFERON_GAMMA_RESPONSE		191	0.318586	1.4547	0.00342466	0.129105	1	3715	tags=23%, list=14%, signal=27%
GOMF_NADPLUS_ADP_RIBOSYLTRANSFERASE_ACTIVITY	GOMF_NADPLUS_ADP_RIBOSYLTRANSFERASE_ACTIVITY		24	0.462305	1.45435	0.0508167	0.129257	1	3739	tags=29%, list=14%, signal=34%
GOMF_CADHERIN_BINDING	GOMF_CADHERIN_BINDING		311	0.298189	1.45345	0.0015625	0.129995	1	5524	tags=30%, list=20%, signal=37%
GOBP_AMYLOID_BETA_CLEARANCE	GOBP_AMYLOID_BETA_CLEARANCE		35	0.419405	1.45331	0.0384615	0.130001	1	7048	tags=46%, list=26%, signal=62%
GOBP_SEX_DETERMINATION	GOBP_SEX_DETERMINATION		19	0.498332	1.45313	0.0625	0.130067	1	5753	tags=47%, list=21%, signal=60%
GOBP_POSITIVE_REGULATION_OF_SMALL_MOLECULE_METABOLIC_PROCESS	GOBP_POSITIVE_REGULATION_OF_SMALL_MOLECULE_METABOLIC_PROCESS		131	0.330989	1.45298	0.00651466	0.130071	1	3264	tags=18%, list=12%, signal=21%
GOCC_T_TUBULE	GOCC_T_TUBULE		48	0.397434	1.452	0.0434783	0.130851	1	6441	tags=40%, list=24%, signal=52%
GOBP_CELL_FATE_COMMITMENT	GOBP_CELL_FATE_COMMITMENT		244	0.305933	1.45193	0.00155521	0.130787	1	4766	tags=25%, list=18%, signal=30%
GOBP_REGULATION_OF_T_CELL_ACTIVATION	GOBP_REGULATION_OF_T_CELL_ACTIVATION		308	0.296698	1.4519	0.00301659	0.130691	1	6049	tags=29%, list=22%, signal=37%
GOBP_SENSORY_PERCEPTION_OF_TEMPERATURE_STIMULUS	GOBP_SENSORY_PERCEPTION_OF_TEMPERATURE_STIMULUS		22	0.475837	1.45182	0.0607735	0.130625	1	5727	tags=36%, list=21%, signal=46%
GOBP_REGULATION_OF_LEUKOCYTE_ADHESION_TO_VASCULAR_ENDOTHELIAL_CELL	GOBP_REGULATION_OF_LEUKOCYTE_ADHESION_TO_VASCULAR_ENDOTHELIAL_CELL		32	0.431659	1.45169	0.0445269	0.130619	1	7080	tags=50%, list=26%, signal=68%
GOBP_ENDODERM_DEVELOPMENT	GOBP_ENDODERM_DEVELOPMENT		71	0.363869	1.45143	0.028169	0.130741	1	3966	tags=25%, list=15%, signal=30%
GOBP_NEUROEPITHELIAL_CELL_DIFFERENTIATION	GOBP_NEUROEPITHELIAL_CELL_DIFFERENTIATION		20	0.470874	1.45116	0.066055	0.130879	1	5464	tags=40%, list=20%, signal=50%
GOBP_POSITIVE_REGULATION_OF_MEMBRANE_PERMEABILITY	GOBP_POSITIVE_REGULATION_OF_MEMBRANE_PERMEABILITY		65	0.373584	1.45086	0.0247148	0.131022	1	5127	tags=35%, list=19%, signal=44%
GOBP_REGULATION_OF_CARBOHYDRATE_BIOSYNTHETIC_PROCESS	GOBP_REGULATION_OF_CARBOHYDRATE_BIOSYNTHETIC_PROCESS		89	0.347384	1.45069	0.0168919	0.131068	1	3479	tags=19%, list=13%, signal=22%
GOBP_REGULATION_OF_HORMONE_METABOLIC_PROCESS	GOBP_REGULATION_OF_HORMONE_METABOLIC_PROCESS		33	0.42769	1.45015	0.0468468	0.131477	1	3638	tags=30%, list=13%, signal=35%
GOBP_REGULATION_OF_CARBOHYDRATE_METABOLIC_PROCESS	GOBP_REGULATION_OF_CARBOHYDRATE_METABOLIC_PROCESS		190	0.314095	1.44989	0.00654665	0.131584	1	3264	tags=18%, list=12%, signal=21%
GOBP_POSITIVE_REGULATION_OF_NEUROGENESIS	GOBP_POSITIVE_REGULATION_OF_NEUROGENESIS		207	0.313938	1.44984	0.00492611	0.131501	1	7430	tags=36%, list=27%, signal=50%
GOBP_RIBONUCLEOTIDE_CATABOLIC_PROCESS	GOBP_RIBONUCLEOTIDE_CATABOLIC_PROCESS		37	0.423608	1.44982	0.0463458	0.131393	1	2949	tags=22%, list=11%, signal=24%
GOCC_NEURON_TO_NEURON_SYNAPSE	GOCC_NEURON_TO_NEURON_SYNAPSE		320	0.297294	1.44855	0	0.132437	1	5494	tags=28%, list=20%, signal=35%
GOBP_MICROTUBULE_BUNDLE_FORMATION	GOBP_MICROTUBULE_BUNDLE_FORMATION		104	0.33659	1.44824	0.0150754	0.132606	1	4809	tags=30%, list=18%, signal=36%
GOBP_POSITIVE_REGULATION_OF_ACUTE_INFLAMMATORY_RESPONSE	GOBP_POSITIVE_REGULATION_OF_ACUTE_INFLAMMATORY_RESPONSE		26	0.459752	1.44801	0.0583804	0.13269	1	7384	tags=50%, list=27%, signal=69%
GOBP_SMOOTH_MUSCLE_TISSUE_DEVELOPMENT	GOBP_SMOOTH_MUSCLE_TISSUE_DEVELOPMENT		19	0.482123	1.44797	0.0586146	0.132617	1	3930	tags=37%, list=14%, signal=43%
GOBP_GAMMA_DELTA_T_CELL_ACTIVATION	GOBP_GAMMA_DELTA_T_CELL_ACTIVATION		16	0.520179	1.44795	0.0615942	0.132499	1	3258	tags=31%, list=12%, signal=35%
GOBP_EXTRACELLULAR_MATRIX_ASSEMBLY	GOBP_EXTRACELLULAR_MATRIX_ASSEMBLY		43	0.404764	1.44751	0.0377698	0.132795	1	4884	tags=37%, list=18%, signal=45%
GOBP_INFLAMMATORY_RESPONSE_TO_WOUNDING	GOBP_INFLAMMATORY_RESPONSE_TO_WOUNDING		15	0.509752	1.44708	0.0887246	0.1331	1	7080	tags=60%, list=26%, signal=81%
GOBP_MOVEMENT_IN_HOST_ENVIRONMENT	GOBP_MOVEMENT_IN_HOST_ENVIRONMENT		164	0.31889	1.44664	0.0100671	0.133401	1	4102	tags=24%, list=15%, signal=29%
GOBP_REGULATION_OF_MONONUCLEAR_CELL_MIGRATION	GOBP_REGULATION_OF_MONONUCLEAR_CELL_MIGRATION		104	0.341737	1.44608	0.015	0.133776	1	4301	tags=28%, list=16%, signal=33%
GOBP_POSITIVE_REGULATION_OF_REGULATORY_T_CELL_DIFFERENTIATION	GOBP_POSITIVE_REGULATION_OF_REGULATORY_T_CELL_DIFFERENTIATION		15	0.527694	1.44582	0.0623819	0.133887	1	689	tags=27%, list=3%, signal=27%
GOBP_POSITIVE_REGULATION_OF_CELLULAR_RESPONSE_TO_TRANSFORMING_GROWTH_FACTOR_BETA_STIMULUS	GOBP_POSITIVE_REGULATION_OF_CELLULAR_RESPONSE_TO_TRANSFORMING_GROWTH_FACTOR_BETA_STIMULUS		27	0.456472	1.44567	0.039356	0.133922	1	5309	tags=41%, list=20%, signal=51%
GOBP_FOREBRAIN_DEVELOPMENT	GOBP_FOREBRAIN_DEVELOPMENT		342	0.293513	1.44565	0	0.133818	1	5122	tags=28%, list=19%, signal=35%
GOBP_EMBRYONIC_SKELETAL_SYSTEM_DEVELOPMENT	GOBP_EMBRYONIC_SKELETAL_SYSTEM_DEVELOPMENT		110	0.339336	1.44548	0.0117845	0.133852	1	6570	tags=36%, list=24%, signal=48%
GOCC_EXCITATORY_SYNAPSE	GOCC_EXCITATORY_SYNAPSE		43	0.404457	1.44529	0.0415913	0.133883	1	3690	tags=28%, list=14%, signal=32%
GOMF_PHOSPHATIDIC_ACID_BINDING	GOMF_PHOSPHATIDIC_ACID_BINDING		20	0.483888	1.44519	0.0591398	0.133858	1	7705	tags=45%, list=28%, signal=63%
GOBP_POSITIVE_REGULATION_OF_CARTILAGE_DEVELOPMENT	GOBP_POSITIVE_REGULATION_OF_CARTILAGE_DEVELOPMENT		26	0.452956	1.44486	0.057971	0.134058	1	8135	tags=46%, list=30%, signal=66%
GOBP_KERATINIZATION	GOBP_KERATINIZATION		214	0.308089	1.44478	0.00490196	0.133995	1	6003	tags=29%, list=22%, signal=37%
GOBP_POSITIVE_REGULATION_OF_TUMOR_NECROSIS_FACTOR_SUPERFAMILY_CYTOKINE_PRODUCTION	GOBP_POSITIVE_REGULATION_OF_TUMOR_NECROSIS_FACTOR_SUPERFAMILY_CYTOKINE_PRODUCTION		84	0.353596	1.44475	0.0198347	0.133898	1	7400	tags=37%, list=27%, signal=51%
GOBP_PURINE_NUCLEOBASE_METABOLIC_PROCESS	GOBP_PURINE_NUCLEOBASE_METABOLIC_PROCESS		19	0.498099	1.4445	0.0591497	0.134023	1	5300	tags=37%, list=20%, signal=46%
GOBP_REGULATION_OF_OXIDATIVE_STRESS_INDUCED_INTRINSIC_APOPTOTIC_SIGNALING_PATHWAY	GOBP_REGULATION_OF_OXIDATIVE_STRESS_INDUCED_INTRINSIC_APOPTOTIC_SIGNALING_PATHWAY		25	0.455247	1.44412	0.0547703	0.134245	1	2675	tags=24%, list=10%, signal=27%
GOBP_REGULATION_OF_LEUKOCYTE_MEDIATED_CYTOTOXICITY	GOBP_REGULATION_OF_LEUKOCYTE_MEDIATED_CYTOTOXICITY		72	0.365317	1.44383	0.031746	0.134419	1	3706	tags=24%, list=14%, signal=27%
GOMF_LIPID_TRANSPORTER_ACTIVITY	GOMF_LIPID_TRANSPORTER_ACTIVITY		154	0.322248	1.44297	0.0117647	0.135075	1	5324	tags=31%, list=20%, signal=38%
GOBP_MYELOID_CELL_APOPTOTIC_PROCESS	GOBP_MYELOID_CELL_APOPTOTIC_PROCESS		26	0.44822	1.44286	0.0465116	0.135027	1	3668	tags=31%, list=14%, signal=36%
GOBP_ACTIVATION_OF_ADENYLATE_CYCLASE_ACTIVITY	GOBP_ACTIVATION_OF_ADENYLATE_CYCLASE_ACTIVITY		36	0.417772	1.44283	0.038674	0.13493	1	6416	tags=39%, list=24%, signal=51%
GOBP_REGULATION_OF_TUBE_SIZE	GOBP_REGULATION_OF_TUBE_SIZE		120	0.337736	1.44242	0.0033389	0.135168	1	6140	tags=33%, list=23%, signal=43%
GOBP_POSITIVE_REGULATION_OF_ENDOCYTOSIS	GOBP_POSITIVE_REGULATION_OF_ENDOCYTOSIS		94	0.350242	1.44212	0.0204082	0.135298	1	5834	tags=35%, list=22%, signal=45%
GOBP_GLUTAMATE_METABOLIC_PROCESS	GOBP_GLUTAMATE_METABOLIC_PROCESS		30	0.441572	1.44159	0.0397112	0.135679	1	5168	tags=33%, list=19%, signal=41%
GOBP_CARDIOCYTE_DIFFERENTIATION	GOBP_CARDIOCYTE_DIFFERENTIATION		130	0.331713	1.44101	0.0184255	0.13614	1	3897	tags=23%, list=14%, signal=27%
GOBP_EMBRYONIC_DIGESTIVE_TRACT_MORPHOGENESIS	GOBP_EMBRYONIC_DIGESTIVE_TRACT_MORPHOGENESIS		16	0.521552	1.44085	0.0690909	0.136193	1	6480	tags=50%, list=24%, signal=66%
GOBP_EPIDERMIS_MORPHOGENESIS	GOBP_EPIDERMIS_MORPHOGENESIS		30	0.443606	1.44069	0.0602637	0.136229	1	3901	tags=23%, list=14%, signal=27%
GOBP_MITOCHONDRIAL_OUTER_MEMBRANE_PERMEABILIZATION	GOBP_MITOCHONDRIAL_OUTER_MEMBRANE_PERMEABILIZATION		52	0.390461	1.44058	0.0272232	0.136206	1	2392	tags=25%, list=9%, signal=27%
GOBP_LONG_TERM_SYNAPTIC_POTENTIATION	GOBP_LONG_TERM_SYNAPTIC_POTENTIATION		77	0.361856	1.43995	0.024911	0.136671	1	4121	tags=26%, list=15%, signal=31%
GOMF_CHEMOKINE_BINDING	GOMF_CHEMOKINE_BINDING		33	0.426744	1.43994	0.0598131	0.136558	1	6984	tags=42%, list=26%, signal=57%
GOCC_9PLUS2_MOTILE_CILIUM	GOCC_9PLUS2_MOTILE_CILIUM		118	0.333181	1.4399	0.0226481	0.136481	1	7854	tags=42%, list=29%, signal=58%
GOBP_REGULATION_OF_NERVOUS_SYSTEM_PROCESS	GOBP_REGULATION_OF_NERVOUS_SYSTEM_PROCESS		127	0.334972	1.43946	0.00515464	0.136766	1	8437	tags=42%, list=31%, signal=60%
GOBP_POSITIVE_REGULATION_OF_OSTEOBLAST_DIFFERENTIATION	GOBP_POSITIVE_REGULATION_OF_OSTEOBLAST_DIFFERENTIATION		58	0.381581	1.43944	0.0287253	0.136663	1	4784	tags=31%, list=18%, signal=38%
GOMF_ORGANIC_ACID_SODIUM_SYMPORTER_ACTIVITY	GOMF_ORGANIC_ACID_SODIUM_SYMPORTER_ACTIVITY		29	0.433327	1.43919	0.0584071	0.136773	1	4107	tags=34%, list=15%, signal=41%
GOBP_POSITIVE_REGULATION_OF_PROTEIN_CONTAINING_COMPLEX_DISASSEMBLY	GOBP_POSITIVE_REGULATION_OF_PROTEIN_CONTAINING_COMPLEX_DISASSEMBLY		33	0.428901	1.43904	0.0477032	0.136797	1	6640	tags=45%, list=24%, signal=60%
GOCC_NEURON_SPINE	GOCC_NEURON_SPINE		169	0.317421	1.43892	0.0033389	0.136787	1	5489	tags=27%, list=20%, signal=34%
HALLMARK_ANDROGEN_RESPONSE	HALLMARK_ANDROGEN_RESPONSE		93	0.34327	1.43876	0.0195035	0.13682	1	5556	tags=37%, list=20%, signal=46%
GOMF_CHEMOATTRACTANT_ACTIVITY	GOMF_CHEMOATTRACTANT_ACTIVITY		29	0.442717	1.43863	0.0604982	0.136829	1	4559	tags=31%, list=17%, signal=37%
GOBP_CELLULAR_RESPONSE_TO_ACID_CHEMICAL	GOBP_CELLULAR_RESPONSE_TO_ACID_CHEMICAL		65	0.367667	1.43844	0.0322004	0.136879	1	6726	tags=34%, list=25%, signal=45%
GOBP_REGULATION_OF_CELLULAR_CARBOHYDRATE_METABOLIC_PROCESS	GOBP_REGULATION_OF_CELLULAR_CARBOHYDRATE_METABOLIC_PROCESS		134	0.329833	1.43801	0.0172414	0.137194	1	3479	tags=19%, list=13%, signal=22%
GOBP_CELLULAR_RESPONSE_TO_CALCIUM_ION	GOBP_CELLULAR_RESPONSE_TO_CALCIUM_ION		77	0.356685	1.43784	0.0215232	0.137234	1	3905	tags=25%, list=14%, signal=29%
GOBP_POSITIVE_REGULATION_OF_PROTEIN_KINASE_ACTIVITY	GOBP_POSITIVE_REGULATION_OF_PROTEIN_KINASE_ACTIVITY		499	0.283081	1.43782	0.0015528	0.137125	1	3732	tags=22%, list=14%, signal=25%
GOBP_POSITIVE_REGULATION_OF_BIOMINERALIZATION	GOBP_POSITIVE_REGULATION_OF_BIOMINERALIZATION		46	0.391923	1.43754	0.0415162	0.137282	1	8070	tags=54%, list=30%, signal=77%
GOBP_MEMBRANE_DEPOLARIZATION_DURING_ACTION_POTENTIAL	GOBP_MEMBRANE_DEPOLARIZATION_DURING_ACTION_POTENTIAL		36	0.424182	1.43736	0.0451389	0.137349	1	8834	tags=53%, list=33%, signal=78%
GOBP_POSITIVE_REGULATION_OF_MITOCHONDRION_ORGANIZATION	GOBP_POSITIVE_REGULATION_OF_MITOCHONDRION_ORGANIZATION		80	0.359191	1.43705	0.0322581	0.137503	1	5147	tags=34%, list=19%, signal=42%
GOBP_ACUTE_PHASE_RESPONSE	GOBP_ACUTE_PHASE_RESPONSE		41	0.404303	1.4365	0.0456942	0.137906	1	4947	tags=34%, list=18%, signal=42%
GOCC_APICAL_DENDRITE	GOCC_APICAL_DENDRITE		18	0.488183	1.43643	0.0615672	0.137846	1	498	tags=22%, list=2%, signal=23%
GOBP_REGULATION_OF_REGULATED_SECRETORY_PATHWAY	GOBP_REGULATION_OF_REGULATED_SECRETORY_PATHWAY		127	0.334808	1.43602	0.0133333	0.138105	1	3538	tags=21%, list=13%, signal=24%
GOBP_TRABECULA_FORMATION	GOBP_TRABECULA_FORMATION		21	0.481316	1.43582	0.0582011	0.138155	1	5559	tags=38%, list=21%, signal=48%
GOBP_GLUTAMINE_FAMILY_AMINO_ACID_BIOSYNTHETIC_PROCESS	GOBP_GLUTAMINE_FAMILY_AMINO_ACID_BIOSYNTHETIC_PROCESS		16	0.510046	1.43522	0.079566	0.138586	1	1465	tags=25%, list=5%, signal=26%
GOBP_RESPONSE_TO_CALCIUM_ION	GOBP_RESPONSE_TO_CALCIUM_ION		137	0.326296	1.43502	0.0158451	0.138634	1	5517	tags=30%, list=20%, signal=37%
GOBP_REGULATION_OF_PROTEIN_TARGETING_TO_MEMBRANE	GOBP_REGULATION_OF_PROTEIN_TARGETING_TO_MEMBRANE		31	0.432303	1.43495	0.0527241	0.138576	1	5508	tags=45%, list=20%, signal=57%
GOBP_REGULATION_OF_SYSTEMIC_ARTERIAL_BLOOD_PRESSURE_BY_CIRCULATORY_RENIN_ANGIOTENSIN	GOBP_REGULATION_OF_SYSTEMIC_ARTERIAL_BLOOD_PRESSURE_BY_CIRCULATORY_RENIN_ANGIOTENSIN		18	0.48624	1.43489	0.0745455	0.138508	1	1658	tags=22%, list=6%, signal=24%
GOBP_INTESTINAL_ABSORPTION	GOBP_INTESTINAL_ABSORPTION		36	0.414539	1.43478	0.045372	0.138486	1	5316	tags=39%, list=20%, signal=48%
GOBP_MESODERMAL_CELL_DIFFERENTIATION	GOBP_MESODERMAL_CELL_DIFFERENTIATION		28	0.448645	1.43464	0.060219	0.138506	1	3641	tags=32%, list=13%, signal=37%
GOBP_RETINOIC_ACID_METABOLIC_PROCESS	GOBP_RETINOIC_ACID_METABOLIC_PROCESS		24	0.455289	1.43453	0.0648148	0.138489	1	6955	tags=46%, list=26%, signal=62%
GOBP_BILE_ACID_BIOSYNTHETIC_PROCESS	GOBP_BILE_ACID_BIOSYNTHETIC_PROCESS		36	0.421981	1.43451	0.0611511	0.13838	1	5590	tags=42%, list=21%, signal=52%
GOBP_NEGATIVE_REGULATION_OF_LEUKOCYTE_CHEMOTAXIS	GOBP_NEGATIVE_REGULATION_OF_LEUKOCYTE_CHEMOTAXIS		16	0.507562	1.43428	0.0618956	0.13849	1	8923	tags=50%, list=33%, signal=74%
GOBP_NEURON_CELL_CELL_ADHESION	GOBP_NEURON_CELL_CELL_ADHESION		15	0.512774	1.43381	0.0770609	0.138793	1	7732	tags=60%, list=29%, signal=84%
GOCC_VOLTAGE_GATED_SODIUM_CHANNEL_COMPLEX	GOCC_VOLTAGE_GATED_SODIUM_CHANNEL_COMPLEX		17	0.506822	1.4337	0.0672897	0.138786	1	8514	tags=59%, list=31%, signal=86%
GOMF_ATPASE_COUPLED_INTRAMEMBRANE_LIPID_TRANSPORTER_ACTIVITY	GOMF_ATPASE_COUPLED_INTRAMEMBRANE_LIPID_TRANSPORTER_ACTIVITY		25	0.457555	1.43365	0.0632911	0.138696	1	4631	tags=32%, list=17%, signal=39%
GOBP_POSITIVE_REGULATION_OF_BLOOD_CIRCULATION	GOBP_POSITIVE_REGULATION_OF_BLOOD_CIRCULATION		35	0.409975	1.43342	0.0543071	0.138829	1	7592	tags=46%, list=28%, signal=63%
GOBP_EMBRYONIC_APPENDAGE_MORPHOGENESIS	GOBP_EMBRYONIC_APPENDAGE_MORPHOGENESIS		106	0.338224	1.4333	0.0272109	0.138823	1	7107	tags=40%, list=26%, signal=53%
GOBP_RESPONSE_TO_VITAMIN	GOBP_RESPONSE_TO_VITAMIN		82	0.355986	1.43313	0.0308219	0.138844	1	3899	tags=24%, list=14%, signal=28%
GOBP_POSITIVE_REGULATION_OF_VASCULAR_ASSOCIATED_SMOOTH_MUSCLE_CELL_MIGRATION	GOBP_POSITIVE_REGULATION_OF_VASCULAR_ASSOCIATED_SMOOTH_MUSCLE_CELL_MIGRATION		19	0.492104	1.43298	0.0644567	0.138871	1	5282	tags=47%, list=19%, signal=59%
GOBP_POSITIVE_REGULATION_OF_SIGNAL_TRANSDUCTION_BY_P53_CLASS_MEDIATOR	GOBP_POSITIVE_REGULATION_OF_SIGNAL_TRANSDUCTION_BY_P53_CLASS_MEDIATOR		19	0.485616	1.4328	0.0653357	0.138938	1	4646	tags=37%, list=17%, signal=44%
GOBP_PATTERN_SPECIFICATION_PROCESS	GOBP_PATTERN_SPECIFICATION_PROCESS		409	0.287787	1.43274	0.00146413	0.13887	1	6480	tags=32%, list=24%, signal=41%
GOBP_REGULATION_OF_MITOCHONDRION_ORGANIZATION	GOBP_REGULATION_OF_MITOCHONDRION_ORGANIZATION		145	0.321384	1.43253	0.00670017	0.138936	1	6938	tags=39%, list=26%, signal=52%
GOCC_AMPA_GLUTAMATE_RECEPTOR_COMPLEX	GOCC_AMPA_GLUTAMATE_RECEPTOR_COMPLEX		24	0.450017	1.43242	0.0738739	0.138919	1	9315	tags=67%, list=34%, signal=101%
GOBP_NEGATIVE_REGULATION_OF_COAGULATION	GOBP_NEGATIVE_REGULATION_OF_COAGULATION		50	0.387186	1.4324	0.033275	0.138809	1	7064	tags=38%, list=26%, signal=51%
GOBP_PYRIMIDINE_DEOXYRIBONUCLEOTIDE_METABOLIC_PROCESS	GOBP_PYRIMIDINE_DEOXYRIBONUCLEOTIDE_METABOLIC_PROCESS		22	0.477549	1.43234	0.0621469	0.138761	1	5088	tags=36%, list=19%, signal=45%
GOBP_CELLULAR_RESPONSE_TO_AMYLOID_BETA	GOBP_CELLULAR_RESPONSE_TO_AMYLOID_BETA		36	0.411647	1.43217	0.0586146	0.138814	1	3372	tags=25%, list=12%, signal=29%
GOBP_PHENOL_CONTAINING_COMPOUND_METABOLIC_PROCESS	GOBP_PHENOL_CONTAINING_COMPOUND_METABOLIC_PROCESS		99	0.345519	1.43215	0.0157343	0.138713	1	6513	tags=36%, list=24%, signal=48%
GOBP_REGULATION_OF_BONE_MINERALIZATION	GOBP_REGULATION_OF_BONE_MINERALIZATION		69	0.362416	1.43208	0.0296167	0.13865	1	8070	tags=45%, list=30%, signal=64%
GOBP_ANATOMICAL_STRUCTURE_REGRESSION	GOBP_ANATOMICAL_STRUCTURE_REGRESSION		17	0.50119	1.43194	0.0735294	0.138647	1	4399	tags=41%, list=16%, signal=49%
GOBP_REGULATION_OF_CELLULAR_RESPONSE_TO_GROWTH_FACTOR_STIMULUS	GOBP_REGULATION_OF_CELLULAR_RESPONSE_TO_GROWTH_FACTOR_STIMULUS		267	0.302252	1.43156	0.00487805	0.138884	1	5888	tags=29%, list=22%, signal=37%
GOBP_POSITIVE_REGULATION_OF_ANION_TRANSPORT	GOBP_POSITIVE_REGULATION_OF_ANION_TRANSPORT		447	0.282822	1.43127	0.00148368	0.139037	1	4038	tags=23%, list=15%, signal=26%
GOBP_POSITIVE_REGULATION_OF_EXOCYTOSIS	GOBP_POSITIVE_REGULATION_OF_EXOCYTOSIS		83	0.348098	1.43115	0.0272727	0.139008	1	3966	tags=27%, list=15%, signal=31%
GOBP_NEGATIVE_REGULATION_OF_CELL_DEVELOPMENT	GOBP_NEGATIVE_REGULATION_OF_CELL_DEVELOPMENT		167	0.31944	1.43094	0.0101695	0.13908	1	4824	tags=25%, list=18%, signal=30%
GOMF_RECEPTOR_REGULATOR_ACTIVITY	GOMF_RECEPTOR_REGULATOR_ACTIVITY		485	0.280842	1.43083	0	0.139052	1	5138	tags=22%, list=19%, signal=26%
GOBP_EPITHELIAL_TUBE_MORPHOGENESIS	GOBP_EPITHELIAL_TUBE_MORPHOGENESIS		302	0.2946	1.4308	0.00162338	0.138964	1	6582	tags=34%, list=24%, signal=45%
GOBP_ASTROCYTE_DEVELOPMENT	GOBP_ASTROCYTE_DEVELOPMENT		39	0.412514	1.43076	0.0547703	0.138872	1	7048	tags=51%, list=26%, signal=69%
GOBP_REGULATION_OF_HORMONE_SECRETION	GOBP_REGULATION_OF_HORMONE_SECRETION		246	0.300917	1.43034	0.00157978	0.139161	1	4048	tags=22%, list=15%, signal=26%
GOBP_NATURAL_KILLER_CELL_MEDIATED_IMMUNITY	GOBP_NATURAL_KILLER_CELL_MEDIATED_IMMUNITY		61	0.367519	1.43034	0.0361664	0.13904	1	2360	tags=16%, list=9%, signal=18%
GOBP_RECEPTOR_CATABOLIC_PROCESS	GOBP_RECEPTOR_CATABOLIC_PROCESS		34	0.412098	1.43033	0.054409	0.138919	1	3601	tags=29%, list=13%, signal=34%
GOBP_POSITIVE_REGULATION_OF_HORMONE_SECRETION	GOBP_POSITIVE_REGULATION_OF_HORMONE_SECRETION		116	0.331885	1.42981	0.00665557	0.139288	1	4036	tags=24%, list=15%, signal=28%
GOBP_POSITIVE_REGULATION_OF_PROTEIN_TARGETING_TO_MEMBRANE	GOBP_POSITIVE_REGULATION_OF_PROTEIN_TARGETING_TO_MEMBRANE		26	0.451857	1.42967	0.0553435	0.139279	1	4586	tags=46%, list=17%, signal=55%
GOBP_REGULATION_OF_TRANS_SYNAPTIC_SIGNALING	GOBP_REGULATION_OF_TRANS_SYNAPTIC_SIGNALING		381	0.289604	1.42917	0.00154799	0.139597	1	6563	tags=32%, list=24%, signal=42%
GOMF_SPHINGOLIPID_TRANSPORTER_ACTIVITY	GOMF_SPHINGOLIPID_TRANSPORTER_ACTIVITY		17	0.50034	1.42916	0.0676417	0.139486	1	1262	tags=24%, list=5%, signal=25%
GOBP_ADENYLATE_CYCLASE_ACTIVATING_ADRENERGIC_RECEPTOR_SIGNALING_PATHWAY	GOBP_ADENYLATE_CYCLASE_ACTIVATING_ADRENERGIC_RECEPTOR_SIGNALING_PATHWAY		23	0.458987	1.42913	0.0633562	0.139388	1	7756	tags=61%, list=29%, signal=85%
GOBP_POSITIVE_REGULATION_OF_T_HELPER_CELL_DIFFERENTIATION	GOBP_POSITIVE_REGULATION_OF_T_HELPER_CELL_DIFFERENTIATION		20	0.482784	1.42877	0.0783242	0.139613	1	1266	tags=25%, list=5%, signal=26%
GOBP_MUSCLE_HYPERTROPHY_IN_RESPONSE_TO_STRESS	GOBP_MUSCLE_HYPERTROPHY_IN_RESPONSE_TO_STRESS		23	0.45293	1.4281	0.0481481	0.140128	1	4746	tags=35%, list=18%, signal=42%
GOBP_SKIN_DEVELOPMENT	GOBP_SKIN_DEVELOPMENT		394	0.285947	1.42778	0	0.140298	1	6031	tags=28%, list=22%, signal=35%
GOBP_GLIOGENESIS	GOBP_GLIOGENESIS		268	0.300009	1.42763	0.00330578	0.140313	1	5239	tags=29%, list=19%, signal=36%
GOBP_FOREBRAIN_GENERATION_OF_NEURONS	GOBP_FOREBRAIN_GENERATION_OF_NEURONS		54	0.384193	1.42757	0.0452174	0.140246	1	5117	tags=33%, list=19%, signal=41%
GOMF_OXIDOREDUCTASE_ACTIVITY_ACTING_ON_THE_CH_CH_GROUP_OF_DONORS_NAD_OR_NADP_AS_ACCEPTOR	GOMF_OXIDOREDUCTASE_ACTIVITY_ACTING_ON_THE_CH_CH_GROUP_OF_DONORS_NAD_OR_NADP_AS_ACCEPTOR		25	0.457215	1.42709	0.0527273	0.140585	1	7868	tags=56%, list=29%, signal=79%
GOBP_RECEPTOR_MEDIATED_ENDOCYTOSIS	GOBP_RECEPTOR_MEDIATED_ENDOCYTOSIS		291	0.292989	1.42703	0	0.140529	1	6313	tags=30%, list=23%, signal=39%
GOBP_CELLULAR_AMINO_ACID_BIOSYNTHETIC_PROCESS	GOBP_CELLULAR_AMINO_ACID_BIOSYNTHETIC_PROCESS		71	0.358205	1.42696	0.0396552	0.140456	1	5168	tags=31%, list=19%, signal=38%
GOBP_MEMBRANE_REPOLARIZATION_DURING_ACTION_POTENTIAL	GOBP_MEMBRANE_REPOLARIZATION_DURING_ACTION_POTENTIAL		26	0.44324	1.42695	0.070632	0.14034	1	5538	tags=31%, list=20%, signal=39%
GOBP_DIGESTIVE_SYSTEM_DEVELOPMENT	GOBP_DIGESTIVE_SYSTEM_DEVELOPMENT		128	0.330672	1.42649	0.0163132	0.14068	1	6032	tags=30%, list=22%, signal=38%
GOBP_NEGATIVE_REGULATION_OF_CYSTEINE_TYPE_ENDOPEPTIDASE_ACTIVITY	GOBP_NEGATIVE_REGULATION_OF_CYSTEINE_TYPE_ENDOPEPTIDASE_ACTIVITY		72	0.357228	1.42641	0.0255537	0.140606	1	6056	tags=39%, list=22%, signal=50%
HALLMARK_GLYCOLYSIS	HALLMARK_GLYCOLYSIS		194	0.309975	1.42628	0.00996678	0.140603	1	3754	tags=22%, list=14%, signal=26%
GOBP_FOREBRAIN_REGIONALIZATION	GOBP_FOREBRAIN_REGIONALIZATION		20	0.478354	1.42597	0.0787993	0.140799	1	6480	tags=50%, list=24%, signal=66%
GOBP_DICARBOXYLIC_ACID_TRANSPORT	GOBP_DICARBOXYLIC_ACID_TRANSPORT		87	0.345001	1.42572	0.021164	0.140947	1	4022	tags=25%, list=15%, signal=30%
GOBP_PROTEIN_LOCALIZATION_TO_CELL_CELL_JUNCTION	GOBP_PROTEIN_LOCALIZATION_TO_CELL_CELL_JUNCTION		20	0.481306	1.4257	0.0842491	0.14084	1	5888	tags=45%, list=22%, signal=57%
GOBP_HEMOGLOBIN_METABOLIC_PROCESS	GOBP_HEMOGLOBIN_METABOLIC_PROCESS		16	0.508996	1.42561	0.0940959	0.140793	1	3534	tags=31%, list=13%, signal=36%
GOCC_POSTSYNAPTIC_DENSITY_MEMBRANE	GOCC_POSTSYNAPTIC_DENSITY_MEMBRANE		82	0.351768	1.4255	0.0306122	0.140762	1	7360	tags=41%, list=27%, signal=57%
GOMF_CATION_CHANNEL_ACTIVITY	GOMF_CATION_CHANNEL_ACTIVITY		321	0.291225	1.42521	0.00156986	0.140901	1	3539	tags=19%, list=13%, signal=22%
GOMF_EXTRACELLULAR_LIGAND_GATED_ION_CHANNEL_ACTIVITY	GOMF_EXTRACELLULAR_LIGAND_GATED_ION_CHANNEL_ACTIVITY		71	0.360269	1.42469	0.0418118	0.141307	1	6978	tags=39%, list=26%, signal=53%
GOBP_CARDIAC_MUSCLE_CELL_CONTRACTION	GOBP_CARDIAC_MUSCLE_CELL_CONTRACTION		68	0.363522	1.42396	0.0253165	0.141839	1	5698	tags=34%, list=21%, signal=43%
GOBP_NEGATIVE_REGULATION_OF_EXOCYTOSIS	GOBP_NEGATIVE_REGULATION_OF_EXOCYTOSIS		28	0.436525	1.42357	0.0711679	0.142092	1	2730	tags=25%, list=10%, signal=28%
GOMF_ISOPRENOID_BINDING	GOMF_ISOPRENOID_BINDING		30	0.429409	1.42314	0.0640569	0.142368	1	9380	tags=60%, list=35%, signal=92%
GOBP_NEGATIVE_REGULATION_OF_LYMPHOCYTE_MEDIATED_IMMUNITY	GOBP_NEGATIVE_REGULATION_OF_LYMPHOCYTE_MEDIATED_IMMUNITY		42	0.399639	1.42287	0.0533088	0.142539	1	5829	tags=33%, list=21%, signal=42%
GOBP_ASTROCYTE_DIFFERENTIATION	GOBP_ASTROCYTE_DIFFERENTIATION		68	0.36133	1.42129	0.0281924	0.143968	1	5239	tags=37%, list=19%, signal=45%
GOBP_POST_EMBRYONIC_DEVELOPMENT	GOBP_POST_EMBRYONIC_DEVELOPMENT		72	0.360672	1.42106	0.041876	0.144081	1	2799	tags=22%, list=10%, signal=25%
GOBP_POSITIVE_REGULATION_OF_PROTEOLYSIS	GOBP_POSITIVE_REGULATION_OF_PROTEOLYSIS		344	0.28664	1.42094	0.00298954	0.144061	1	4590	tags=23%, list=17%, signal=27%
GOBP_TRANSMEMBRANE_RECEPTOR_PROTEIN_SERINE_THREONINE_KINASE_SIGNALING_PATHWAY	GOBP_TRANSMEMBRANE_RECEPTOR_PROTEIN_SERINE_THREONINE_KINASE_SIGNALING_PATHWAY		329	0.291654	1.42018	0.00152905	0.144684	1	5690	tags=29%, list=21%, signal=37%
GOBP_POSITIVE_REGULATION_OF_DNA_BINDING_TRANSCRIPTION_FACTOR_ACTIVITY	GOBP_POSITIVE_REGULATION_OF_DNA_BINDING_TRANSCRIPTION_FACTOR_ACTIVITY		252	0.299027	1.42013	0.00616333	0.144617	1	7430	tags=34%, list=27%, signal=47%
GOBP_CAMERA_TYPE_EYE_MORPHOGENESIS	GOBP_CAMERA_TYPE_EYE_MORPHOGENESIS		107	0.335263	1.4201	0.0281924	0.144529	1	6533	tags=35%, list=24%, signal=45%
GOBP_POSITIVE_REGULATION_OF_PROTEIN_DEACETYLATION	GOBP_POSITIVE_REGULATION_OF_PROTEIN_DEACETYLATION		22	0.469484	1.41901	0.0608365	0.145537	1	2160	tags=23%, list=8%, signal=25%
GOMF_OXIDOREDUCTASE_ACTIVITY_ACTING_ON_PAIRED_DONORS_WITH_INCORPORATION_OR_REDUCTION_OF_MOLECULAR_OXYGEN_NAD_P_H_AS_ONE_DONOR_AND_INCORPORATION_OF_ONE_ATOM_OF_OXYGEN	GOMF_OXIDOREDUCTASE_ACTIVITY_ACTING_ON_PAIRED_DONORS_WITH_INCORPORATION_OR_REDUCTION_OF_MOLECULAR_OXYGEN_NAD_P_H_AS_ONE_DONOR_AND_INCORPORATION_OF_ONE_ATOM_OF_OXYGEN		41	0.403598	1.41888	0.0516351	0.145549	1	3409	tags=27%, list=13%, signal=31%
GOBP_ZYMOGEN_ACTIVATION	GOBP_ZYMOGEN_ACTIVATION		56	0.370524	1.41825	0.0259319	0.146066	1	5325	tags=34%, list=20%, signal=42%
GOBP_EXPLORATION_BEHAVIOR	GOBP_EXPLORATION_BEHAVIOR		18	0.491646	1.41814	0.084063	0.146063	1	4036	tags=33%, list=15%, signal=39%
GOBP_CELLULAR_RESPONSE_TO_PROSTAGLANDIN_STIMULUS	GOBP_CELLULAR_RESPONSE_TO_PROSTAGLANDIN_STIMULUS		18	0.494086	1.41788	0.080292	0.146199	1	3224	tags=28%, list=12%, signal=32%
GOBP_EAR_DEVELOPMENT	GOBP_EAR_DEVELOPMENT		195	0.309859	1.4178	0.00321543	0.14614	1	7292	tags=38%, list=27%, signal=52%
GOMF_AMINO_ACID_TRANSMEMBRANE_TRANSPORTER_ACTIVITY	GOMF_AMINO_ACID_TRANSMEMBRANE_TRANSPORTER_ACTIVITY		77	0.347883	1.41752	0.02693	0.146306	1	5236	tags=30%, list=19%, signal=37%
GOBP_RESPONSE_TO_PEPTIDE	GOBP_RESPONSE_TO_PEPTIDE		494	0.280507	1.41727	0	0.146442	1	3914	tags=21%, list=14%, signal=24%
GOBP_INTRINSIC_APOPTOTIC_SIGNALING_PATHWAY_IN_RESPONSE_TO_DNA_DAMAGE_BY_P53_CLASS_MEDIATOR	GOBP_INTRINSIC_APOPTOTIC_SIGNALING_PATHWAY_IN_RESPONSE_TO_DNA_DAMAGE_BY_P53_CLASS_MEDIATOR		44	0.397104	1.41713	0.0601093	0.146448	1	2102	tags=25%, list=8%, signal=27%
GOBP_POSITIVE_REGULATION_OF_LYMPHOCYTE_DIFFERENTIATION	GOBP_POSITIVE_REGULATION_OF_LYMPHOCYTE_DIFFERENTIATION		95	0.344209	1.41636	0.0174825	0.147085	1	7475	tags=38%, list=28%, signal=52%
GOBP_STRIATED_MUSCLE_CELL_APOPTOTIC_PROCESS	GOBP_STRIATED_MUSCLE_CELL_APOPTOTIC_PROCESS		39	0.400843	1.41582	0.035316	0.147513	1	6856	tags=38%, list=25%, signal=51%
GOBP_ENDOCRINE_HORMONE_SECRETION	GOBP_ENDOCRINE_HORMONE_SECRETION		40	0.402502	1.41546	0.0468165	0.147727	1	2810	tags=20%, list=10%, signal=22%
GOBP_CELLULAR_RESPONSE_TO_HYDROGEN_PEROXIDE	GOBP_CELLULAR_RESPONSE_TO_HYDROGEN_PEROXIDE		87	0.341084	1.4149	0.0346535	0.148141	1	5392	tags=29%, list=20%, signal=36%
GOBP_UNSATURATED_FATTY_ACID_BIOSYNTHETIC_PROCESS	GOBP_UNSATURATED_FATTY_ACID_BIOSYNTHETIC_PROCESS		48	0.377256	1.41474	0.0583039	0.148163	1	4663	tags=29%, list=17%, signal=35%
GOBP_REGULATION_OF_FATTY_ACID_BIOSYNTHETIC_PROCESS	GOBP_REGULATION_OF_FATTY_ACID_BIOSYNTHETIC_PROCESS		49	0.380025	1.41428	0.0463458	0.148491	1	2364	tags=20%, list=9%, signal=22%
GOCC_CELL_LEADING_EDGE	GOCC_CELL_LEADING_EDGE		382	0.286192	1.41424	0.00301205	0.148408	1	4855	tags=23%, list=18%, signal=28%
GOBP_MONOCARBOXYLIC_ACID_BIOSYNTHETIC_PROCESS	GOBP_MONOCARBOXYLIC_ACID_BIOSYNTHETIC_PROCESS		209	0.302528	1.4135	0.00665557	0.149046	1	4711	tags=24%, list=17%, signal=29%
GOBP_CHEMOKINE_C_X_C_MOTIF_LIGAND_2_PRODUCTION	GOBP_CHEMOKINE_C_X_C_MOTIF_LIGAND_2_PRODUCTION		16	0.514076	1.41343	0.0782918	0.148996	1	2217	tags=25%, list=8%, signal=27%
GOBP_NEGATIVE_REGULATION_OF_PEPTIDASE_ACTIVITY	GOBP_NEGATIVE_REGULATION_OF_PEPTIDASE_ACTIVITY		234	0.301322	1.41288	0.00472441	0.149432	1	6717	tags=30%, list=25%, signal=40%
GOMF_ACID_THIOL_LIGASE_ACTIVITY	GOMF_ACID_THIOL_LIGASE_ACTIVITY		30	0.423453	1.41285	0.078853	0.149335	1	5196	tags=33%, list=19%, signal=41%
GOBP_NEGATIVE_REGULATION_OF_REGULATED_SECRETORY_PATHWAY	GOBP_NEGATIVE_REGULATION_OF_REGULATED_SECRETORY_PATHWAY		20	0.473708	1.41277	0.0748175	0.149305	1	2360	tags=20%, list=9%, signal=22%
GOBP_REGULATION_OF_PLATELET_DERIVED_GROWTH_FACTOR_RECEPTOR_SIGNALING_PATHWAY	GOBP_REGULATION_OF_PLATELET_DERIVED_GROWTH_FACTOR_RECEPTOR_SIGNALING_PATHWAY		22	0.465019	1.4127	0.0742754	0.14925	1	4743	tags=36%, list=17%, signal=44%
GOMF_METAL_ION_TRANSMEMBRANE_TRANSPORTER_ACTIVITY	GOMF_METAL_ION_TRANSMEMBRANE_TRANSPORTER_ACTIVITY		413	0.282348	1.41259	0.00149701	0.149231	1	6722	tags=30%, list=25%, signal=40%
GOBP_NEGATIVE_REGULATION_OF_CATION_TRANSMEMBRANE_TRANSPORT	GOBP_NEGATIVE_REGULATION_OF_CATION_TRANSMEMBRANE_TRANSPORT		77	0.352333	1.41244	0.0372168	0.149255	1	3077	tags=22%, list=11%, signal=25%
GOBP_CARDIAC_MUSCLE_CELL_DIFFERENTIATION	GOBP_CARDIAC_MUSCLE_CELL_DIFFERENTIATION		104	0.337146	1.41179	0.0199637	0.149833	1	3897	tags=23%, list=14%, signal=27%
GOBP_NEGATIVE_REGULATION_OF_LEUKOCYTE_MEDIATED_CYTOTOXICITY	GOBP_NEGATIVE_REGULATION_OF_LEUKOCYTE_MEDIATED_CYTOTOXICITY		20	0.467292	1.41162	0.0650558	0.149879	1	3258	tags=30%, list=12%, signal=34%
GOBP_RESPONSE_TO_ALKALOID	GOBP_RESPONSE_TO_ALKALOID		93	0.338373	1.41143	0.0229133	0.149932	1	3244	tags=20%, list=12%, signal=23%
GOCC_NEUROTRANSMITTER_RECEPTOR_COMPLEX	GOCC_NEUROTRANSMITTER_RECEPTOR_COMPLEX		48	0.386397	1.41131	0.0383275	0.149919	1	8440	tags=48%, list=31%, signal=69%
GOBP_DIGESTIVE_TRACT_MORPHOGENESIS	GOBP_DIGESTIVE_TRACT_MORPHOGENESIS		42	0.395457	1.41117	0.0536673	0.149924	1	6480	tags=36%, list=24%, signal=47%
GOBP_MAMMARY_GLAND_MORPHOGENESIS	GOBP_MAMMARY_GLAND_MORPHOGENESIS		40	0.400544	1.41098	0.0473588	0.150018	1	6534	tags=45%, list=24%, signal=59%
GOBP_REGULATION_OF_MYOBLAST_FUSION	GOBP_REGULATION_OF_MYOBLAST_FUSION		17	0.495829	1.41079	0.0810811	0.150101	1	4958	tags=47%, list=18%, signal=58%
GOBP_REGULATION_OF_NEUROTRANSMITTER_RECEPTOR_ACTIVITY	GOBP_REGULATION_OF_NEUROTRANSMITTER_RECEPTOR_ACTIVITY		76	0.353406	1.41074	0.0275229	0.150034	1	8342	tags=39%, list=31%, signal=57%
GOMF_PHOSPHATIDYLINOSITOL_PHOSPHATE_BINDING	GOMF_PHOSPHATIDYLINOSITOL_PHOSPHATE_BINDING		164	0.309533	1.41052	0.0114943	0.15012	1	5114	tags=28%, list=19%, signal=34%
GOBP_POSITIVE_REGULATION_OF_OLIGODENDROCYTE_DIFFERENTIATION	GOBP_POSITIVE_REGULATION_OF_OLIGODENDROCYTE_DIFFERENTIATION		21	0.481464	1.41045	0.0858209	0.150052	1	8437	tags=52%, list=31%, signal=76%
GOCC_LAMELLIPODIUM	GOCC_LAMELLIPODIUM		182	0.310872	1.41023	0.00823723	0.150125	1	6640	tags=32%, list=24%, signal=43%
GOMF_CARGO_RECEPTOR_ACTIVITY	GOMF_CARGO_RECEPTOR_ACTIVITY		72	0.357178	1.41011	0.0363322	0.150124	1	4144	tags=28%, list=15%, signal=33%
GOBP_POSITIVE_REGULATION_OF_SUBSTRATE_ADHESION_DEPENDENT_CELL_SPREADING	GOBP_POSITIVE_REGULATION_OF_SUBSTRATE_ADHESION_DEPENDENT_CELL_SPREADING		40	0.4039	1.40902	0.0503731	0.151118	1	1394	tags=20%, list=5%, signal=21%
GOBP_B_CELL_ACTIVATION	GOBP_B_CELL_ACTIVATION		283	0.29066	1.40881	0.00323625	0.151225	1	6049	tags=28%, list=22%, signal=36%
GOBP_REGULATION_OF_FAT_CELL_DIFFERENTIATION	GOBP_REGULATION_OF_FAT_CELL_DIFFERENTIATION		127	0.318971	1.40825	0.00991735	0.151676	1	5241	tags=31%, list=19%, signal=39%
GOBP_PEPTIDYL_SERINE_DEPHOSPHORYLATION	GOBP_PEPTIDYL_SERINE_DEPHOSPHORYLATION		16	0.506752	1.40801	0.0719697	0.151812	1	13	tags=13%, list=0%, signal=12%
GOBP_3_UTR_MEDIATED_MRNA_DESTABILIZATION	GOBP_3_UTR_MEDIATED_MRNA_DESTABILIZATION		16	0.511795	1.40774	0.0776014	0.151945	1	4605	tags=50%, list=17%, signal=60%
GOBP_POSITIVE_REGULATION_OF_MONOCYTE_CHEMOTAXIS	GOBP_POSITIVE_REGULATION_OF_MONOCYTE_CHEMOTAXIS		20	0.471417	1.40772	0.0715596	0.151846	1	6402	tags=45%, list=24%, signal=59%
GOBP_REGULATION_OF_NEUROGENESIS	GOBP_REGULATION_OF_NEUROGENESIS		335	0.288388	1.40728	0	0.152161	1	5883	tags=28%, list=22%, signal=35%
GOBP_ALPHA_AMINO_ACID_METABOLIC_PROCESS	GOBP_ALPHA_AMINO_ACID_METABOLIC_PROCESS		178	0.309151	1.40706	0.0134454	0.152258	1	5168	tags=24%, list=19%, signal=30%
GOBP_PROTEIN_PROCESSING	GOBP_PROTEIN_PROCESSING		212	0.304512	1.40658	0.00656815	0.152629	1	6094	tags=30%, list=22%, signal=39%
GOBP_XENOBIOTIC_TRANSPORT	GOBP_XENOBIOTIC_TRANSPORT		37	0.407392	1.40584	0.0513761	0.153283	1	3955	tags=30%, list=15%, signal=35%
GOMF_PURINE_NUCLEOTIDE_TRANSMEMBRANE_TRANSPORTER_ACTIVITY	GOMF_PURINE_NUCLEOTIDE_TRANSMEMBRANE_TRANSPORTER_ACTIVITY		19	0.480723	1.40575	0.0811808	0.153255	1	4664	tags=42%, list=17%, signal=51%
GOBP_TORC1_SIGNALING	GOBP_TORC1_SIGNALING		46	0.385612	1.40513	0.0606061	0.153748	1	1374	tags=20%, list=5%, signal=21%
GOBP_REGULATION_OF_NERVOUS_SYSTEM_DEVELOPMENT	GOBP_REGULATION_OF_NERVOUS_SYSTEM_DEVELOPMENT		405	0.280286	1.40512	0	0.153629	1	4382	tags=22%, list=16%, signal=26%
GOBP_EYE_MORPHOGENESIS	GOBP_EYE_MORPHOGENESIS		134	0.318376	1.40512	0.0185185	0.153502	1	4934	tags=26%, list=18%, signal=32%
GOBP_REGULATION_OF_RESPONSE_TO_INTERFERON_GAMMA	GOBP_REGULATION_OF_RESPONSE_TO_INTERFERON_GAMMA		23	0.448736	1.40488	0.08726	0.153624	1	2763	tags=39%, list=10%, signal=44%
GOBP_OVULATION_CYCLE_PROCESS	GOBP_OVULATION_CYCLE_PROCESS		41	0.394141	1.40367	0.0561404	0.154743	1	3538	tags=27%, list=13%, signal=31%
GOBP_DICARBOXYLIC_ACID_METABOLIC_PROCESS	GOBP_DICARBOXYLIC_ACID_METABOLIC_PROCESS		89	0.339987	1.40366	0.0331588	0.15462	1	5391	tags=31%, list=20%, signal=39%
GOBP_CAMERA_TYPE_EYE_DEVELOPMENT	GOBP_CAMERA_TYPE_EYE_DEVELOPMENT		292	0.289403	1.40319	0.00318979	0.15496	1	6816	tags=33%, list=25%, signal=44%
GOMF_OXIDOREDUCTASE_ACTIVITY_ACTING_ON_THE_CH_NH_GROUP_OF_DONORS	GOMF_OXIDOREDUCTASE_ACTIVITY_ACTING_ON_THE_CH_NH_GROUP_OF_DONORS		27	0.432903	1.4025	0.0658363	0.155555	1	5211	tags=37%, list=19%, signal=46%
GOBP_RESPONSE_TO_DRUG	GOBP_RESPONSE_TO_DRUG		337	0.285191	1.402	0.00625978	0.155961	1	4022	tags=22%, list=15%, signal=25%
GOBP_REGULATION_OF_G_PROTEIN_COUPLED_RECEPTOR_SIGNALING_PATHWAY	GOBP_REGULATION_OF_G_PROTEIN_COUPLED_RECEPTOR_SIGNALING_PATHWAY		137	0.317636	1.40199	0.0149254	0.155843	1	6814	tags=36%, list=25%, signal=48%
GOBP_MORPHOGENESIS_OF_AN_EPITHELIAL_SHEET	GOBP_MORPHOGENESIS_OF_AN_EPITHELIAL_SHEET		56	0.37328	1.40179	0.0397237	0.155932	1	2189	tags=20%, list=8%, signal=21%
GOBP_NEGATIVE_REGULATION_OF_PROGRAMMED_NECROTIC_CELL_DEATH	GOBP_NEGATIVE_REGULATION_OF_PROGRAMMED_NECROTIC_CELL_DEATH		16	0.49331	1.40167	0.0888469	0.155964	1	4724	tags=50%, list=17%, signal=61%
GOBP_NEGATIVE_REGULATION_OF_NEURON_DIFFERENTIATION	GOBP_NEGATIVE_REGULATION_OF_NEURON_DIFFERENTIATION		60	0.36225	1.4014	0.0351494	0.156122	1	2430	tags=20%, list=9%, signal=22%
GOBP_AMINO_ACID_TRANSMEMBRANE_TRANSPORT	GOBP_AMINO_ACID_TRANSMEMBRANE_TRANSPORT		89	0.341054	1.40121	0.0446429	0.156195	1	5285	tags=28%, list=19%, signal=35%
GOBP_OLIGOSACCHARIDE_BIOSYNTHETIC_PROCESS	GOBP_OLIGOSACCHARIDE_BIOSYNTHETIC_PROCESS		16	0.492368	1.40112	0.101887	0.156164	1	11591	tags=75%, list=43%, signal=131%
GOBP_ACTIVATION_OF_IMMUNE_RESPONSE	GOBP_ACTIVATION_OF_IMMUNE_RESPONSE		498	0.274547	1.4007	0.00148148	0.156458	1	5441	tags=25%, list=20%, signal=31%
GOMF_STEROL_TRANSFER_ACTIVITY	GOMF_STEROL_TRANSFER_ACTIVITY		22	0.453712	1.40067	0.104364	0.156351	1	6819	tags=50%, list=25%, signal=67%
GOBP_NEGATIVE_REGULATION_OF_SMOOTH_MUSCLE_CELL_PROLIFERATION	GOBP_NEGATIVE_REGULATION_OF_SMOOTH_MUSCLE_CELL_PROLIFERATION		48	0.386496	1.40053	0.0454545	0.156365	1	1216	tags=15%, list=4%, signal=15%
GOBP_REGULATION_OF_DENDRITIC_SPINE_DEVELOPMENT	GOBP_REGULATION_OF_DENDRITIC_SPINE_DEVELOPMENT		56	0.374422	1.40049	0.0424028	0.156285	1	3808	tags=25%, list=14%, signal=29%
GOBP_LYMPHOCYTE_MEDIATED_IMMUNITY	GOBP_LYMPHOCYTE_MEDIATED_IMMUNITY		300	0.286698	1.40006	0.00473934	0.156619	1	6036	tags=27%, list=22%, signal=35%
GOBP_NEUROTRANSMITTER_METABOLIC_PROCESS	GOBP_NEUROTRANSMITTER_METABOLIC_PROCESS		28	0.430484	1.39978	0.0503731	0.156774	1	3757	tags=29%, list=14%, signal=33%
GOBP_CELLULAR_RESPONSE_TO_MECHANICAL_STIMULUS	GOBP_CELLULAR_RESPONSE_TO_MECHANICAL_STIMULUS		74	0.352199	1.39958	0.0329861	0.156864	1	5316	tags=31%, list=20%, signal=39%
GOBP_POSITIVE_REGULATION_OF_INTERLEUKIN_4_PRODUCTION	GOBP_POSITIVE_REGULATION_OF_INTERLEUKIN_4_PRODUCTION		23	0.448548	1.39931	0.0749064	0.157017	1	5881	tags=39%, list=22%, signal=50%
GOMF_NOTCH_BINDING	GOMF_NOTCH_BINDING		24	0.458076	1.39916	0.0707804	0.157039	1	4376	tags=29%, list=16%, signal=35%
GOBP_REGULATION_OF_BRANCHING_INVOLVED_IN_URETERIC_BUD_MORPHOGENESIS	GOBP_REGULATION_OF_BRANCHING_INVOLVED_IN_URETERIC_BUD_MORPHOGENESIS		19	0.478543	1.3991	0.0976909	0.156992	1	3761	tags=32%, list=14%, signal=37%
GOBP_POSITIVE_REGULATION_OF_CELLULAR_PROTEIN_LOCALIZATION	GOBP_POSITIVE_REGULATION_OF_CELLULAR_PROTEIN_LOCALIZATION		272	0.289072	1.39896	0.00454545	0.157002	1	4694	tags=28%, list=17%, signal=33%
GOBP_EMBRYONIC_SKELETAL_SYSTEM_MORPHOGENESIS	GOBP_EMBRYONIC_SKELETAL_SYSTEM_MORPHOGENESIS		84	0.344616	1.39895	0.0273973	0.156894	1	4799	tags=29%, list=18%, signal=35%
GOMF_NUCLEOTIDE_RECEPTOR_ACTIVITY	GOMF_NUCLEOTIDE_RECEPTOR_ACTIVITY		19	0.470303	1.39868	0.0696325	0.157052	1	2822	tags=26%, list=10%, signal=29%
GOBP_NEUROINFLAMMATORY_RESPONSE	GOBP_NEUROINFLAMMATORY_RESPONSE		43	0.392098	1.39863	0.0458554	0.15699	1	8172	tags=40%, list=30%, signal=56%
GOBP_RESPONSE_TO_METAL_ION	GOBP_RESPONSE_TO_METAL_ION		335	0.285338	1.39819	0.00654665	0.157331	1	5517	tags=26%, list=20%, signal=33%
GOBP_ODONTOGENESIS_OF_DENTIN_CONTAINING_TOOTH	GOBP_ODONTOGENESIS_OF_DENTIN_CONTAINING_TOOTH		81	0.344674	1.39817	0.0365854	0.157219	1	4545	tags=28%, list=17%, signal=34%
GOBP_CELLULAR_RESPONSE_TO_REACTIVE_OXYGEN_SPECIES	GOBP_CELLULAR_RESPONSE_TO_REACTIVE_OXYGEN_SPECIES		148	0.315196	1.39814	0.0150502	0.157131	1	5143	tags=28%, list=19%, signal=35%
GOBP_BIOLOGICAL_PROCESS_INVOLVED_IN_INTERACTION_WITH_HOST	GOBP_BIOLOGICAL_PROCESS_INVOLVED_IN_INTERACTION_WITH_HOST		204	0.301486	1.39813	0.0165837	0.157012	1	4102	tags=23%, list=15%, signal=27%
GOBP_POSITIVE_REGULATION_OF_TRANSMEMBRANE_RECEPTOR_PROTEIN_SERINE_THREONINE_KINASE_SIGNALING_PATHWAY	GOBP_POSITIVE_REGULATION_OF_TRANSMEMBRANE_RECEPTOR_PROTEIN_SERINE_THREONINE_KINASE_SIGNALING_PATHWAY		102	0.336283	1.3979	0.0279605	0.157113	1	3858	tags=26%, list=14%, signal=31%
GOBP_NEGATIVE_REGULATION_OF_MAPK_CASCADE	GOBP_NEGATIVE_REGULATION_OF_MAPK_CASCADE		168	0.305769	1.39773	0.013913	0.157173	1	4203	tags=22%, list=15%, signal=26%
GOCC_MYOSIN_COMPLEX	GOCC_MYOSIN_COMPLEX		57	0.365251	1.39752	0.0339286	0.157254	1	4715	tags=26%, list=17%, signal=32%
GOMF_POTASSIUM_ION_LEAK_CHANNEL_ACTIVITY	GOMF_POTASSIUM_ION_LEAK_CHANNEL_ACTIVITY		15	0.503813	1.39742	0.096475	0.157242	1	3958	tags=40%, list=15%, signal=47%
GOMF_MRNA_3_UTR_AU_RICH_REGION_BINDING	GOMF_MRNA_3_UTR_AU_RICH_REGION_BINDING		24	0.446006	1.39736	0.0790861	0.157169	1	5329	tags=42%, list=20%, signal=52%
GOBP_POSITIVE_REGULATION_OF_ALPHA_BETA_T_CELL_DIFFERENTIATION	GOBP_POSITIVE_REGULATION_OF_ALPHA_BETA_T_CELL_DIFFERENTIATION		46	0.386884	1.39726	0.045208	0.157158	1	7733	tags=46%, list=29%, signal=64%
GOBP_NEGATIVE_REGULATION_OF_MONOOXYGENASE_ACTIVITY	GOBP_NEGATIVE_REGULATION_OF_MONOOXYGENASE_ACTIVITY		16	0.494055	1.39669	0.0841121	0.157636	1	4572	tags=38%, list=17%, signal=45%
GOBP_CELLULAR_AMINO_ACID_METABOLIC_PROCESS	GOBP_CELLULAR_AMINO_ACID_METABOLIC_PROCESS		311	0.286068	1.39628	0.00624025	0.15797	1	5168	tags=25%, list=19%, signal=31%
GOBP_REGULATION_OF_MITOCHONDRIAL_MEMBRANE_PERMEABILITY	GOBP_REGULATION_OF_MITOCHONDRIAL_MEMBRANE_PERMEABILITY		71	0.359981	1.3962	0.0346021	0.157919	1	5127	tags=32%, list=19%, signal=40%
GOBP_REGULATION_OF_ORGANIC_ACID_TRANSPORT	GOBP_REGULATION_OF_ORGANIC_ACID_TRANSPORT		56	0.372662	1.39584	0.0562613	0.158197	1	1876	tags=16%, list=7%, signal=17%
GOBP_CELLULAR_RESPONSE_TO_ALCOHOL	GOBP_CELLULAR_RESPONSE_TO_ALCOHOL		81	0.342902	1.3957	0.0358362	0.158208	1	6799	tags=41%, list=25%, signal=54%
GOBP_NUCLEOTIDE_TRANSPORT	GOBP_NUCLEOTIDE_TRANSPORT		32	0.415786	1.39568	0.0875	0.158102	1	4786	tags=38%, list=18%, signal=45%
GOBP_KERATINOCYTE_DIFFERENTIATION	GOBP_KERATINOCYTE_DIFFERENTIATION		285	0.290761	1.39563	0.00953895	0.158009	1	6031	tags=29%, list=22%, signal=37%
GOBP_NEGATIVE_REGULATION_OF_PHOSPHORYLATION	GOBP_NEGATIVE_REGULATION_OF_PHOSPHORYLATION		374	0.27992	1.39532	0	0.158204	1	3857	tags=21%, list=14%, signal=24%
HALLMARK_APICAL_SURFACE	HALLMARK_APICAL_SURFACE		43	0.386658	1.39531	0.0541516	0.158095	1	6698	tags=30%, list=25%, signal=40%
GOBP_REGULATION_OF_LIPASE_ACTIVITY	GOBP_REGULATION_OF_LIPASE_ACTIVITY		87	0.338705	1.39526	0.0347222	0.158025	1	7288	tags=40%, list=27%, signal=55%
GOBP_VASOCONSTRICTION	GOBP_VASOCONSTRICTION		77	0.345296	1.39483	0.0452899	0.158345	1	6140	tags=32%, list=23%, signal=42%
GOBP_DENDRITIC_SPINE_MAINTENANCE	GOBP_DENDRITIC_SPINE_MAINTENANCE		18	0.485078	1.39463	0.09375	0.15843	1	3655	tags=28%, list=13%, signal=32%
GOBP_ALPHA_BETA_T_CELL_PROLIFERATION	GOBP_ALPHA_BETA_T_CELL_PROLIFERATION		34	0.41635	1.39425	0.0591497	0.158712	1	3949	tags=29%, list=15%, signal=34%
GOBP_RESPONSE_TO_PROSTAGLANDIN_E	GOBP_RESPONSE_TO_PROSTAGLANDIN_E		21	0.461844	1.39337	0.0879121	0.15955	1	4273	tags=29%, list=16%, signal=34%
GOBP_CARDIAC_MUSCLE_TISSUE_DEVELOPMENT	GOBP_CARDIAC_MUSCLE_TISSUE_DEVELOPMENT		186	0.306102	1.39318	0.0167504	0.159624	1	4167	tags=22%, list=15%, signal=26%
GOBP_EMBRYONIC_PLACENTA_MORPHOGENESIS	GOBP_EMBRYONIC_PLACENTA_MORPHOGENESIS		23	0.450005	1.3931	0.0634921	0.159596	1	1390	tags=26%, list=5%, signal=27%
GOBP_METAL_ION_EXPORT	GOBP_METAL_ION_EXPORT		44	0.384658	1.39301	0.0616822	0.159559	1	4854	tags=25%, list=18%, signal=30%
GOBP_NAD_BIOSYNTHETIC_PROCESS	GOBP_NAD_BIOSYNTHETIC_PROCESS		29	0.419798	1.39294	0.0555556	0.159508	1	5144	tags=34%, list=19%, signal=43%
GOBP_NEPHRON_DEVELOPMENT	GOBP_NEPHRON_DEVELOPMENT		134	0.319483	1.39254	0.0259067	0.159843	1	5865	tags=30%, list=22%, signal=38%
GOBP_NEGATIVE_REGULATION_OF_CELL_SUBSTRATE_ADHESION	GOBP_NEGATIVE_REGULATION_OF_CELL_SUBSTRATE_ADHESION		59	0.36549	1.39251	0.0433213	0.159739	1	2217	tags=15%, list=8%, signal=17%
GOBP_POSITIVE_REGULATION_OF_GLYCOLYTIC_PROCESS	GOBP_POSITIVE_REGULATION_OF_GLYCOLYTIC_PROCESS		23	0.446135	1.39212	0.0738739	0.160077	1	566	tags=17%, list=2%, signal=18%
GOBP_TEMPERATURE_HOMEOSTASIS	GOBP_TEMPERATURE_HOMEOSTASIS		160	0.307963	1.39161	0.0181818	0.160486	1	5063	tags=26%, list=19%, signal=31%
GOBP_NUCLEOTIDE_TRANSMEMBRANE_TRANSPORT	GOBP_NUCLEOTIDE_TRANSMEMBRANE_TRANSPORT		16	0.5018	1.39135	0.0752294	0.160645	1	4786	tags=50%, list=18%, signal=61%
GOBP_MYELOID_LEUKOCYTE_MIGRATION	GOBP_MYELOID_LEUKOCYTE_MIGRATION		196	0.305424	1.3912	0.00801282	0.160651	1	7198	tags=33%, list=27%, signal=44%
GOMF_CYCLASE_ACTIVITY	GOMF_CYCLASE_ACTIVITY		22	0.464513	1.39116	0.0778761	0.160571	1	7593	tags=55%, list=28%, signal=76%
GOBP_REGULATION_OF_POSTSYNAPSE_ORGANIZATION	GOBP_REGULATION_OF_POSTSYNAPSE_ORGANIZATION		80	0.344387	1.39113	0.0424779	0.160476	1	5650	tags=31%, list=21%, signal=39%
GOBP_REGULATION_OF_CELLULAR_EXTRAVASATION	GOBP_REGULATION_OF_CELLULAR_EXTRAVASATION		33	0.407483	1.39091	0.0595668	0.160587	1	7476	tags=42%, list=28%, signal=59%
GOBP_CELL_CELL_JUNCTION_ORGANIZATION	GOBP_CELL_CELL_JUNCTION_ORGANIZATION		193	0.301833	1.39077	0.00940439	0.160608	1	6681	tags=31%, list=25%, signal=40%
GOMF_PROTEIN_TYROSINE_KINASE_BINDING	GOMF_PROTEIN_TYROSINE_KINASE_BINDING		97	0.334312	1.39041	0.0258176	0.16087	1	2293	tags=20%, list=8%, signal=21%
GOBP_POSITIVE_REGULATION_OF_ENDOTHELIAL_CELL_PROLIFERATION	GOBP_POSITIVE_REGULATION_OF_ENDOTHELIAL_CELL_PROLIFERATION		94	0.336981	1.39011	0.0293103	0.16112	1	4767	tags=30%, list=18%, signal=36%
GOBP_POSITIVE_REGULATION_OF_CELL_KILLING	GOBP_POSITIVE_REGULATION_OF_CELL_KILLING		57	0.369766	1.38954	0.0477876	0.161607	1	3706	tags=25%, list=14%, signal=28%
GOMF_KINESIN_BINDING	GOMF_KINESIN_BINDING		36	0.406263	1.38871	0.0625	0.162356	1	5863	tags=36%, list=22%, signal=46%
GOBP_CELLULAR_COMPONENT_MAINTENANCE	GOBP_CELLULAR_COMPONENT_MAINTENANCE		59	0.360688	1.3881	0.0359066	0.162881	1	4904	tags=27%, list=18%, signal=33%
GOBP_ACUTE_INFLAMMATORY_RESPONSE	GOBP_ACUTE_INFLAMMATORY_RESPONSE		98	0.330031	1.38736	0.0308219	0.163614	1	7503	tags=41%, list=28%, signal=56%
GOBP_UTERUS_DEVELOPMENT	GOBP_UTERUS_DEVELOPMENT		18	0.476066	1.38711	0.102804	0.163764	1	3584	tags=28%, list=13%, signal=32%
GOBP_MITOCHONDRIAL_GENOME_MAINTENANCE	GOBP_MITOCHONDRIAL_GENOME_MAINTENANCE		21	0.458476	1.38687	0.0841121	0.16391	1	2556	tags=24%, list=9%, signal=26%
GOBP_POSITIVE_REGULATION_OF_MAP_KINASE_ACTIVITY	GOBP_POSITIVE_REGULATION_OF_MAP_KINASE_ACTIVITY		220	0.296661	1.3868	0.0124611	0.163861	1	2854	tags=18%, list=11%, signal=20%
GOMF_MICROFILAMENT_MOTOR_ACTIVITY	GOMF_MICROFILAMENT_MOTOR_ACTIVITY		29	0.425798	1.38598	0.0830189	0.164661	1	4586	tags=28%, list=17%, signal=33%
GOMF_G_PROTEIN_COUPLED_RECEPTOR_BINDING	GOMF_G_PROTEIN_COUPLED_RECEPTOR_BINDING		258	0.292396	1.38595	0.00489396	0.164572	1	7271	tags=32%, list=27%, signal=44%
GOBP_RESPONSE_TO_PROTOZOAN	GOBP_RESPONSE_TO_PROTOZOAN		23	0.452044	1.3857	0.0915141	0.1647	1	2030	tags=22%, list=7%, signal=23%
GOMF_SODIUM_CHANNEL_ACTIVITY	GOMF_SODIUM_CHANNEL_ACTIVITY		42	0.38778	1.38438	0.0671506	0.166011	1	6722	tags=38%, list=25%, signal=51%
GOBP_SPECIFICATION_OF_SYMMETRY	GOBP_SPECIFICATION_OF_SYMMETRY		120	0.322491	1.38377	0.0251678	0.166546	1	6582	tags=35%, list=24%, signal=46%
GOBP_POSITIVE_REGULATION_OF_B_CELL_ACTIVATION	GOBP_POSITIVE_REGULATION_OF_B_CELL_ACTIVATION		112	0.322695	1.38357	0.030303	0.166633	1	4155	tags=21%, list=15%, signal=25%
GOMF_PEPTIDE_HORMONE_RECEPTOR_BINDING	GOMF_PEPTIDE_HORMONE_RECEPTOR_BINDING		17	0.492541	1.38328	0.0892532	0.166804	1	3803	tags=35%, list=14%, signal=41%
GOBP_HOMOTYPIC_CELL_CELL_ADHESION	GOBP_HOMOTYPIC_CELL_CELL_ADHESION		82	0.340237	1.38281	0.032316	0.167226	1	1985	tags=16%, list=7%, signal=17%
GOCC_PLASMA_MEMBRANE_RAFT	GOCC_PLASMA_MEMBRANE_RAFT		108	0.325052	1.3827	0.0188356	0.167209	1	5538	tags=31%, list=20%, signal=38%
GOBP_MUSCLE_CONTRACTION	GOBP_MUSCLE_CONTRACTION		329	0.282678	1.38269	0.00490998	0.167094	1	7069	tags=33%, list=26%, signal=43%
GOBP_POSITIVE_REGULATION_OF_DENDRITIC_SPINE_DEVELOPMENT	GOBP_POSITIVE_REGULATION_OF_DENDRITIC_SPINE_DEVELOPMENT		41	0.392448	1.38265	0.0576923	0.167	1	1122	tags=17%, list=4%, signal=18%
GOBP_IMMUNOLOGICAL_MEMORY_PROCESS	GOBP_IMMUNOLOGICAL_MEMORY_PROCESS		16	0.495557	1.38199	0.110476	0.167615	1	2835	tags=38%, list=10%, signal=42%
GOMF_DEACETYLASE_ACTIVITY	GOMF_DEACETYLASE_ACTIVITY		33	0.410765	1.38198	0.0619469	0.167487	1	5163	tags=33%, list=19%, signal=41%
GOBP_FAT_CELL_DIFFERENTIATION	GOBP_FAT_CELL_DIFFERENTIATION		206	0.297628	1.38196	0.00967742	0.167376	1	4693	tags=28%, list=17%, signal=33%
GOBP_REGULATION_OF_CHOLESTEROL_EFFLUX	GOBP_REGULATION_OF_CHOLESTEROL_EFFLUX		37	0.404322	1.38153	0.0643939	0.167729	1	5471	tags=32%, list=20%, signal=41%
GOBP_REGULATION_OF_ENDOTHELIAL_CELL_DIFFERENTIATION	GOBP_REGULATION_OF_ENDOTHELIAL_CELL_DIFFERENTIATION		39	0.39164	1.38138	0.069808	0.167765	1	3531	tags=23%, list=13%, signal=26%
GOBP_CELLULAR_RESPONSE_TO_ATP	GOBP_CELLULAR_RESPONSE_TO_ATP		15	0.506097	1.38131	0.0940959	0.167707	1	6755	tags=60%, list=25%, signal=80%
GOBP_REGULATION_OF_MEIOTIC_NUCLEAR_DIVISION	GOBP_REGULATION_OF_MEIOTIC_NUCLEAR_DIVISION		31	0.416816	1.38125	0.0692168	0.167641	1	4539	tags=35%, list=17%, signal=43%
GOMF_RNA_POLYMERASE_II_ACTIVATING_TRANSCRIPTION_FACTOR_BINDING	GOMF_RNA_POLYMERASE_II_ACTIVATING_TRANSCRIPTION_FACTOR_BINDING		47	0.380736	1.38112	0.0559702	0.167655	1	4817	tags=28%, list=18%, signal=34%
GOBP_PROTEIN_MATURATION	GOBP_PROTEIN_MATURATION		278	0.286706	1.38081	0.0016129	0.167898	1	6618	tags=32%, list=24%, signal=42%
GOBP_BONE_MINERALIZATION	GOBP_BONE_MINERALIZATION		106	0.329426	1.38079	0.0240137	0.167788	1	8070	tags=43%, list=30%, signal=62%
GOBP_REGULATION_OF_STRIATED_MUSCLE_CELL_DIFFERENTIATION	GOBP_REGULATION_OF_STRIATED_MUSCLE_CELL_DIFFERENTIATION		87	0.334422	1.38055	0.0376712	0.167964	1	3897	tags=26%, list=14%, signal=31%
GOBP_TYROSINE_PHOSPHORYLATION_OF_STAT_PROTEIN	GOBP_TYROSINE_PHOSPHORYLATION_OF_STAT_PROTEIN		80	0.339218	1.38032	0.0311419	0.168122	1	3410	tags=23%, list=13%, signal=26%
GOBP_LUNG_EPITHELIUM_DEVELOPMENT	GOBP_LUNG_EPITHELIUM_DEVELOPMENT		34	0.406744	1.38004	0.0918919	0.168301	1	3901	tags=29%, list=14%, signal=34%
GOMF_DNA_BINDING_TRANSCRIPTION_ACTIVATOR_ACTIVITY	GOMF_DNA_BINDING_TRANSCRIPTION_ACTIVATOR_ACTIVITY		417	0.273903	1.38003	0.00306279	0.168179	1	5595	tags=28%, list=21%, signal=35%
GOBP_SENSORY_SYSTEM_DEVELOPMENT	GOBP_SENSORY_SYSTEM_DEVELOPMENT		347	0.280926	1.37986	0.00316456	0.168227	1	6816	tags=33%, list=25%, signal=43%
GOBP_CARDIAC_SEPTUM_DEVELOPMENT	GOBP_CARDIAC_SEPTUM_DEVELOPMENT		93	0.336425	1.37979	0.0379965	0.168166	1	3883	tags=26%, list=14%, signal=30%
GOBP_TOLERANCE_INDUCTION	GOBP_TOLERANCE_INDUCTION		26	0.42706	1.37961	0.0954128	0.168227	1	6130	tags=38%, list=23%, signal=50%
GOBP_LOCOMOTORY_BEHAVIOR	GOBP_LOCOMOTORY_BEHAVIOR		154	0.307503	1.37944	0.0166667	0.168263	1	7521	tags=38%, list=28%, signal=52%
GOBP_NEGATIVE_REGULATION_OF_REACTIVE_OXYGEN_SPECIES_METABOLIC_PROCESS	GOBP_NEGATIVE_REGULATION_OF_REACTIVE_OXYGEN_SPECIES_METABOLIC_PROCESS		54	0.369085	1.3791	0.0640569	0.168476	1	4922	tags=26%, list=18%, signal=32%
GOBP_POSITIVE_REGULATION_OF_CELL_SUBSTRATE_ADHESION	GOBP_POSITIVE_REGULATION_OF_CELL_SUBSTRATE_ADHESION		112	0.322515	1.37882	0.0231788	0.168644	1	5564	tags=28%, list=21%, signal=35%
GOMF_ADRENERGIC_RECEPTOR_BINDING	GOMF_ADRENERGIC_RECEPTOR_BINDING		18	0.484935	1.37862	0.0856031	0.16874	1	7198	tags=56%, list=27%, signal=76%
GOBP_DOPAMINE_METABOLIC_PROCESS	GOBP_DOPAMINE_METABOLIC_PROCESS		34	0.399984	1.37838	0.0701439	0.168884	1	6416	tags=38%, list=24%, signal=50%
GOCC_DISTAL_AXON	GOCC_DISTAL_AXON		272	0.287427	1.37818	0.00488599	0.169009	1	6729	tags=35%, list=25%, signal=46%
GOBP_REGULATION_OF_CARDIOCYTE_DIFFERENTIATION	GOBP_REGULATION_OF_CARDIOCYTE_DIFFERENTIATION		32	0.407789	1.37816	0.068662	0.168898	1	7446	tags=50%, list=27%, signal=69%
GOBP_REGULATION_OF_CELLULAR_RESPONSE_TO_TRANSFORMING_GROWTH_FACTOR_BETA_STIMULUS	GOBP_REGULATION_OF_CELLULAR_RESPONSE_TO_TRANSFORMING_GROWTH_FACTOR_BETA_STIMULUS		118	0.315161	1.37791	0.0169492	0.169049	1	5450	tags=31%, list=20%, signal=39%
GOBP_POSTSYNAPSE_ASSEMBLY	GOBP_POSTSYNAPSE_ASSEMBLY		27	0.425161	1.3774	0.0868762	0.169521	1	6037	tags=41%, list=22%, signal=52%
GOBP_TRANSEPITHELIAL_TRANSPORT	GOBP_TRANSEPITHELIAL_TRANSPORT		28	0.42687	1.37723	0.0956522	0.169603	1	5228	tags=36%, list=19%, signal=44%
GOBP_PHENOL_CONTAINING_COMPOUND_BIOSYNTHETIC_PROCESS	GOBP_PHENOL_CONTAINING_COMPOUND_BIOSYNTHETIC_PROCESS		41	0.388013	1.37721	0.0537262	0.169488	1	3666	tags=29%, list=14%, signal=34%
GOBP_POSITIVE_REGULATION_OF_STRESS_ACTIVATED_PROTEIN_KINASE_SIGNALING_CASCADE	GOBP_POSITIVE_REGULATION_OF_STRESS_ACTIVATED_PROTEIN_KINASE_SIGNALING_CASCADE		116	0.324706	1.377	0.0210158	0.169589	1	4848	tags=27%, list=18%, signal=32%
GOBP_LEUKOCYTE_MEDIATED_CYTOTOXICITY	GOBP_LEUKOCYTE_MEDIATED_CYTOTOXICITY		103	0.320881	1.37681	0.0329289	0.169669	1	5740	tags=26%, list=21%, signal=33%
GOBP_VITAMIN_METABOLIC_PROCESS	GOBP_VITAMIN_METABOLIC_PROCESS		118	0.320928	1.37672	0.0262238	0.169615	1	4094	tags=23%, list=15%, signal=27%
GOCC_HISTONE_DEACETYLASE_COMPLEX	GOCC_HISTONE_DEACETYLASE_COMPLEX		74	0.344148	1.3767	0.0390071	0.169508	1	6421	tags=38%, list=24%, signal=49%
GOBP_T_CELL_HOMEOSTASIS	GOBP_T_CELL_HOMEOSTASIS		34	0.406542	1.37642	0.0732143	0.16967	1	1866	tags=18%, list=7%, signal=19%
GOBP_ACUTE_INFLAMMATORY_RESPONSE_TO_ANTIGENIC_STIMULUS	GOBP_ACUTE_INFLAMMATORY_RESPONSE_TO_ANTIGENIC_STIMULUS		21	0.448933	1.37631	0.0851064	0.16964	1	4659	tags=43%, list=17%, signal=52%
GOBP_RECEPTOR_METABOLIC_PROCESS	GOBP_RECEPTOR_METABOLIC_PROCESS		157	0.309364	1.37628	0.0131579	0.16954	1	6313	tags=34%, list=23%, signal=45%
GOBP_AMP_METABOLIC_PROCESS	GOBP_AMP_METABOLIC_PROCESS		16	0.499908	1.37627	0.105455	0.169423	1	1285	tags=19%, list=5%, signal=20%
GOBP_NEGATIVE_REGULATION_OF_CELL_PROJECTION_ORGANIZATION	GOBP_NEGATIVE_REGULATION_OF_CELL_PROJECTION_ORGANIZATION		169	0.303435	1.37553	0.0257235	0.170109	1	5942	tags=29%, list=22%, signal=37%
GOBP_TELENCEPHALON_DEVELOPMENT	GOBP_TELENCEPHALON_DEVELOPMENT		219	0.291035	1.37552	0.0173776	0.169996	1	5464	tags=29%, list=20%, signal=36%
GOMF_HYALURONIC_ACID_BINDING	GOMF_HYALURONIC_ACID_BINDING		21	0.452149	1.37487	0.109489	0.170653	1	3228	tags=29%, list=12%, signal=32%
GOBP_GMP_METABOLIC_PROCESS	GOBP_GMP_METABOLIC_PROCESS		15	0.503548	1.37432	0.106262	0.171143	1	5518	tags=53%, list=20%, signal=67%
GOBP_MYELIN_MAINTENANCE	GOBP_MYELIN_MAINTENANCE		15	0.505771	1.37422	0.0942029	0.17111	1	4308	tags=47%, list=16%, signal=55%
GOBP_T_CELL_PROLIFERATION	GOBP_T_CELL_PROLIFERATION		182	0.303553	1.37384	0.024077	0.171378	1	5915	tags=30%, list=22%, signal=38%
GOBP_POSITIVE_REGULATION_OF_PATTERN_RECOGNITION_RECEPTOR_SIGNALING_PATHWAY	GOBP_POSITIVE_REGULATION_OF_PATTERN_RECOGNITION_RECEPTOR_SIGNALING_PATHWAY		40	0.380069	1.37358	0.0603448	0.171548	1	3036	tags=23%, list=11%, signal=25%
GOBP_NEGATIVE_REGULATION_OF_LEUKOCYTE_PROLIFERATION	GOBP_NEGATIVE_REGULATION_OF_LEUKOCYTE_PROLIFERATION		84	0.341176	1.37327	0.0467128	0.171813	1	2113	tags=18%, list=8%, signal=19%
GOBP_REGULATION_OF_RESPONSE_TO_TUMOR_CELL	GOBP_REGULATION_OF_RESPONSE_TO_TUMOR_CELL		18	0.477917	1.3732	0.101594	0.171763	1	3839	tags=33%, list=14%, signal=39%
GOBP_RESPONSE_TO_ACID_CHEMICAL	GOBP_RESPONSE_TO_ACID_CHEMICAL		112	0.321189	1.37304	0.0326461	0.171812	1	6726	tags=33%, list=25%, signal=44%
GOCC_ACTIN_BASED_CELL_PROJECTION	GOCC_ACTIN_BASED_CELL_PROJECTION		210	0.294592	1.37279	0.0116279	0.171973	1	5037	tags=26%, list=19%, signal=31%
GOMF_PEPTIDE_RECEPTOR_ACTIVITY	GOMF_PEPTIDE_RECEPTOR_ACTIVITY		146	0.3099	1.37264	0.0274914	0.172016	1	6440	tags=32%, list=24%, signal=42%
GOBP_PROTEIN_LOCALIZATION_TO_CELL_JUNCTION	GOBP_PROTEIN_LOCALIZATION_TO_CELL_JUNCTION		104	0.325704	1.37208	0.040747	0.172514	1	7639	tags=45%, list=28%, signal=63%
GOBP_VITAMIN_BIOSYNTHETIC_PROCESS	GOBP_VITAMIN_BIOSYNTHETIC_PROCESS		17	0.47581	1.37197	0.106422	0.172498	1	924	tags=18%, list=3%, signal=18%
GOBP_RESPONSE_TO_TUMOR_NECROSIS_FACTOR	GOBP_RESPONSE_TO_TUMOR_NECROSIS_FACTOR		290	0.284993	1.37193	0.00473186	0.172419	1	5661	tags=26%, list=21%, signal=32%
GOBP_ASTROCYTE_ACTIVATION	GOBP_ASTROCYTE_ACTIVATION		23	0.447042	1.37192	0.0971963	0.172305	1	7048	tags=52%, list=26%, signal=70%
GOBP_POSITIVE_REGULATION_OF_MEIOTIC_CELL_CYCLE	GOBP_POSITIVE_REGULATION_OF_MEIOTIC_CELL_CYCLE		23	0.440683	1.37159	0.0807899	0.172568	1	4539	tags=30%, list=17%, signal=37%
GOBP_REGULATION_OF_VASCULOGENESIS	GOBP_REGULATION_OF_VASCULOGENESIS		16	0.47904	1.37112	0.0892193	0.172955	1	5561	tags=44%, list=21%, signal=55%
GOBP_GLIAL_CELL_DIFFERENTIATION	GOBP_GLIAL_CELL_DIFFERENTIATION		201	0.295379	1.37059	0.023511	0.173437	1	3244	tags=21%, list=12%, signal=24%
GOBP_POSITIVE_REGULATION_OF_RESPONSE_TO_TUMOR_CELL	GOBP_POSITIVE_REGULATION_OF_RESPONSE_TO_TUMOR_CELL		15	0.509738	1.37055	0.108571	0.173362	1	3839	tags=33%, list=14%, signal=39%
GOMF_DELAYED_RECTIFIER_POTASSIUM_CHANNEL_ACTIVITY	GOMF_DELAYED_RECTIFIER_POTASSIUM_CHANNEL_ACTIVITY		31	0.410815	1.36932	0.099278	0.174618	1	6189	tags=32%, list=23%, signal=42%
GOBP_REGULATION_OF_ANIMAL_ORGAN_FORMATION	GOBP_REGULATION_OF_ANIMAL_ORGAN_FORMATION		26	0.430761	1.36924	0.0757042	0.174571	1	6313	tags=38%, list=23%, signal=50%
GOMF_PHOSPHORUS_OXYGEN_LYASE_ACTIVITY	GOMF_PHOSPHORUS_OXYGEN_LYASE_ACTIVITY		21	0.449155	1.36873	0.100352	0.175045	1	7593	tags=52%, list=28%, signal=73%
GOBP_DOPAMINE_TRANSPORT	GOBP_DOPAMINE_TRANSPORT		47	0.37902	1.36837	0.0786325	0.175334	1	3417	tags=23%, list=13%, signal=27%
GOBP_NEGATIVE_REGULATION_OF_NEURON_APOPTOTIC_PROCESS	GOBP_NEGATIVE_REGULATION_OF_NEURON_APOPTOTIC_PROCESS		124	0.316547	1.36796	0.0236887	0.175646	1	6243	tags=34%, list=23%, signal=44%
GOBP_SIGNALING_RECEPTOR_LIGAND_PRECURSOR_PROCESSING	GOBP_SIGNALING_RECEPTOR_LIGAND_PRECURSOR_PROCESSING		30	0.410188	1.36779	0.0902256	0.175722	1	8950	tags=50%, list=33%, signal=75%
GOMF_CYTOKINE_RECEPTOR_BINDING	GOMF_CYTOKINE_RECEPTOR_BINDING		247	0.287611	1.36769	0.00977199	0.175714	1	4189	tags=22%, list=15%, signal=26%
GOBP_POSITIVE_REGULATION_OF_EPITHELIAL_CELL_DIFFERENTIATION	GOBP_POSITIVE_REGULATION_OF_EPITHELIAL_CELL_DIFFERENTIATION		51	0.368288	1.36744	0.0509338	0.175891	1	6031	tags=35%, list=22%, signal=45%
GOCC_ACTIN_CYTOSKELETON	GOCC_ACTIN_CYTOSKELETON		475	0.269915	1.36742	0.00453172	0.175779	1	4958	tags=24%, list=18%, signal=29%
GOMF_SEROTONIN_RECEPTOR_ACTIVITY	GOMF_SEROTONIN_RECEPTOR_ACTIVITY		32	0.406377	1.36669	0.0745455	0.176494	1	1774	tags=19%, list=7%, signal=20%
GOBP_MEMBRANE_INVAGINATION	GOBP_MEMBRANE_INVAGINATION		104	0.32387	1.36668	0.0444444	0.176378	1	6019	tags=29%, list=22%, signal=37%
GOBP_REGULATION_OF_STRESS_ACTIVATED_PROTEIN_KINASE_SIGNALING_CASCADE	GOBP_REGULATION_OF_STRESS_ACTIVATED_PROTEIN_KINASE_SIGNALING_CASCADE		180	0.298934	1.36642	0.0230263	0.176557	1	4848	tags=26%, list=18%, signal=32%
GOBP_ACTIN_FILAMENT_ORGANIZATION	GOBP_ACTIN_FILAMENT_ORGANIZATION		407	0.273602	1.36637	0.0060423	0.176487	1	4608	tags=24%, list=17%, signal=28%
GOBP_DENDRITIC_CELL_ANTIGEN_PROCESSING_AND_PRESENTATION	GOBP_DENDRITIC_CELL_ANTIGEN_PROCESSING_AND_PRESENTATION		15	0.501603	1.36613	0.108257	0.176627	1	4273	tags=40%, list=16%, signal=47%
GOBP_MICROVILLUS_ASSEMBLY	GOBP_MICROVILLUS_ASSEMBLY		16	0.477891	1.36605	0.104205	0.176596	1	5931	tags=44%, list=22%, signal=56%
GOBP_APPENDAGE_MORPHOGENESIS	GOBP_APPENDAGE_MORPHOGENESIS		128	0.313042	1.36566	0.0245902	0.176927	1	7107	tags=39%, list=26%, signal=53%
GOBP_CIRCADIAN_REGULATION_OF_GENE_EXPRESSION	GOBP_CIRCADIAN_REGULATION_OF_GENE_EXPRESSION		66	0.350152	1.36558	0.0487805	0.17688	1	6868	tags=39%, list=25%, signal=53%
GOBP_STRESS_ACTIVATED_PROTEIN_KINASE_SIGNALING_CASCADE	GOBP_STRESS_ACTIVATED_PROTEIN_KINASE_SIGNALING_CASCADE		268	0.283471	1.36549	0.00977199	0.176867	1	4273	tags=23%, list=16%, signal=27%
GOBP_MUSCLE_CELL_DIFFERENTIATION	GOBP_MUSCLE_CELL_DIFFERENTIATION		326	0.278409	1.36539	0.00927357	0.176852	1	7505	tags=36%, list=28%, signal=49%
GOBP_REGULATION_OF_STEROL_TRANSPORT	GOBP_REGULATION_OF_STEROL_TRANSPORT		61	0.351319	1.36539	0.0598131	0.176723	1	6819	tags=38%, list=25%, signal=50%
GOBP_POSITIVE_REGULATION_OF_COLD_INDUCED_THERMOGENESIS	GOBP_POSITIVE_REGULATION_OF_COLD_INDUCED_THERMOGENESIS		89	0.334708	1.3652	0.0409556	0.176804	1	5995	tags=31%, list=22%, signal=40%
GOBP_GRANULOCYTE_CHEMOTAXIS	GOBP_GRANULOCYTE_CHEMOTAXIS		111	0.317458	1.36458	0.0374787	0.177431	1	6051	tags=30%, list=22%, signal=38%
GOBP_LENS_MORPHOGENESIS_IN_CAMERA_TYPE_EYE	GOBP_LENS_MORPHOGENESIS_IN_CAMERA_TYPE_EYE		16	0.472743	1.36455	0.111111	0.177334	1	8211	tags=69%, list=30%, signal=99%
GOBP_REGULATION_OF_GRANULOCYTE_CHEMOTAXIS	GOBP_REGULATION_OF_GRANULOCYTE_CHEMOTAXIS		47	0.379771	1.36448	0.0613288	0.177281	1	5754	tags=36%, list=21%, signal=46%
GOMF_TRANSFERASE_ACTIVITY_TRANSFERRING_PENTOSYL_GROUPS	GOMF_TRANSFERASE_ACTIVITY_TRANSFERRING_PENTOSYL_GROUPS		49	0.367595	1.36445	0.0631769	0.177185	1	5300	tags=33%, list=20%, signal=41%
GOBP_POSITIVE_REGULATION_OF_TRANSFORMING_GROWTH_FACTOR_BETA_PRODUCTION	GOBP_POSITIVE_REGULATION_OF_TRANSFORMING_GROWTH_FACTOR_BETA_PRODUCTION		19	0.467641	1.36427	0.104126	0.177275	1	4608	tags=42%, list=17%, signal=51%
GOBP_NEGATIVE_REGULATION_OF_LOCOMOTION	GOBP_NEGATIVE_REGULATION_OF_LOCOMOTION		322	0.280166	1.36402	0.00479233	0.177415	1	5112	tags=23%, list=19%, signal=28%
GOBP_DEFENSE_RESPONSE_TO_FUNGUS	GOBP_DEFENSE_RESPONSE_TO_FUNGUS		36	0.391964	1.36384	0.0770548	0.177495	1	6326	tags=39%, list=23%, signal=51%
GOBP_T_HELPER_17_TYPE_IMMUNE_RESPONSE	GOBP_T_HELPER_17_TYPE_IMMUNE_RESPONSE		30	0.413133	1.36346	0.0687161	0.177787	1	6278	tags=37%, list=23%, signal=48%
GOBP_THYMOCYTE_APOPTOTIC_PROCESS	GOBP_THYMOCYTE_APOPTOTIC_PROCESS		15	0.494146	1.36316	0.128846	0.177998	1	6480	tags=40%, list=24%, signal=53%
GOMF_UBIQUITIN_LIKE_PROTEIN_LIGASE_BINDING	GOMF_UBIQUITIN_LIKE_PROTEIN_LIGASE_BINDING		294	0.279326	1.36257	0.0113821	0.178583	1	3531	tags=20%, list=13%, signal=22%
GOBP_POSITIVE_REGULATION_OF_LEUKOCYTE_MEDIATED_IMMUNITY	GOBP_POSITIVE_REGULATION_OF_LEUKOCYTE_MEDIATED_IMMUNITY		115	0.320668	1.36243	0.034296	0.178613	1	3966	tags=23%, list=15%, signal=27%
GOBP_AMINO_ACID_TRANSPORT	GOBP_AMINO_ACID_TRANSPORT		141	0.304684	1.36145	0.0307443	0.179618	1	3713	tags=20%, list=14%, signal=23%
GOBP_DENDRITIC_SPINE_DEVELOPMENT	GOBP_DENDRITIC_SPINE_DEVELOPMENT		93	0.331638	1.36141	0.0458554	0.179532	1	4567	tags=27%, list=17%, signal=32%
GOBP_REGULATION_OF_OSTEOBLAST_DIFFERENTIATION	GOBP_REGULATION_OF_OSTEOBLAST_DIFFERENTIATION		114	0.316434	1.36131	0.0291595	0.179515	1	4784	tags=30%, list=18%, signal=36%
GOBP_COCHLEA_DEVELOPMENT	GOBP_COCHLEA_DEVELOPMENT		45	0.384238	1.36123	0.0671378	0.179484	1	1801	tags=20%, list=7%, signal=21%
GOBP_CORTICAL_CYTOSKELETON_ORGANIZATION	GOBP_CORTICAL_CYTOSKELETON_ORGANIZATION		55	0.363727	1.36104	0.062963	0.179547	1	6640	tags=45%, list=24%, signal=60%
GOBP_DENDRITIC_CELL_CHEMOTAXIS	GOBP_DENDRITIC_CELL_CHEMOTAXIS		24	0.438316	1.3607	0.0961538	0.179794	1	1749	tags=21%, list=6%, signal=22%
GOBP_PROSTANOID_METABOLIC_PROCESS	GOBP_PROSTANOID_METABOLIC_PROCESS		45	0.381911	1.36064	0.0615114	0.179732	1	8485	tags=42%, list=31%, signal=61%
GOBP_REGULATION_OF_NEUROTRANSMITTER_LEVELS	GOBP_REGULATION_OF_NEUROTRANSMITTER_LEVELS		202	0.292167	1.36041	0.0096	0.179861	1	8420	tags=41%, list=31%, signal=58%
GOMF_IONOTROPIC_GLUTAMATE_RECEPTOR_BINDING	GOMF_IONOTROPIC_GLUTAMATE_RECEPTOR_BINDING		20	0.451801	1.36038	0.0860806	0.179767	1	5097	tags=40%, list=19%, signal=49%
GOBP_DOPAMINE_SECRETION	GOBP_DOPAMINE_SECRETION		33	0.406876	1.36026	0.0931034	0.17976	1	3417	tags=24%, list=13%, signal=28%
GOBP_NEGATIVE_REGULATION_OF_SODIUM_ION_TRANSPORT	GOBP_NEGATIVE_REGULATION_OF_SODIUM_ION_TRANSPORT		16	0.485223	1.36009	0.12987	0.179835	1	9020	tags=69%, list=33%, signal=103%
GOMF_LIGAND_ACTIVATED_TRANSCRIPTION_FACTOR_ACTIVITY	GOMF_LIGAND_ACTIVATED_TRANSCRIPTION_FACTOR_ACTIVITY		49	0.375287	1.35989	0.0731261	0.179899	1	6533	tags=45%, list=24%, signal=59%
GOBP_VENTRICULAR_CARDIAC_MUSCLE_CELL_MEMBRANE_REPOLARIZATION	GOBP_VENTRICULAR_CARDIAC_MUSCLE_CELL_MEMBRANE_REPOLARIZATION		25	0.436225	1.35985	0.093633	0.179824	1	5538	tags=40%, list=20%, signal=50%
GOBP_NEGATIVE_REGULATION_OF_DEVELOPMENTAL_GROWTH	GOBP_NEGATIVE_REGULATION_OF_DEVELOPMENTAL_GROWTH		102	0.322416	1.35978	0.0423729	0.179796	1	4767	tags=27%, list=18%, signal=33%
GOBP_HUMORAL_IMMUNE_RESPONSE_MEDIATED_BY_CIRCULATING_IMMUNOGLOBULIN	GOBP_HUMORAL_IMMUNE_RESPONSE_MEDIATED_BY_CIRCULATING_IMMUNOGLOBULIN		111	0.318765	1.35936	0.0415913	0.18017	1	7198	tags=37%, list=27%, signal=50%
GOBP_PRODUCTION_OF_MOLECULAR_MEDIATOR_INVOLVED_IN_INFLAMMATORY_RESPONSE	GOBP_PRODUCTION_OF_MOLECULAR_MEDIATOR_INVOLVED_IN_INFLAMMATORY_RESPONSE		73	0.344363	1.35889	0.0597826	0.180602	1	2558	tags=19%, list=9%, signal=21%
GOBP_ICOSANOID_BIOSYNTHETIC_PROCESS	GOBP_ICOSANOID_BIOSYNTHETIC_PROCESS		53	0.360734	1.3588	0.0652921	0.180576	1	8057	tags=40%, list=30%, signal=56%
GOBP_APOPTOTIC_PROCESS_INVOLVED_IN_DEVELOPMENT	GOBP_APOPTOTIC_PROCESS_INVOLVED_IN_DEVELOPMENT		33	0.406367	1.3584	0.0666667	0.180908	1	4399	tags=33%, list=16%, signal=40%
GOBP_LEARNING	GOBP_LEARNING		122	0.315099	1.35814	0.0214669	0.181108	1	6464	tags=30%, list=24%, signal=39%
GOBP_REGULATION_OF_LYMPHOCYTE_MEDIATED_IMMUNITY	GOBP_REGULATION_OF_LYMPHOCYTE_MEDIATED_IMMUNITY		145	0.30065	1.35802	0.0220339	0.181134	1	3839	tags=21%, list=14%, signal=25%
GOBP_FERTILIZATION	GOBP_FERTILIZATION		184	0.29389	1.35755	0.0251177	0.181571	1	4770	tags=23%, list=18%, signal=28%
GOBP_PURINE_NUCLEOSIDE_MONOPHOSPHATE_METABOLIC_PROCESS	GOBP_PURINE_NUCLEOSIDE_MONOPHOSPHATE_METABOLIC_PROCESS		43	0.381739	1.35712	0.0687732	0.181921	1	5518	tags=33%, list=20%, signal=41%
GOBP_BRANCH_ELONGATION_OF_AN_EPITHELIUM	GOBP_BRANCH_ELONGATION_OF_AN_EPITHELIUM		17	0.474469	1.35697	0.115312	0.181975	1	2896	tags=29%, list=11%, signal=33%
GOBP_CELLULAR_RESPONSE_TO_GONADOTROPIN_STIMULUS	GOBP_CELLULAR_RESPONSE_TO_GONADOTROPIN_STIMULUS		15	0.491048	1.35654	0.129594	0.18232	1	4901	tags=47%, list=18%, signal=57%
GOBP_RESPONSE_TO_AMINE	GOBP_RESPONSE_TO_AMINE		42	0.379123	1.35634	0.0699301	0.182413	1	5300	tags=33%, list=20%, signal=41%
GOBP_REGULATION_OF_PROTEIN_LOCALIZATION_TO_MEMBRANE	GOBP_REGULATION_OF_PROTEIN_LOCALIZATION_TO_MEMBRANE		178	0.29889	1.35612	0.0212766	0.182539	1	5524	tags=33%, list=20%, signal=41%
GOBP_BRANCHING_MORPHOGENESIS_OF_AN_EPITHELIAL_TUBE	GOBP_BRANCHING_MORPHOGENESIS_OF_AN_EPITHELIAL_TUBE		140	0.308191	1.35591	0.0241546	0.182642	1	6563	tags=34%, list=24%, signal=45%
GOBP_MATERNAL_PROCESS_INVOLVED_IN_FEMALE_PREGNANCY	GOBP_MATERNAL_PROCESS_INVOLVED_IN_FEMALE_PREGNANCY		55	0.35463	1.35583	0.0546737	0.182628	1	5143	tags=31%, list=19%, signal=38%
GOBP_SEROTONIN_RECEPTOR_SIGNALING_PATHWAY	GOBP_SEROTONIN_RECEPTOR_SIGNALING_PATHWAY		37	0.390785	1.35508	0.0837696	0.18342	1	2800	tags=22%, list=10%, signal=24%
GOBP_REGULATION_OF_SPROUTING_ANGIOGENESIS	GOBP_REGULATION_OF_SPROUTING_ANGIOGENESIS		45	0.377757	1.35504	0.09319	0.183335	1	4232	tags=29%, list=16%, signal=34%
GOBP_INTERMEDIATE_FILAMENT_BASED_PROCESS	GOBP_INTERMEDIATE_FILAMENT_BASED_PROCESS		49	0.363666	1.35474	0.0924956	0.183551	1	6280	tags=35%, list=23%, signal=45%
GOBP_EMBRYONIC_HEMOPOIESIS	GOBP_EMBRYONIC_HEMOPOIESIS		23	0.447749	1.35469	0.101289	0.183483	1	2798	tags=30%, list=10%, signal=34%
GOBP_REGULATION_OF_MUSCLE_CONTRACTION	GOBP_REGULATION_OF_MUSCLE_CONTRACTION		146	0.302227	1.35445	0.0173611	0.183622	1	7592	tags=38%, list=28%, signal=53%
GOBP_CHRONIC_INFLAMMATORY_RESPONSE	GOBP_CHRONIC_INFLAMMATORY_RESPONSE		19	0.466195	1.35395	0.11028	0.184084	1	6563	tags=42%, list=24%, signal=56%
GOBP_FIBRINOLYSIS	GOBP_FIBRINOLYSIS		25	0.432789	1.3538	0.11883	0.184174	1	4608	tags=32%, list=17%, signal=39%
GOBP_REGULATION_OF_BICELLULAR_TIGHT_JUNCTION_ASSEMBLY	GOBP_REGULATION_OF_BICELLULAR_TIGHT_JUNCTION_ASSEMBLY		24	0.437311	1.3536	0.115385	0.18427	1	150	tags=13%, list=1%, signal=13%
GOBP_GERM_CELL_DEVELOPMENT	GOBP_GERM_CELL_DEVELOPMENT		248	0.284402	1.35358	0.00967742	0.184174	1	6439	tags=31%, list=24%, signal=40%
GOBP_RIBONUCLEOSIDE_MONOPHOSPHATE_METABOLIC_PROCESS	GOBP_RIBONUCLEOSIDE_MONOPHOSPHATE_METABOLIC_PROCESS		56	0.359754	1.35344	0.0640809	0.184215	1	8118	tags=43%, list=30%, signal=61%
GOBP_REGULATION_OF_FLAGELLATED_SPERM_MOTILITY	GOBP_REGULATION_OF_FLAGELLATED_SPERM_MOTILITY		17	0.471559	1.35309	0.105163	0.184452	1	5292	tags=41%, list=20%, signal=51%
GOBP_OSTEOCLAST_DIFFERENTIATION	GOBP_OSTEOCLAST_DIFFERENTIATION		84	0.329268	1.35263	0.0504348	0.184865	1	1821	tags=17%, list=7%, signal=18%
GOMF_LIGAND_GATED_ION_CHANNEL_ACTIVITY	GOMF_LIGAND_GATED_ION_CHANNEL_ACTIVITY		134	0.305006	1.35255	0.0345395	0.18482	1	6562	tags=31%, list=24%, signal=41%
GOBP_INTEGRIN_ACTIVATION	GOBP_INTEGRIN_ACTIVATION		24	0.428941	1.35237	0.0909091	0.184915	1	841	tags=17%, list=3%, signal=17%
GOBP_EMBRYONIC_HEART_TUBE_MORPHOGENESIS	GOBP_EMBRYONIC_HEART_TUBE_MORPHOGENESIS		67	0.344237	1.35181	0.052356	0.18543	1	6582	tags=36%, list=24%, signal=47%
GOBP_NEGATIVE_REGULATION_OF_NITRIC_OXIDE_METABOLIC_PROCESS	GOBP_NEGATIVE_REGULATION_OF_NITRIC_OXIDE_METABOLIC_PROCESS		16	0.478177	1.35181	0.0972222	0.185305	1	6771	tags=50%, list=25%, signal=67%
GOBP_REGULATION_OF_DEVELOPMENTAL_GROWTH	GOBP_REGULATION_OF_DEVELOPMENTAL_GROWTH		298	0.279348	1.3518	0.00807754	0.185185	1	4590	tags=25%, list=17%, signal=30%
GOCC_FILOPODIUM	GOCC_FILOPODIUM		98	0.31898	1.35165	0.0491525	0.185225	1	7771	tags=40%, list=29%, signal=56%
GOBP_REGULATION_OF_ESTABLISHMENT_OF_PROTEIN_LOCALIZATION_TO_MITOCHONDRION	GOBP_REGULATION_OF_ESTABLISHMENT_OF_PROTEIN_LOCALIZATION_TO_MITOCHONDRION		68	0.348731	1.3515	0.061082	0.185284	1	3906	tags=25%, list=14%, signal=29%
GOBP_POSITIVE_REGULATION_OF_STEROL_TRANSPORT	GOBP_POSITIVE_REGULATION_OF_STEROL_TRANSPORT		30	0.413737	1.35126	0.0928571	0.18547	1	6201	tags=43%, list=23%, signal=56%
GOBP_POSITIVE_REGULATION_OF_COAGULATION	GOBP_POSITIVE_REGULATION_OF_COAGULATION		22	0.441976	1.35122	0.102804	0.185386	1	5468	tags=41%, list=20%, signal=51%
GOBP_NEURON_RECOGNITION	GOBP_NEURON_RECOGNITION		45	0.379425	1.35079	0.0671378	0.18578	1	4767	tags=31%, list=18%, signal=38%
GOMF_CARBOHYDRATE_KINASE_ACTIVITY	GOMF_CARBOHYDRATE_KINASE_ACTIVITY		20	0.453649	1.35017	0.120141	0.186364	1	3924	tags=45%, list=14%, signal=53%
GOBP_COLUMNAR_CUBOIDAL_EPITHELIAL_CELL_DEVELOPMENT	GOBP_COLUMNAR_CUBOIDAL_EPITHELIAL_CELL_DEVELOPMENT		39	0.386454	1.34944	0.091954	0.187137	1	6032	tags=41%, list=22%, signal=53%
GOBP_NEGATIVE_REGULATION_OF_STRIATED_MUSCLE_CELL_APOPTOTIC_PROCESS	GOBP_NEGATIVE_REGULATION_OF_STRIATED_MUSCLE_CELL_APOPTOTIC_PROCESS		24	0.432749	1.34915	0.105925	0.187342	1	1225	tags=17%, list=5%, signal=17%
GOMF_CALCIUM_CHANNEL_REGULATOR_ACTIVITY	GOMF_CALCIUM_CHANNEL_REGULATOR_ACTIVITY		43	0.379936	1.34905	0.0742754	0.187331	1	3610	tags=26%, list=13%, signal=29%
GOBP_HYALURONAN_METABOLIC_PROCESS	GOBP_HYALURONAN_METABOLIC_PROCESS		37	0.390507	1.34884	0.100707	0.187462	1	3240	tags=22%, list=12%, signal=25%
GOBP_EXTRACELLULAR_MATRIX_DISASSEMBLY	GOBP_EXTRACELLULAR_MATRIX_DISASSEMBLY		77	0.333918	1.34864	0.0560579	0.187573	1	8534	tags=42%, list=31%, signal=60%
GOBP_REGULATION_OF_PROTEIN_AUTOPHOSPHORYLATION	GOBP_REGULATION_OF_PROTEIN_AUTOPHOSPHORYLATION		45	0.37754	1.34839	0.0703704	0.187726	1	4572	tags=33%, list=17%, signal=40%
GOBP_ANTIGEN_RECEPTOR_MEDIATED_SIGNALING_PATHWAY	GOBP_ANTIGEN_RECEPTOR_MEDIATED_SIGNALING_PATHWAY		272	0.281032	1.3483	0.014377	0.187697	1	5441	tags=26%, list=20%, signal=32%
GOBP_JNK_CASCADE	GOBP_JNK_CASCADE		184	0.293701	1.34815	0.0264026	0.187739	1	4848	tags=23%, list=18%, signal=28%
GOBP_NCRNA_CATABOLIC_PROCESS	GOBP_NCRNA_CATABOLIC_PROCESS		35	0.397107	1.34814	0.0972973	0.187626	1	5663	tags=34%, list=21%, signal=43%
GOBP_REACTIVE_NITROGEN_SPECIES_METABOLIC_PROCESS	GOBP_REACTIVE_NITROGEN_SPECIES_METABOLIC_PROCESS		71	0.342479	1.34792	0.0656304	0.187745	1	7048	tags=39%, list=26%, signal=53%
GOBP_CELLULAR_RESPONSE_TO_LIPOPROTEIN_PARTICLE_STIMULUS	GOBP_CELLULAR_RESPONSE_TO_LIPOPROTEIN_PARTICLE_STIMULUS		29	0.412641	1.34774	0.115385	0.187799	1	4822	tags=34%, list=18%, signal=42%
GOBP_CYTOLYSIS	GOBP_CYTOLYSIS		28	0.410765	1.34728	0.0967742	0.188208	1	2550	tags=21%, list=9%, signal=24%
GOBP_REGULATION_OF_HOMOTYPIC_CELL_CELL_ADHESION	GOBP_REGULATION_OF_HOMOTYPIC_CELL_CELL_ADHESION		27	0.419302	1.34725	0.0938628	0.188119	1	8461	tags=52%, list=31%, signal=75%
GOBP_REGULATION_OF_MYELOID_CELL_APOPTOTIC_PROCESS	GOBP_REGULATION_OF_MYELOID_CELL_APOPTOTIC_PROCESS		21	0.446293	1.34679	0.109515	0.188485	1	3668	tags=29%, list=14%, signal=33%
GOBP_IONOTROPIC_GLUTAMATE_RECEPTOR_SIGNALING_PATHWAY	GOBP_IONOTROPIC_GLUTAMATE_RECEPTOR_SIGNALING_PATHWAY		24	0.436091	1.34634	0.111111	0.188883	1	6554	tags=42%, list=24%, signal=55%
GOBP_RESPONSE_TO_COLD	GOBP_RESPONSE_TO_COLD		44	0.374306	1.34619	0.0899654	0.188935	1	1491	tags=16%, list=5%, signal=17%
GOBP_POSITIVE_REGULATION_OF_ESTABLISHMENT_OF_PROTEIN_LOCALIZATION	GOBP_POSITIVE_REGULATION_OF_ESTABLISHMENT_OF_PROTEIN_LOCALIZATION		304	0.2779	1.34581	0.0156006	0.189295	1	4036	tags=23%, list=15%, signal=27%
GOBP_CARDIAC_VENTRICLE_MORPHOGENESIS	GOBP_CARDIAC_VENTRICLE_MORPHOGENESIS		64	0.351525	1.3456	0.0688468	0.18941	1	7185	tags=41%, list=26%, signal=55%
GOBP_REGULATION_OF_RESPONSE_TO_BIOTIC_STIMULUS	GOBP_REGULATION_OF_RESPONSE_TO_BIOTIC_STIMULUS		395	0.270674	1.34534	0.00740741	0.189602	1	2985	tags=17%, list=11%, signal=19%
GOMF_PHOSPHORIC_ESTER_HYDROLASE_ACTIVITY	GOMF_PHOSPHORIC_ESTER_HYDROLASE_ACTIVITY		354	0.272844	1.34493	0.00755287	0.189944	1	2121	tags=14%, list=8%, signal=15%
GOBP_REGULATION_OF_MUSCLE_CELL_DIFFERENTIATION	GOBP_REGULATION_OF_MUSCLE_CELL_DIFFERENTIATION		140	0.303893	1.34469	0.0333333	0.190143	1	3926	tags=25%, list=14%, signal=29%
GOBP_GLAND_DEVELOPMENT	GOBP_GLAND_DEVELOPMENT		392	0.268072	1.34427	0.00940439	0.190531	1	4637	tags=23%, list=17%, signal=28%
GOBP_NEGATIVE_REGULATION_OF_ACTIVATED_T_CELL_PROLIFERATION	GOBP_NEGATIVE_REGULATION_OF_ACTIVATED_T_CELL_PROLIFERATION		15	0.491719	1.34385	0.137476	0.190919	1	966	tags=20%, list=4%, signal=21%
GOBP_PYRIDINE_CONTAINING_COMPOUND_BIOSYNTHETIC_PROCESS	GOBP_PYRIDINE_CONTAINING_COMPOUND_BIOSYNTHETIC_PROCESS		34	0.396266	1.34351	0.0864865	0.191223	1	5725	tags=35%, list=21%, signal=45%
GOBP_SYNAPTIC_TRANSMISSION_DOPAMINERGIC	GOBP_SYNAPTIC_TRANSMISSION_DOPAMINERGIC		23	0.439348	1.34341	0.0878136	0.191209	1	6416	tags=48%, list=24%, signal=63%
GOBP_ENDOCRINE_PANCREAS_DEVELOPMENT	GOBP_ENDOCRINE_PANCREAS_DEVELOPMENT		44	0.372632	1.34329	0.0783646	0.191238	1	5464	tags=34%, list=20%, signal=43%
GOBP_GLUTAMINE_FAMILY_AMINO_ACID_CATABOLIC_PROCESS	GOBP_GLUTAMINE_FAMILY_AMINO_ACID_CATABOLIC_PROCESS		25	0.432452	1.34311	0.11032	0.191311	1	937	tags=16%, list=3%, signal=17%
GOBP_DIVALENT_INORGANIC_CATION_HOMEOSTASIS	GOBP_DIVALENT_INORGANIC_CATION_HOMEOSTASIS		478	0.263991	1.34297	0.00294551	0.191384	1	7237	tags=32%, list=27%, signal=43%
HALLMARK_UNFOLDED_PROTEIN_RESPONSE	HALLMARK_UNFOLDED_PROTEIN_RESPONSE		108	0.321619	1.34294	0.038526	0.191287	1	2966	tags=19%, list=11%, signal=21%
GOBP_EMBRYONIC_AXIS_SPECIFICATION	GOBP_EMBRYONIC_AXIS_SPECIFICATION		35	0.388513	1.34252	0.0978261	0.191665	1	5471	tags=31%, list=20%, signal=39%
GOBP_BRANCHING_INVOLVED_IN_SALIVARY_GLAND_MORPHOGENESIS	GOBP_BRANCHING_INVOLVED_IN_SALIVARY_GLAND_MORPHOGENESIS		20	0.453897	1.34236	0.11236	0.191715	1	3901	tags=35%, list=14%, signal=41%
GOMF_L_AMINO_ACID_TRANSMEMBRANE_TRANSPORTER_ACTIVITY	GOMF_L_AMINO_ACID_TRANSMEMBRANE_TRANSPORTER_ACTIVITY		55	0.359834	1.34227	0.04947	0.191689	1	4630	tags=33%, list=17%, signal=39%
GOBP_ANGIOGENESIS_INVOLVED_IN_WOUND_HEALING	GOBP_ANGIOGENESIS_INVOLVED_IN_WOUND_HEALING		27	0.41481	1.34191	0.107209	0.192012	1	592	tags=15%, list=2%, signal=15%
GOBP_CELLULAR_RESPONSE_TO_NUTRIENT	GOBP_CELLULAR_RESPONSE_TO_NUTRIENT		40	0.379586	1.3419	0.0790441	0.191896	1	3899	tags=20%, list=14%, signal=23%
GOMF_CYTOKINE_BINDING	GOMF_CYTOKINE_BINDING		132	0.310526	1.34187	0.0332168	0.191796	1	7052	tags=39%, list=26%, signal=52%
GOBP_REGULATION_OF_CATION_TRANSMEMBRANE_TRANSPORT	GOBP_REGULATION_OF_CATION_TRANSMEMBRANE_TRANSPORT		314	0.275621	1.34175	0.0108192	0.191809	1	6549	tags=29%, list=24%, signal=37%
GOMF_PROTEIN_TYROSINE_KINASE_ACTIVITY	GOMF_PROTEIN_TYROSINE_KINASE_ACTIVITY		130	0.307013	1.34161	0.0400697	0.191856	1	4469	tags=26%, list=16%, signal=31%
GOMF_MONOSACCHARIDE_BINDING	GOMF_MONOSACCHARIDE_BINDING		65	0.345756	1.34157	0.0741411	0.19177	1	4045	tags=26%, list=15%, signal=31%
GOBP_REGULATION_OF_PROTEIN_KINASE_C_SIGNALING	GOBP_REGULATION_OF_PROTEIN_KINASE_C_SIGNALING		15	0.495549	1.34141	0.131261	0.191815	1	2391	tags=27%, list=9%, signal=29%
GOBP_REGULATION_OF_INFLAMMATORY_RESPONSE_TO_ANTIGENIC_STIMULUS	GOBP_REGULATION_OF_INFLAMMATORY_RESPONSE_TO_ANTIGENIC_STIMULUS		27	0.416034	1.34123	0.0930657	0.191899	1	4273	tags=30%, list=16%, signal=35%
GOBP_NEUROTRANSMITTER_TRANSPORT	GOBP_NEUROTRANSMITTER_TRANSPORT		200	0.289358	1.3411	0.0208	0.19192	1	8420	tags=41%, list=31%, signal=58%
GOBP_CALCIUM_MEDIATED_SIGNALING	GOBP_CALCIUM_MEDIATED_SIGNALING		188	0.291937	1.34092	0.0131579	0.192017	1	8380	tags=43%, list=31%, signal=61%
GOBP_INTRINSIC_APOPTOTIC_SIGNALING_PATHWAY_BY_P53_CLASS_MEDIATOR	GOBP_INTRINSIC_APOPTOTIC_SIGNALING_PATHWAY_BY_P53_CLASS_MEDIATOR		72	0.338629	1.34087	0.0610413	0.191938	1	2392	tags=22%, list=9%, signal=24%
GOBP_ANDROGEN_RECEPTOR_SIGNALING_PATHWAY	GOBP_ANDROGEN_RECEPTOR_SIGNALING_PATHWAY		40	0.38643	1.34071	0.0936903	0.192005	1	2603	tags=23%, list=10%, signal=25%
GOBP_MEMBRANE_DEPOLARIZATION_DURING_CARDIAC_MUSCLE_CELL_ACTION_POTENTIAL	GOBP_MEMBRANE_DEPOLARIZATION_DURING_CARDIAC_MUSCLE_CELL_ACTION_POTENTIAL		22	0.447044	1.34001	0.116239	0.192729	1	6222	tags=45%, list=23%, signal=59%
GOBP_RESPONSE_TO_COCAINE	GOBP_RESPONSE_TO_COCAINE		41	0.38321	1.33961	0.0973913	0.193121	1	3244	tags=24%, list=12%, signal=28%
GOBP_REGULATION_OF_TRANSCRIPTION_FROM_RNA_POLYMERASE_II_PROMOTER_IN_RESPONSE_TO_HYPOXIA	GOBP_REGULATION_OF_TRANSCRIPTION_FROM_RNA_POLYMERASE_II_PROMOTER_IN_RESPONSE_TO_HYPOXIA		72	0.338742	1.33921	0.058319	0.193493	1	5035	tags=26%, list=19%, signal=32%
GOBP_POSITIVE_REGULATION_OF_CARBOHYDRATE_METABOLIC_PROCESS	GOBP_POSITIVE_REGULATION_OF_CARBOHYDRATE_METABOLIC_PROCESS		74	0.344107	1.33918	0.0498155	0.193393	1	3264	tags=19%, list=12%, signal=21%
GOBP_SULFUR_AMINO_ACID_METABOLIC_PROCESS	GOBP_SULFUR_AMINO_ACID_METABOLIC_PROCESS		34	0.396836	1.3389	0.0830325	0.193643	1	2574	tags=21%, list=9%, signal=23%
GOBP_BRANCHING_INVOLVED_IN_BLOOD_VESSEL_MORPHOGENESIS	GOBP_BRANCHING_INVOLVED_IN_BLOOD_VESSEL_MORPHOGENESIS		32	0.402913	1.33876	0.0846287	0.193697	1	6270	tags=47%, list=23%, signal=61%
GOBP_POSITIVE_REGULATION_OF_PEPTIDE_SECRETION	GOBP_POSITIVE_REGULATION_OF_PEPTIDE_SECRETION		140	0.300346	1.33866	0.0390879	0.193677	1	5285	tags=28%, list=19%, signal=34%
GOBP_BONE_MORPHOGENESIS	GOBP_BONE_MORPHOGENESIS		85	0.330128	1.33853	0.0596026	0.193718	1	4167	tags=27%, list=15%, signal=32%
GOBP_B_CELL_MEDIATED_IMMUNITY	GOBP_B_CELL_MEDIATED_IMMUNITY		178	0.291762	1.33796	0.0130933	0.194299	1	4102	tags=22%, list=15%, signal=26%
GOBP_CELL_ADHESION_MEDIATED_BY_INTEGRIN	GOBP_CELL_ADHESION_MEDIATED_BY_INTEGRIN		72	0.334269	1.33786	0.0669078	0.194271	1	3966	tags=26%, list=15%, signal=31%
GOCC_DYNEIN_COMPLEX	GOCC_DYNEIN_COMPLEX		51	0.354043	1.33771	0.0969582	0.194308	1	3452	tags=27%, list=13%, signal=31%
GOMF_PEPTIDASE_ACTIVATOR_ACTIVITY	GOMF_PEPTIDASE_ACTIVATOR_ACTIVITY		41	0.387044	1.33764	0.0710382	0.194267	1	6929	tags=37%, list=26%, signal=49%
GOBP_FEMALE_GAMETE_GENERATION	GOBP_FEMALE_GAMETE_GENERATION		125	0.306543	1.33744	0.0446281	0.194375	1	4312	tags=26%, list=16%, signal=30%
GOBP_REGULATION_OF_SODIUM_ION_TRANSPORT	GOBP_REGULATION_OF_SODIUM_ION_TRANSPORT		80	0.333497	1.33711	0.053913	0.194659	1	4203	tags=23%, list=15%, signal=27%
GOBP_MHC_CLASS_II_BIOSYNTHETIC_PROCESS	GOBP_MHC_CLASS_II_BIOSYNTHETIC_PROCESS		17	0.473564	1.33706	0.119843	0.194592	1	9814	tags=76%, list=36%, signal=120%
GOBP_GLOMERULAR_EPITHELIUM_DEVELOPMENT	GOBP_GLOMERULAR_EPITHELIUM_DEVELOPMENT		23	0.443755	1.33705	0.108893	0.194473	1	4934	tags=48%, list=18%, signal=58%
GOMF_POLY_PURINE_TRACT_BINDING	GOMF_POLY_PURINE_TRACT_BINDING		26	0.4185	1.33704	0.107394	0.194358	1	3972	tags=35%, list=15%, signal=41%
GOMF_EXTRACELLULAR_MATRIX_STRUCTURAL_CONSTITUENT	GOMF_EXTRACELLULAR_MATRIX_STRUCTURAL_CONSTITUENT		167	0.292621	1.33697	0.0287648	0.194299	1	6910	tags=29%, list=25%, signal=38%
GOBP_REGULATION_OF_MYOBLAST_DIFFERENTIATION	GOBP_REGULATION_OF_MYOBLAST_DIFFERENTIATION		48	0.372318	1.33642	0.0790861	0.19485	1	4532	tags=29%, list=17%, signal=35%
GOBP_POSITIVE_REGULATION_OF_MEMBRANE_PROTEIN_ECTODOMAIN_PROTEOLYSIS	GOBP_POSITIVE_REGULATION_OF_MEMBRANE_PROTEIN_ECTODOMAIN_PROTEOLYSIS		15	0.483947	1.33598	0.133843	0.195261	1	8626	tags=47%, list=32%, signal=68%
GOMF_CYTOKINE_ACTIVITY	GOMF_CYTOKINE_ACTIVITY		219	0.287762	1.33583	0.0241546	0.195299	1	8150	tags=36%, list=30%, signal=51%
GOBP_LYSOSOME_LOCALIZATION	GOBP_LYSOSOME_LOCALIZATION		70	0.338228	1.33558	0.0551724	0.195496	1	3668	tags=20%, list=14%, signal=23%
GOBP_POSITIVE_REGULATION_OF_PROTEIN_SERINE_THREONINE_KINASE_ACTIVITY	GOBP_POSITIVE_REGULATION_OF_PROTEIN_SERINE_THREONINE_KINASE_ACTIVITY		296	0.275454	1.33537	0.0173502	0.195607	1	3366	tags=20%, list=12%, signal=23%
GOBP_NEGATIVE_REGULATION_OF_ALPHA_BETA_T_CELL_ACTIVATION	GOBP_NEGATIVE_REGULATION_OF_ALPHA_BETA_T_CELL_ACTIVATION		37	0.385939	1.33498	0.0929368	0.195956	1	6875	tags=38%, list=25%, signal=51%
GOMF_PATTERN_RECOGNITION_RECEPTOR_ACTIVITY	GOMF_PATTERN_RECOGNITION_RECEPTOR_ACTIVITY		22	0.440044	1.33476	0.129278	0.196101	1	7400	tags=50%, list=27%, signal=69%
GOBP_POSITIVE_REGULATION_OF_NERVOUS_SYSTEM_DEVELOPMENT	GOBP_POSITIVE_REGULATION_OF_NERVOUS_SYSTEM_DEVELOPMENT		249	0.280669	1.33447	0.0205371	0.196326	1	7430	tags=34%, list=27%, signal=47%
GOBP_B_CELL_PROLIFERATION	GOBP_B_CELL_PROLIFERATION		95	0.324766	1.33433	0.0621762	0.196359	1	6412	tags=31%, list=24%, signal=40%
GOCC_MEMBRANE_MICRODOMAIN	GOCC_MEMBRANE_MICRODOMAIN		309	0.274325	1.33407	0.0112903	0.196556	1	6563	tags=31%, list=24%, signal=40%
GOMF_DISORDERED_DOMAIN_SPECIFIC_BINDING	GOMF_DISORDERED_DOMAIN_SPECIFIC_BINDING		30	0.408461	1.33375	0.102473	0.196811	1	3625	tags=27%, list=13%, signal=31%
GOBP_REGULATION_OF_MITOCHONDRIAL_MEMBRANE_POTENTIAL	GOBP_REGULATION_OF_MITOCHONDRIAL_MEMBRANE_POTENTIAL		66	0.343003	1.33369	0.0766423	0.196754	1	1866	tags=18%, list=7%, signal=19%
GOBP_REGULATION_OF_ANATOMICAL_STRUCTURE_SIZE	GOBP_REGULATION_OF_ANATOMICAL_STRUCTURE_SIZE		464	0.262523	1.33324	0.00294551	0.197145	1	4852	tags=23%, list=18%, signal=28%
GOBP_OXIDATIVE_DEMETHYLATION	GOBP_OXIDATIVE_DEMETHYLATION		16	0.480544	1.33293	0.12233	0.197435	1	6198	tags=44%, list=23%, signal=57%
GOBP_APPENDAGE_DEVELOPMENT	GOBP_APPENDAGE_DEVELOPMENT		161	0.300762	1.3325	0.0255102	0.197871	1	7107	tags=37%, list=26%, signal=49%
GOBP_POSITIVE_REGULATION_OF_DEFENSE_RESPONSE	GOBP_POSITIVE_REGULATION_OF_DEFENSE_RESPONSE		340	0.271327	1.33134	0.00950872	0.19915	1	6746	tags=30%, list=25%, signal=40%
GOMF_RNA_POLYMERASE_II_SPECIFIC_DNA_BINDING_TRANSCRIPTION_FACTOR_BINDING	GOMF_RNA_POLYMERASE_II_SPECIFIC_DNA_BINDING_TRANSCRIPTION_FACTOR_BINDING		260	0.278654	1.33129	0.015748	0.199089	1	2763	tags=19%, list=10%, signal=21%
GOBP_LAMELLIPODIUM_MORPHOGENESIS	GOBP_LAMELLIPODIUM_MORPHOGENESIS		15	0.489117	1.33128	0.112132	0.198966	1	2047	tags=27%, list=8%, signal=29%
GOBP_REGULATION_OF_RESPONSE_TO_ENDOPLASMIC_RETICULUM_STRESS	GOBP_REGULATION_OF_RESPONSE_TO_ENDOPLASMIC_RETICULUM_STRESS		79	0.332728	1.33088	0.0571924	0.199342	1	1866	tags=15%, list=7%, signal=16%
GOBP_REGULATION_OF_DENDRITE_EXTENSION	GOBP_REGULATION_OF_DENDRITE_EXTENSION		26	0.418067	1.33087	0.110701	0.19924	1	3744	tags=35%, list=14%, signal=40%
GOBP_REGULATION_OF_JNK_CASCADE	GOBP_REGULATION_OF_JNK_CASCADE		127	0.300424	1.3308	0.0427046	0.199192	1	4848	tags=24%, list=18%, signal=30%
GOBP_NEGATIVE_REGULATION_OF_CELL_MATRIX_ADHESION	GOBP_NEGATIVE_REGULATION_OF_CELL_MATRIX_ADHESION		35	0.389016	1.33073	0.105839	0.199151	1	6032	tags=31%, list=22%, signal=40%
GOBP_MUSCLE_CELL_MIGRATION	GOBP_MUSCLE_CELL_MIGRATION		87	0.326343	1.33072	0.0575916	0.19903	1	8917	tags=47%, list=33%, signal=70%
GOBP_NEGATIVE_REGULATION_OF_NEURON_PROJECTION_DEVELOPMENT	GOBP_NEGATIVE_REGULATION_OF_NEURON_PROJECTION_DEVELOPMENT		127	0.308089	1.33058	0.0420168	0.199067	1	5942	tags=27%, list=22%, signal=34%
GOBP_REGULATION_OF_TRIGLYCERIDE_METABOLIC_PROCESS	GOBP_REGULATION_OF_TRIGLYCERIDE_METABOLIC_PROCESS		37	0.380649	1.33023	0.0824373	0.199397	1	5834	tags=35%, list=22%, signal=45%
GOBP_NEGATIVE_REGULATION_OF_IMMUNE_EFFECTOR_PROCESS	GOBP_NEGATIVE_REGULATION_OF_IMMUNE_EFFECTOR_PROCESS		118	0.309612	1.33011	0.0423012	0.199403	1	2462	tags=15%, list=9%, signal=17%
GOBP_NEGATIVE_REGULATION_OF_B_CELL_ACTIVATION	GOBP_NEGATIVE_REGULATION_OF_B_CELL_ACTIVATION		33	0.389659	1.32999	0.115315	0.199426	1	1018	tags=15%, list=4%, signal=16%
GOBP_NEGATIVE_REGULATION_OF_NERVOUS_SYSTEM_PROCESS	GOBP_NEGATIVE_REGULATION_OF_NERVOUS_SYSTEM_PROCESS		17	0.473069	1.3298	0.11597	0.199524	1	8616	tags=53%, list=32%, signal=78%
GOMF_SEMAPHORIN_RECEPTOR_BINDING	GOMF_SEMAPHORIN_RECEPTOR_BINDING		22	0.42489	1.32962	0.11985	0.199617	1	4767	tags=32%, list=18%, signal=39%
GOBP_CELLULAR_RESPONSE_TO_VIRUS	GOBP_CELLULAR_RESPONSE_TO_VIRUS		66	0.342856	1.3296	0.0662021	0.199506	1	4289	tags=30%, list=16%, signal=36%
GOBP_POSITIVE_REGULATION_OF_EPITHELIAL_CELL_APOPTOTIC_PROCESS	GOBP_POSITIVE_REGULATION_OF_EPITHELIAL_CELL_APOPTOTIC_PROCESS		35	0.387865	1.32958	0.100971	0.199405	1	3264	tags=29%, list=12%, signal=32%
GOBP_NEGATIVE_REGULATION_OF_PHOSPHORUS_METABOLIC_PROCESS	GOBP_NEGATIVE_REGULATION_OF_PHOSPHORUS_METABOLIC_PROCESS		482	0.262113	1.32909	0.00909091	0.199915	1	3857	tags=20%, list=14%, signal=23%
GOBP_DENDRITIC_CELL_DIFFERENTIATION	GOBP_DENDRITIC_CELL_DIFFERENTIATION		44	0.370885	1.32895	0.0875233	0.199947	1	5740	tags=36%, list=21%, signal=46%
GOBP_REGULATION_OF_DNA_BIOSYNTHETIC_PROCESS	GOBP_REGULATION_OF_DNA_BIOSYNTHETIC_PROCESS		103	0.313777	1.32875	0.0384615	0.200063	1	3261	tags=22%, list=12%, signal=25%
GOMF_METALLOCARBOXYPEPTIDASE_ACTIVITY	GOMF_METALLOCARBOXYPEPTIDASE_ACTIVITY		29	0.404617	1.3286	0.0958647	0.200145	1	6263	tags=31%, list=23%, signal=40%
GOBP_RETINAL_GANGLION_CELL_AXON_GUIDANCE	GOBP_RETINAL_GANGLION_CELL_AXON_GUIDANCE		19	0.453438	1.32819	0.116105	0.200518	1	7178	tags=37%, list=26%, signal=50%
GOBP_NEGATIVE_REGULATION_OF_CD4_POSITIVE_ALPHA_BETA_T_CELL_DIFFERENTIATION	GOBP_NEGATIVE_REGULATION_OF_CD4_POSITIVE_ALPHA_BETA_T_CELL_DIFFERENTIATION		21	0.440329	1.32818	0.128159	0.200398	1	3093	tags=24%, list=11%, signal=27%
GOBP_REGULATION_OF_PRODUCTION_OF_MOLECULAR_MEDIATOR_OF_IMMUNE_RESPONSE	GOBP_REGULATION_OF_PRODUCTION_OF_MOLECULAR_MEDIATOR_OF_IMMUNE_RESPONSE		138	0.304682	1.32755	0.035	0.20105	1	3931	tags=19%, list=14%, signal=22%
GOBP_ANIMAL_ORGAN_FORMATION	GOBP_ANIMAL_ORGAN_FORMATION		60	0.344446	1.32747	0.0781527	0.201019	1	7269	tags=45%, list=27%, signal=61%
GOBP_CELLULAR_PROCESS_INVOLVED_IN_REPRODUCTION_IN_MULTICELLULAR_ORGANISM	GOBP_CELLULAR_PROCESS_INVOLVED_IN_REPRODUCTION_IN_MULTICELLULAR_ORGANISM		338	0.271848	1.3274	0.00934579	0.200985	1	5691	tags=27%, list=21%, signal=34%
GOBP_T_CELL_APOPTOTIC_PROCESS	GOBP_T_CELL_APOPTOTIC_PROCESS		48	0.364089	1.32719	0.0830325	0.201099	1	1866	tags=17%, list=7%, signal=18%
GOBP_POSITIVE_REGULATION_OF_PEPTIDYL_SERINE_PHOSPHORYLATION	GOBP_POSITIVE_REGULATION_OF_PEPTIDYL_SERINE_PHOSPHORYLATION		101	0.317706	1.32644	0.0666667	0.201875	1	3054	tags=21%, list=11%, signal=23%
GOBP_NEGATIVE_REGULATION_OF_NECROTIC_CELL_DEATH	GOBP_NEGATIVE_REGULATION_OF_NECROTIC_CELL_DEATH		19	0.451354	1.32632	0.128114	0.201876	1	4724	tags=42%, list=17%, signal=51%
GOBP_CELL_MATRIX_ADHESION	GOBP_CELL_MATRIX_ADHESION		216	0.283639	1.32535	0.0151515	0.202979	1	5561	tags=26%, list=21%, signal=33%
GOCC_ANCHORED_COMPONENT_OF_MEMBRANE	GOCC_ANCHORED_COMPONENT_OF_MEMBRANE		160	0.295771	1.32529	0.045	0.202937	1	4803	tags=23%, list=18%, signal=27%
GOBP_REGULATION_OF_TOR_SIGNALING	GOBP_REGULATION_OF_TOR_SIGNALING		93	0.319305	1.32518	0.0556553	0.202915	1	2039	tags=18%, list=8%, signal=20%
GOBP_HINDLIMB_MORPHOGENESIS	GOBP_HINDLIMB_MORPHOGENESIS		32	0.396129	1.32495	0.10223	0.203068	1	2551	tags=25%, list=9%, signal=28%
GOBP_NEGATIVE_REGULATION_OF_FIBROBLAST_GROWTH_FACTOR_RECEPTOR_SIGNALING_PATHWAY	GOBP_NEGATIVE_REGULATION_OF_FIBROBLAST_GROWTH_FACTOR_RECEPTOR_SIGNALING_PATHWAY		21	0.450211	1.32401	0.121324	0.204173	1	2876	tags=24%, list=11%, signal=27%
GOMF_MYOSIN_BINDING	GOMF_MYOSIN_BINDING		70	0.340368	1.32394	0.0647482	0.204129	1	7700	tags=37%, list=28%, signal=52%
GOBP_SINGLE_FERTILIZATION	GOBP_SINGLE_FERTILIZATION		152	0.295247	1.32389	0.0358891	0.204054	1	4770	tags=23%, list=18%, signal=28%
GOBP_NEGATIVE_REGULATION_OF_CYCLIN_DEPENDENT_PROTEIN_KINASE_ACTIVITY	GOBP_NEGATIVE_REGULATION_OF_CYCLIN_DEPENDENT_PROTEIN_KINASE_ACTIVITY		29	0.399642	1.32363	0.114841	0.204245	1	3053	tags=31%, list=11%, signal=35%
GOBP_REGULATION_OF_VASOCONSTRICTION	GOBP_REGULATION_OF_VASOCONSTRICTION		59	0.350281	1.32357	0.0915619	0.204209	1	4830	tags=25%, list=18%, signal=31%
GOBP_POSITIVE_REGULATION_OF_GRANULOCYTE_CHEMOTAXIS	GOBP_POSITIVE_REGULATION_OF_GRANULOCYTE_CHEMOTAXIS		25	0.418405	1.32348	0.130515	0.204196	1	4301	tags=32%, list=16%, signal=38%
GOBP_MICROTUBULE_BASED_MOVEMENT	GOBP_MICROTUBULE_BASED_MOVEMENT		353	0.268608	1.32332	0.00762195	0.20427	1	4864	tags=24%, list=18%, signal=29%
GOCC_SPERM_PRINCIPAL_PIECE	GOCC_SPERM_PRINCIPAL_PIECE		22	0.429572	1.32325	0.120075	0.204227	1	5875	tags=41%, list=22%, signal=52%
GOCC_INTERMEDIATE_FILAMENT	GOCC_INTERMEDIATE_FILAMENT		192	0.289701	1.32312	0.0214521	0.204249	1	6782	tags=31%, list=25%, signal=41%
GOBP_RECEPTOR_INTERNALIZATION	GOBP_RECEPTOR_INTERNALIZATION		103	0.316261	1.32295	0.0527211	0.204302	1	8967	tags=51%, list=33%, signal=77%
HALLMARK_CHOLESTEROL_HOMEOSTASIS	HALLMARK_CHOLESTEROL_HOMEOSTASIS		71	0.338512	1.3228	0.0715596	0.204357	1	5627	tags=31%, list=21%, signal=39%
GOBP_PLASMA_LIPOPROTEIN_PARTICLE_CLEARANCE	GOBP_PLASMA_LIPOPROTEIN_PARTICLE_CLEARANCE		55	0.343643	1.32266	0.0666667	0.204428	1	3615	tags=20%, list=13%, signal=23%
GOBP_DNA_DAMAGE_RESPONSE_SIGNAL_TRANSDUCTION_BY_P53_CLASS_MEDIATOR	GOBP_DNA_DAMAGE_RESPONSE_SIGNAL_TRANSDUCTION_BY_P53_CLASS_MEDIATOR		102	0.320016	1.32256	0.0552585	0.204409	1	3300	tags=23%, list=12%, signal=26%
GOBP_POSITIVE_REGULATION_OF_ALPHA_BETA_T_CELL_PROLIFERATION	GOBP_POSITIVE_REGULATION_OF_ALPHA_BETA_T_CELL_PROLIFERATION		19	0.44911	1.32171	0.139037	0.205383	1	1534	tags=21%, list=6%, signal=22%
GOBP_NEGATIVE_REGULATION_OF_LIPID_BIOSYNTHETIC_PROCESS	GOBP_NEGATIVE_REGULATION_OF_LIPID_BIOSYNTHETIC_PROCESS		56	0.348823	1.32127	0.0776014	0.205774	1	5040	tags=30%, list=19%, signal=37%
GOBP_POSITIVE_REGULATION_OF_RESPONSE_TO_BIOTIC_STIMULUS	GOBP_POSITIVE_REGULATION_OF_RESPONSE_TO_BIOTIC_STIMULUS		245	0.279892	1.32108	0.012966	0.20587	1	2982	tags=18%, list=11%, signal=20%
GOBP_NEGATIVE_REGULATION_OF_OSSIFICATION	GOBP_NEGATIVE_REGULATION_OF_OSSIFICATION		35	0.390705	1.32097	0.107209	0.20589	1	6397	tags=37%, list=24%, signal=49%
GOBP_POSTSYNAPTIC_SPECIALIZATION_ASSEMBLY	GOBP_POSTSYNAPTIC_SPECIALIZATION_ASSEMBLY		20	0.440314	1.32077	0.121495	0.206031	1	6037	tags=45%, list=22%, signal=58%
GOBP_NEGATIVE_REGULATION_OF_TRANSFERASE_ACTIVITY	GOBP_NEGATIVE_REGULATION_OF_TRANSFERASE_ACTIVITY		275	0.271902	1.32073	0.0235849	0.205943	1	3568	tags=20%, list=13%, signal=23%
GOBP_EMBRYONIC_HEART_TUBE_DEVELOPMENT	GOBP_EMBRYONIC_HEART_TUBE_DEVELOPMENT		76	0.33462	1.32041	0.0812274	0.206187	1	4167	tags=26%, list=15%, signal=31%
GOBP_LYMPH_VESSEL_DEVELOPMENT	GOBP_LYMPH_VESSEL_DEVELOPMENT		26	0.419418	1.32019	0.141527	0.206346	1	4167	tags=27%, list=15%, signal=32%
GOBP_POSITIVE_REGULATION_OF_SMOOTH_MUSCLE_CELL_MIGRATION	GOBP_POSITIVE_REGULATION_OF_SMOOTH_MUSCLE_CELL_MIGRATION		41	0.373644	1.31958	0.106884	0.206973	1	8917	tags=54%, list=33%, signal=80%
GOBP_NEGATIVE_REGULATION_OF_SIGNAL_TRANSDUCTION_IN_ABSENCE_OF_LIGAND	GOBP_NEGATIVE_REGULATION_OF_SIGNAL_TRANSDUCTION_IN_ABSENCE_OF_LIGAND		30	0.402976	1.31943	0.111722	0.207015	1	2035	tags=13%, list=8%, signal=14%
GOMF_LIPOPROTEIN_PARTICLE_RECEPTOR_ACTIVITY	GOMF_LIPOPROTEIN_PARTICLE_RECEPTOR_ACTIVITY		16	0.461448	1.31943	0.146953	0.206882	1	3615	tags=38%, list=13%, signal=43%
GOBP_NEGATIVE_REGULATION_OF_KINASE_ACTIVITY	GOBP_NEGATIVE_REGULATION_OF_KINASE_ACTIVITY		248	0.279174	1.31937	0.0175719	0.206824	1	3568	tags=21%, list=13%, signal=23%
GOBP_WATER_SOLUBLE_VITAMIN_METABOLIC_PROCESS	GOBP_WATER_SOLUBLE_VITAMIN_METABOLIC_PROCESS		78	0.330777	1.31889	0.0535714	0.207312	1	5211	tags=28%, list=19%, signal=35%
GOBP_MYOBLAST_FUSION	GOBP_MYOBLAST_FUSION		38	0.381666	1.31827	0.122776	0.207979	1	6675	tags=39%, list=25%, signal=52%
GOBP_DENDRITE_DEVELOPMENT	GOBP_DENDRITE_DEVELOPMENT		226	0.279687	1.31778	0.0204724	0.208462	1	3808	tags=23%, list=14%, signal=26%
GOBP_NEGATIVE_REGULATION_OF_CELLULAR_RESPONSE_TO_GROWTH_FACTOR_STIMULUS	GOBP_NEGATIVE_REGULATION_OF_CELLULAR_RESPONSE_TO_GROWTH_FACTOR_STIMULUS		101	0.312907	1.31748	0.0752688	0.208725	1	5865	tags=31%, list=22%, signal=39%
GOMF_PROTEIN_SERINE_PHOSPHATASE_ACTIVITY	GOMF_PROTEIN_SERINE_PHOSPHATASE_ACTIVITY		70	0.330212	1.31737	0.0787671	0.208741	1	7347	tags=39%, list=27%, signal=53%
GOBP_ACTIN_FILAMENT_BUNDLE_ORGANIZATION	GOBP_ACTIN_FILAMENT_BUNDLE_ORGANIZATION		148	0.297569	1.31733	0.0335008	0.208655	1	5331	tags=27%, list=20%, signal=33%
GOCC_EUKARYOTIC_TRANSLATION_INITIATION_FACTOR_3_COMPLEX	GOCC_EUKARYOTIC_TRANSLATION_INITIATION_FACTOR_3_COMPLEX		16	0.469681	1.31709	0.128788	0.208842	1	11190	tags=75%, list=41%, signal=128%
GOMF_SINGLE_STRANDED_RNA_BINDING	GOMF_SINGLE_STRANDED_RNA_BINDING		82	0.320518	1.31682	0.0723327	0.20905	1	3972	tags=24%, list=15%, signal=28%
GOBP_CELL_CELL_JUNCTION_ASSEMBLY	GOBP_CELL_CELL_JUNCTION_ASSEMBLY		139	0.300612	1.31668	0.0423012	0.209105	1	6681	tags=30%, list=25%, signal=40%
GOBP_POSITIVE_REGULATION_OF_INTRINSIC_APOPTOTIC_SIGNALING_PATHWAY	GOBP_POSITIVE_REGULATION_OF_INTRINSIC_APOPTOTIC_SIGNALING_PATHWAY		55	0.350384	1.31663	0.0949033	0.209023	1	7402	tags=38%, list=27%, signal=52%
GOMF_CALCIUM_DEPENDENT_PHOSPHOLIPID_BINDING	GOMF_CALCIUM_DEPENDENT_PHOSPHOLIPID_BINDING		50	0.361343	1.31631	0.0987433	0.20929	1	5674	tags=36%, list=21%, signal=45%
GOBP_L_ALPHA_AMINO_ACID_TRANSMEMBRANE_TRANSPORT	GOBP_L_ALPHA_AMINO_ACID_TRANSMEMBRANE_TRANSPORT		60	0.342575	1.31611	0.0593692	0.209415	1	5285	tags=32%, list=19%, signal=39%
GOBP_REGULATION_OF_DEFENSE_RESPONSE_TO_VIRUS	GOBP_REGULATION_OF_DEFENSE_RESPONSE_TO_VIRUS		64	0.335834	1.316	0.0745763	0.209424	1	4549	tags=27%, list=17%, signal=32%
GOMF_HISTONE_DEACETYLASE_BINDING	GOMF_HISTONE_DEACETYLASE_BINDING		107	0.308325	1.31542	0.037225	0.210038	1	3605	tags=21%, list=13%, signal=25%
GOMF_NEUROPEPTIDE_RECEPTOR_BINDING	GOMF_NEUROPEPTIDE_RECEPTOR_BINDING		33	0.39636	1.31478	0.114035	0.210736	1	4453	tags=24%, list=16%, signal=29%
GOMF_CALCIUM_ACTIVATED_CATION_CHANNEL_ACTIVITY	GOMF_CALCIUM_ACTIVATED_CATION_CHANNEL_ACTIVITY		25	0.409224	1.3144	0.145349	0.211086	1	2231	tags=20%, list=8%, signal=22%
GOBP_RESPONSE_TO_AMPHETAMINE	GOBP_RESPONSE_TO_AMPHETAMINE		30	0.396948	1.31437	0.106262	0.210999	1	5300	tags=33%, list=20%, signal=41%
GOBP_CARDIAC_MUSCLE_CELL_MEMBRANE_REPOLARIZATION	GOBP_CARDIAC_MUSCLE_CELL_MEMBRANE_REPOLARIZATION		35	0.391001	1.31423	0.109319	0.21106	1	5538	tags=31%, list=20%, signal=39%
GOBP_CELL_COMMUNICATION_BY_ELECTRICAL_COUPLING	GOBP_CELL_COMMUNICATION_BY_ELECTRICAL_COUPLING		30	0.397438	1.31402	0.118397	0.211218	1	2289	tags=23%, list=8%, signal=25%
GOBP_HEPATICOBILIARY_SYSTEM_DEVELOPMENT	GOBP_HEPATICOBILIARY_SYSTEM_DEVELOPMENT		132	0.300216	1.31378	0.0478548	0.21138	1	6510	tags=30%, list=24%, signal=40%
GOBP_INTRACELLULAR_RECEPTOR_SIGNALING_PATHWAY	GOBP_INTRACELLULAR_RECEPTOR_SIGNALING_PATHWAY		258	0.274555	1.31339	0.00923077	0.211727	1	2920	tags=18%, list=11%, signal=20%
GOBP_RESPONSE_TO_MONOSACCHARIDE	GOBP_RESPONSE_TO_MONOSACCHARIDE		187	0.285664	1.31312	0.0316667	0.211957	1	3942	tags=23%, list=15%, signal=27%
GOBP_MUSCLE_HYPERTROPHY	GOBP_MUSCLE_HYPERTROPHY		87	0.322312	1.31301	0.079932	0.211965	1	3818	tags=23%, list=14%, signal=27%
GOBP_REGULATION_OF_MACROPHAGE_ACTIVATION	GOBP_REGULATION_OF_MACROPHAGE_ACTIVATION		56	0.351373	1.31283	0.0846561	0.212065	1	2113	tags=18%, list=8%, signal=19%
GOBP_NEGATIVE_REGULATION_OF_ANTIGEN_RECEPTOR_MEDIATED_SIGNALING_PATHWAY	GOBP_NEGATIVE_REGULATION_OF_ANTIGEN_RECEPTOR_MEDIATED_SIGNALING_PATHWAY		29	0.398305	1.31266	0.11943	0.212156	1	5441	tags=28%, list=20%, signal=34%
GOMF_GDP_DISSOCIATION_INHIBITOR_ACTIVITY	GOMF_GDP_DISSOCIATION_INHIBITOR_ACTIVITY		15	0.482785	1.31233	0.125954	0.212456	1	6723	tags=53%, list=25%, signal=71%
GOCC_PODOSOME	GOCC_PODOSOME		28	0.396494	1.31223	0.115174	0.212451	1	6032	tags=43%, list=22%, signal=55%
GOBP_POSITIVE_REGULATION_OF_PRODUCTION_OF_MOLECULAR_MEDIATOR_OF_IMMUNE_RESPONSE	GOBP_POSITIVE_REGULATION_OF_PRODUCTION_OF_MOLECULAR_MEDIATOR_OF_IMMUNE_RESPONSE		91	0.320594	1.31206	0.0687831	0.212554	1	4294	tags=23%, list=16%, signal=27%
GOBP_ORGANOPHOSPHATE_ESTER_TRANSPORT	GOBP_ORGANOPHOSPHATE_ESTER_TRANSPORT		128	0.303441	1.31175	0.0451505	0.212826	1	4786	tags=27%, list=18%, signal=32%
GOMF_TRANSLATION_FACTOR_ACTIVITY_RNA_BINDING	GOMF_TRANSLATION_FACTOR_ACTIVITY_RNA_BINDING		77	0.32708	1.31162	0.0780142	0.212861	1	7268	tags=36%, list=27%, signal=50%
GOMF_EXTRACELLULAR_MATRIX_BINDING	GOMF_EXTRACELLULAR_MATRIX_BINDING		54	0.347295	1.31162	0.0972477	0.212731	1	7694	tags=41%, list=28%, signal=57%
GOBP_CELLULAR_RESPONSE_TO_DSRNA	GOBP_CELLULAR_RESPONSE_TO_DSRNA		21	0.440741	1.31159	0.139887	0.212632	1	5768	tags=43%, list=21%, signal=54%
GOBP_REGULATION_OF_NECROTIC_CELL_DEATH	GOBP_REGULATION_OF_NECROTIC_CELL_DEATH		34	0.389806	1.31111	0.107143	0.213099	1	5230	tags=38%, list=19%, signal=47%
GOBP_REGULATION_OF_SKELETAL_MUSCLE_TISSUE_DEVELOPMENT	GOBP_REGULATION_OF_SKELETAL_MUSCLE_TISSUE_DEVELOPMENT		23	0.420673	1.31079	0.12543	0.213416	1	8021	tags=52%, list=30%, signal=74%
GOBP_DETECTION_OF_ABIOTIC_STIMULUS	GOBP_DETECTION_OF_ABIOTIC_STIMULUS		138	0.295355	1.31036	0.0546358	0.213863	1	6095	tags=29%, list=22%, signal=37%
GOBP_POSITIVE_REGULATION_OF_ERYTHROCYTE_DIFFERENTIATION	GOBP_POSITIVE_REGULATION_OF_ERYTHROCYTE_DIFFERENTIATION		28	0.407138	1.31034	0.125683	0.21375	1	1172	tags=21%, list=4%, signal=22%
GOBP_REGULATION_OF_TRIGLYCERIDE_BIOSYNTHETIC_PROCESS	GOBP_REGULATION_OF_TRIGLYCERIDE_BIOSYNTHETIC_PROCESS		20	0.444612	1.30943	0.129094	0.214829	1	5834	tags=45%, list=22%, signal=57%
GOBP_KIDNEY_EPITHELIUM_DEVELOPMENT	GOBP_KIDNEY_EPITHELIUM_DEVELOPMENT		126	0.302669	1.30938	0.0502513	0.214775	1	5797	tags=29%, list=21%, signal=37%
GOBP_POSITIVE_REGULATION_OF_PROTEIN_AUTOPHOSPHORYLATION	GOBP_POSITIVE_REGULATION_OF_PROTEIN_AUTOPHOSPHORYLATION		26	0.40591	1.30934	0.134892	0.214683	1	3107	tags=31%, list=11%, signal=35%
GOBP_POSITIVE_REGULATION_OF_DENDRITE_DEVELOPMENT	GOBP_POSITIVE_REGULATION_OF_DENDRITE_DEVELOPMENT		15	0.484523	1.30928	0.159393	0.214632	1	3732	tags=33%, list=14%, signal=39%
GOMF_PROTEIN_KINASE_C_BINDING	GOMF_PROTEIN_KINASE_C_BINDING		52	0.349375	1.30928	0.0938053	0.2145	1	4996	tags=29%, list=18%, signal=35%
GOBP_REGULATION_OF_PEPTIDYL_SERINE_PHOSPHORYLATION	GOBP_REGULATION_OF_PEPTIDYL_SERINE_PHOSPHORYLATION		133	0.299511	1.30916	0.0448718	0.21453	1	3188	tags=20%, list=12%, signal=22%
GOBP_ACTIVATION_OF_PROTEIN_KINASE_ACTIVITY	GOBP_ACTIVATION_OF_PROTEIN_KINASE_ACTIVITY		311	0.268417	1.309	0.0152672	0.214589	1	3674	tags=21%, list=14%, signal=24%
GOBP_REGULATION_OF_COMPLEMENT_ACTIVATION	GOBP_REGULATION_OF_COMPLEMENT_ACTIVATION		89	0.316863	1.3088	0.0690266	0.214723	1	7310	tags=37%, list=27%, signal=51%
GOBP_POSITIVE_REGULATION_OF_OSSIFICATION	GOBP_POSITIVE_REGULATION_OF_OSSIFICATION		46	0.36499	1.30849	0.106195	0.215013	1	8070	tags=46%, list=30%, signal=65%
GOBP_ENSHEATHMENT_OF_NEURONS	GOBP_ENSHEATHMENT_OF_NEURONS		120	0.30502	1.30843	0.0434057	0.214958	1	3189	tags=23%, list=12%, signal=25%
GOBP_BIOMINERALIZATION	GOBP_BIOMINERALIZATION		153	0.292069	1.30832	0.0398671	0.214982	1	6816	tags=35%, list=25%, signal=46%
GOBP_REGULATION_OF_CALCIUM_ION_TRANSMEMBRANE_TRANSPORT	GOBP_REGULATION_OF_CALCIUM_ION_TRANSMEMBRANE_TRANSPORT		134	0.29651	1.30815	0.043771	0.215076	1	3568	tags=20%, list=13%, signal=23%
GOBP_CELL_DIFFERENTIATION_INVOLVED_IN_EMBRYONIC_PLACENTA_DEVELOPMENT	GOBP_CELL_DIFFERENTIATION_INVOLVED_IN_EMBRYONIC_PLACENTA_DEVELOPMENT		22	0.414059	1.30805	0.148423	0.215067	1	3300	tags=32%, list=12%, signal=36%
GOBP_NEURAL_RETINA_DEVELOPMENT	GOBP_NEURAL_RETINA_DEVELOPMENT		68	0.334589	1.30734	0.113553	0.215852	1	6759	tags=35%, list=25%, signal=47%
GOMF_PROTEIN_ADP_RIBOSYLASE_ACTIVITY	GOMF_PROTEIN_ADP_RIBOSYLASE_ACTIVITY		16	0.460861	1.30728	0.159259	0.215795	1	3739	tags=31%, list=14%, signal=36%
GOBP_GLUTAMATE_SECRETION	GOBP_GLUTAMATE_SECRETION		37	0.379199	1.30684	0.110333	0.216224	1	3713	tags=27%, list=14%, signal=31%
GOBP_RESPONSE_TO_VIRUS	GOBP_RESPONSE_TO_VIRUS		339	0.267383	1.30644	0.0145161	0.216626	1	4549	tags=22%, list=17%, signal=27%
GOMF_G_PROTEIN_ALPHA_SUBUNIT_BINDING	GOMF_G_PROTEIN_ALPHA_SUBUNIT_BINDING		23	0.421034	1.30644	0.134191	0.216492	1	4873	tags=39%, list=18%, signal=48%
HALLMARK_COMPLEMENT	HALLMARK_COMPLEMENT		191	0.282387	1.30586	0.0362776	0.21712	1	4583	tags=22%, list=17%, signal=26%
GOCC_POSTSYNAPTIC_ENDOSOME	GOCC_POSTSYNAPTIC_ENDOSOME		15	0.469856	1.30575	0.139963	0.217123	1	1315	tags=27%, list=5%, signal=28%
GOBP_REGULATION_OF_EXTRACELLULAR_MATRIX_DISASSEMBLY	GOBP_REGULATION_OF_EXTRACELLULAR_MATRIX_DISASSEMBLY		16	0.457061	1.3045	0.140794	0.218656	1	4147	tags=31%, list=15%, signal=37%
GOCC_PHOSPHATASE_COMPLEX	GOCC_PHOSPHATASE_COMPLEX		48	0.361847	1.30415	0.102431	0.219026	1	1883	tags=17%, list=7%, signal=18%
GOBP_CHOLESTEROL_EFFLUX	GOBP_CHOLESTEROL_EFFLUX		56	0.34332	1.30404	0.10424	0.219035	1	4694	tags=27%, list=17%, signal=32%
GOBP_CELL_KILLING	GOBP_CELL_KILLING		161	0.287322	1.30384	0.0564784	0.219197	1	4659	tags=22%, list=17%, signal=27%
GOCC_INFLAMMASOME_COMPLEX	GOCC_INFLAMMASOME_COMPLEX		16	0.470083	1.30346	0.145251	0.219596	1	7651	tags=56%, list=28%, signal=78%
GOBP_REGULATION_OF_ICOSANOID_SECRETION	GOBP_REGULATION_OF_ICOSANOID_SECRETION		19	0.440308	1.3033	0.125475	0.219666	1	3061	tags=21%, list=11%, signal=24%
GOBP_POSITIVE_REGULATION_OF_CANONICAL_WNT_SIGNALING_PATHWAY	GOBP_POSITIVE_REGULATION_OF_CANONICAL_WNT_SIGNALING_PATHWAY		141	0.293644	1.3033	0.0383973	0.219535	1	5114	tags=27%, list=19%, signal=33%
GOBP_EPITHELIAL_CELL_MORPHOGENESIS	GOBP_EPITHELIAL_CELL_MORPHOGENESIS		31	0.393427	1.30321	0.125969	0.219519	1	4552	tags=29%, list=17%, signal=35%
GOBP_RETINOIC_ACID_RECEPTOR_SIGNALING_PATHWAY	GOBP_RETINOIC_ACID_RECEPTOR_SIGNALING_PATHWAY		28	0.393337	1.30319	0.111111	0.219411	1	3732	tags=29%, list=14%, signal=33%
GOMF_PROTEIN_SERINE_THREONINE_PHOSPHATASE_ACTIVITY	GOMF_PROTEIN_SERINE_THREONINE_PHOSPHATASE_ACTIVITY		99	0.312126	1.3031	0.0594406	0.219393	1	3076	tags=19%, list=11%, signal=22%
GOBP_NEGATIVE_REGULATION_OF_AXON_EXTENSION	GOBP_NEGATIVE_REGULATION_OF_AXON_EXTENSION		42	0.372504	1.30297	0.10461	0.219426	1	4767	tags=31%, list=18%, signal=37%
GOBP_MODULATION_BY_SYMBIONT_OF_ENTRY_INTO_HOST	GOBP_MODULATION_BY_SYMBIONT_OF_ENTRY_INTO_HOST		46	0.363213	1.30283	0.112116	0.219478	1	3401	tags=22%, list=13%, signal=25%
GOBP_COMPLEMENT_ACTIVATION	GOBP_COMPLEMENT_ACTIVATION		131	0.299895	1.30252	0.0681431	0.21979	1	7310	tags=34%, list=27%, signal=46%
GOBP_RHYTHMIC_BEHAVIOR	GOBP_RHYTHMIC_BEHAVIOR		42	0.366396	1.30233	0.111314	0.219913	1	8418	tags=45%, list=31%, signal=66%
GOBP_NEGATIVE_REGULATION_OF_LYMPHOCYTE_DIFFERENTIATION	GOBP_NEGATIVE_REGULATION_OF_LYMPHOCYTE_DIFFERENTIATION		53	0.346662	1.30229	0.101604	0.219823	1	5829	tags=30%, list=21%, signal=38%
GOBP_INOSITOL_LIPID_MEDIATED_SIGNALING	GOBP_INOSITOL_LIPID_MEDIATED_SIGNALING		180	0.285595	1.30224	0.0474632	0.219751	1	5143	tags=25%, list=19%, signal=31%
GOBP_STRIATED_MUSCLE_CONTRACTION	GOBP_STRIATED_MUSCLE_CONTRACTION		162	0.291771	1.30213	0.0398671	0.219771	1	4197	tags=20%, list=15%, signal=24%
GOBP_MESONEPHROS_DEVELOPMENT	GOBP_MESONEPHROS_DEVELOPMENT		88	0.313468	1.30191	0.0857633	0.219952	1	7987	tags=36%, list=29%, signal=51%
GOBP_POLYOL_METABOLIC_PROCESS	GOBP_POLYOL_METABOLIC_PROCESS		123	0.298885	1.3018	0.0552764	0.219952	1	5937	tags=32%, list=22%, signal=40%
GOBP_NEGATIVE_REGULATION_OF_POTASSIUM_ION_TRANSMEMBRANE_TRANSPORT	GOBP_NEGATIVE_REGULATION_OF_POTASSIUM_ION_TRANSMEMBRANE_TRANSPORT		24	0.409369	1.30149	0.125	0.220248	1	4572	tags=29%, list=17%, signal=35%
GOBP_CELL_CELL_SIGNALING_INVOLVED_IN_CARDIAC_CONDUCTION	GOBP_CELL_CELL_SIGNALING_INVOLVED_IN_CARDIAC_CONDUCTION		32	0.398753	1.30142	0.104089	0.220199	1	6222	tags=34%, list=23%, signal=45%
GOBP_MICROTUBULE_BASED_TRANSPORT	GOBP_MICROTUBULE_BASED_TRANSPORT		177	0.283334	1.30066	0.0302067	0.221049	1	3551	tags=21%, list=13%, signal=24%
GOBP_SERINE_FAMILY_AMINO_ACID_METABOLIC_PROCESS	GOBP_SERINE_FAMILY_AMINO_ACID_METABOLIC_PROCESS		38	0.367018	1.3006	0.0915619	0.22098	1	1650	tags=18%, list=6%, signal=20%
GOBP_ACYLGLYCEROL_HOMEOSTASIS	GOBP_ACYLGLYCEROL_HOMEOSTASIS		35	0.380337	1.30043	0.0970018	0.221065	1	7475	tags=43%, list=28%, signal=59%
GOBP_NUCLEOSIDE_PHOSPHATE_CATABOLIC_PROCESS	GOBP_NUCLEOSIDE_PHOSPHATE_CATABOLIC_PROCESS		78	0.321263	1.30008	0.0866551	0.221401	1	5300	tags=24%, list=20%, signal=30%
GOMF_ISOPEPTIDASE_ACTIVITY	GOMF_ISOPEPTIDASE_ACTIVITY		18	0.448563	1.30006	0.132692	0.22129	1	2703	tags=28%, list=10%, signal=31%
GOBP_NEGATIVE_REGULATION_OF_AMYLOID_PRECURSOR_PROTEIN_CATABOLIC_PROCESS	GOBP_NEGATIVE_REGULATION_OF_AMYLOID_PRECURSOR_PROTEIN_CATABOLIC_PROCESS		26	0.408454	1.29977	0.120818	0.221531	1	3282	tags=27%, list=12%, signal=31%
GOBP_IN_UTERO_EMBRYONIC_DEVELOPMENT	GOBP_IN_UTERO_EMBRYONIC_DEVELOPMENT		323	0.265968	1.29964	0.0125984	0.221578	1	5216	tags=27%, list=19%, signal=33%
GOBP_POSITIVE_REGULATION_OF_CELL_PROJECTION_ORGANIZATION	GOBP_POSITIVE_REGULATION_OF_CELL_PROJECTION_ORGANIZATION		327	0.265815	1.29887	0.0143541	0.222494	1	5883	tags=27%, list=22%, signal=34%
GOMF_NUCLEOSIDE_TRIPHOSPHATASE_REGULATOR_ACTIVITY	GOMF_NUCLEOSIDE_TRIPHOSPHATASE_REGULATOR_ACTIVITY		472	0.25752	1.29865	0.00295421	0.222683	1	5337	tags=26%, list=20%, signal=32%
GOBP_REGULATION_OF_RNA_SPLICING	GOBP_REGULATION_OF_RNA_SPLICING		136	0.296903	1.29845	0.0493421	0.222823	1	2672	tags=20%, list=10%, signal=22%
GOBP_NEGATIVE_REGULATION_OF_TORC1_SIGNALING	GOBP_NEGATIVE_REGULATION_OF_TORC1_SIGNALING		17	0.45519	1.2982	0.153398	0.223037	1	740	tags=18%, list=3%, signal=18%
GOBP_VITAMIN_TRANSMEMBRANE_TRANSPORT	GOBP_VITAMIN_TRANSMEMBRANE_TRANSPORT		17	0.444757	1.29818	0.136273	0.222932	1	5625	tags=53%, list=21%, signal=67%
GOBP_REGULATION_OF_OSSIFICATION	GOBP_REGULATION_OF_OSSIFICATION		105	0.308157	1.29814	0.0658784	0.222871	1	8150	tags=43%, list=30%, signal=61%
HALLMARK_REACTIVE_OXYGEN_SPECIES_PATHWAY	HALLMARK_REACTIVE_OXYGEN_SPECIES_PATHWAY		43	0.364986	1.29806	0.110906	0.22283	1	5047	tags=28%, list=19%, signal=34%
GOBP_NEGATIVE_REGULATION_OF_RESPONSE_TO_DNA_DAMAGE_STIMULUS	GOBP_NEGATIVE_REGULATION_OF_RESPONSE_TO_DNA_DAMAGE_STIMULUS		78	0.326095	1.29785	0.0789022	0.22299	1	2343	tags=19%, list=9%, signal=21%
GOBP_ADAPTIVE_IMMUNE_RESPONSE_BASED_ON_SOMATIC_RECOMBINATION_OF_IMMUNE_RECEPTORS_BUILT_FROM_IMMUNOGLOBULIN_SUPERFAMILY_DOMAINS	GOBP_ADAPTIVE_IMMUNE_RESPONSE_BASED_ON_SOMATIC_RECOMBINATION_OF_IMMUNE_RECEPTORS_BUILT_FROM_IMMUNOGLOBULIN_SUPERFAMILY_DOMAINS		308	0.266914	1.2978	0.0140625	0.222928	1	6431	tags=28%, list=24%, signal=37%
GOBP_REGULATION_OF_CELL_JUNCTION_ASSEMBLY	GOBP_REGULATION_OF_CELL_JUNCTION_ASSEMBLY		182	0.281086	1.29756	0.0364238	0.223122	1	6037	tags=27%, list=22%, signal=35%
GOCC_VACUOLAR_PROTON_TRANSPORTING_V_TYPE_ATPASE_COMPLEX	GOCC_VACUOLAR_PROTON_TRANSPORTING_V_TYPE_ATPASE_COMPLEX		17	0.457327	1.29732	0.144444	0.223341	1	7146	tags=41%, list=26%, signal=56%
GOBP_EPIDERMAL_GROWTH_FACTOR_RECEPTOR_SIGNALING_PATHWAY	GOBP_EPIDERMAL_GROWTH_FACTOR_RECEPTOR_SIGNALING_PATHWAY		119	0.299762	1.2969	0.0587189	0.223784	1	6205	tags=33%, list=23%, signal=42%
GOBP_POLYOL_BIOSYNTHETIC_PROCESS	GOBP_POLYOL_BIOSYNTHETIC_PROCESS		59	0.340908	1.29686	0.0923623	0.223696	1	5937	tags=36%, list=22%, signal=45%
GOBP_NEGATIVE_REGULATION_OF_CELL_MIGRATION_INVOLVED_IN_SPROUTING_ANGIOGENESIS	GOBP_NEGATIVE_REGULATION_OF_CELL_MIGRATION_INVOLVED_IN_SPROUTING_ANGIOGENESIS		28	0.400355	1.29683	0.131907	0.223609	1	5331	tags=29%, list=20%, signal=36%
GOBP_SYNAPTIC_VESICLE_PRIMING	GOBP_SYNAPTIC_VESICLE_PRIMING		19	0.446564	1.29633	0.131944	0.224136	1	5612	tags=42%, list=21%, signal=53%
GOMF_CYCLIC_NUCLEOTIDE_BINDING	GOMF_CYCLIC_NUCLEOTIDE_BINDING		35	0.377837	1.29624	0.128391	0.224138	1	4222	tags=31%, list=16%, signal=37%
GOMF_VITAMIN_B6_BINDING	GOMF_VITAMIN_B6_BINDING		51	0.349688	1.29593	0.0863309	0.224409	1	5520	tags=31%, list=20%, signal=39%
GOMF_LIGASE_ACTIVITY_FORMING_CARBON_SULFUR_BONDS	GOMF_LIGASE_ACTIVITY_FORMING_CARBON_SULFUR_BONDS		40	0.369743	1.29559	0.116761	0.224738	1	6396	tags=35%, list=24%, signal=46%
GOBP_PROTEIN_STABILIZATION	GOBP_PROTEIN_STABILIZATION		178	0.280045	1.29538	0.0441899	0.224863	1	3270	tags=19%, list=12%, signal=21%
GOBP_NEGATIVE_REGULATION_OF_RESPONSE_TO_EXTERNAL_STIMULUS	GOBP_NEGATIVE_REGULATION_OF_RESPONSE_TO_EXTERNAL_STIMULUS		352	0.262383	1.29518	0.0212121	0.225008	1	4200	tags=18%, list=15%, signal=21%
GOBP_PURINE_NUCLEOSIDE_MONOPHOSPHATE_BIOSYNTHETIC_PROCESS	GOBP_PURINE_NUCLEOSIDE_MONOPHOSPHATE_BIOSYNTHETIC_PROCESS		23	0.416624	1.29518	0.124771	0.224883	1	5391	tags=35%, list=20%, signal=43%
GOBP_POSITIVE_REGULATION_OF_OSTEOCLAST_DIFFERENTIATION	GOBP_POSITIVE_REGULATION_OF_OSTEOCLAST_DIFFERENTIATION		26	0.404883	1.29511	0.139823	0.224845	1	1099	tags=19%, list=4%, signal=20%
GOMF_SCAFFOLD_PROTEIN_BINDING	GOMF_SCAFFOLD_PROTEIN_BINDING		53	0.352716	1.29499	0.101933	0.224872	1	5239	tags=38%, list=19%, signal=47%
GOBP_EXCITATORY_SYNAPSE_ASSEMBLY	GOBP_EXCITATORY_SYNAPSE_ASSEMBLY		24	0.409846	1.29476	0.133462	0.225061	1	7639	tags=50%, list=28%, signal=70%
GOBP_REGULATION_OF_NATURAL_KILLER_CELL_MEDIATED_IMMUNITY	GOBP_REGULATION_OF_NATURAL_KILLER_CELL_MEDIATED_IMMUNITY		42	0.37171	1.29448	0.126866	0.225328	1	3258	tags=19%, list=12%, signal=22%
GOBP_POSITIVE_REGULATION_OF_NEUROTRANSMITTER_SECRETION	GOBP_POSITIVE_REGULATION_OF_NEUROTRANSMITTER_SECRETION		15	0.46586	1.29433	0.157798	0.225393	1	3417	tags=40%, list=13%, signal=46%
GOBP_RESPONSE_TO_EPIDERMAL_GROWTH_FACTOR	GOBP_RESPONSE_TO_EPIDERMAL_GROWTH_FACTOR		43	0.358355	1.29426	0.132075	0.225346	1	1370	tags=19%, list=5%, signal=20%
GOBP_NEGATIVE_REGULATION_OF_VIRAL_LIFE_CYCLE	GOBP_NEGATIVE_REGULATION_OF_VIRAL_LIFE_CYCLE		24	0.40716	1.29415	0.137291	0.225354	1	8409	tags=42%, list=31%, signal=60%
GOBP_POSITIVE_REGULATION_OF_ANIMAL_ORGAN_MORPHOGENESIS	GOBP_POSITIVE_REGULATION_OF_ANIMAL_ORGAN_MORPHOGENESIS		30	0.388661	1.29413	0.1171	0.225258	1	5235	tags=33%, list=19%, signal=41%
GOBP_RESPONSE_TO_AXON_INJURY	GOBP_RESPONSE_TO_AXON_INJURY		72	0.324476	1.29345	0.0795053	0.226042	1	9768	tags=49%, list=36%, signal=76%
GOBP_KIDNEY_MORPHOGENESIS	GOBP_KIDNEY_MORPHOGENESIS		84	0.318942	1.29325	0.0985916	0.226152	1	5797	tags=30%, list=21%, signal=38%
GOBP_NEGATIVE_REGULATION_OF_ADAPTIVE_IMMUNE_RESPONSE	GOBP_NEGATIVE_REGULATION_OF_ADAPTIVE_IMMUNE_RESPONSE		50	0.348393	1.29321	0.0971039	0.226068	1	3796	tags=24%, list=14%, signal=28%
GOBP_REGULATION_OF_HORMONE_BIOSYNTHETIC_PROCESS	GOBP_REGULATION_OF_HORMONE_BIOSYNTHETIC_PROCESS		20	0.433185	1.29314	0.146388	0.226043	1	3638	tags=35%, list=13%, signal=40%
GOBP_POSITIVE_REGULATION_OF_ACTIN_CYTOSKELETON_REORGANIZATION	GOBP_POSITIVE_REGULATION_OF_ACTIN_CYTOSKELETON_REORGANIZATION		16	0.465136	1.29291	0.142066	0.226253	1	3596	tags=38%, list=13%, signal=43%
GOBP_REPLACEMENT_OSSIFICATION	GOBP_REPLACEMENT_OSSIFICATION		27	0.402765	1.2928	0.149819	0.226282	1	4167	tags=37%, list=15%, signal=44%
GOBP_POSITIVE_REGULATION_OF_PEPTIDYL_THREONINE_PHOSPHORYLATION	GOBP_POSITIVE_REGULATION_OF_PEPTIDYL_THREONINE_PHOSPHORYLATION		30	0.389695	1.29266	0.151737	0.226328	1	2157	tags=23%, list=8%, signal=25%
GOBP_POSITIVE_REGULATION_OF_JNK_CASCADE	GOBP_POSITIVE_REGULATION_OF_JNK_CASCADE		83	0.315125	1.29206	0.0785714	0.227023	1	4848	tags=24%, list=18%, signal=29%
GOMF_OXIDOREDUCTASE_ACTIVITY_ACTING_ON_THE_CH_NH_GROUP_OF_DONORS_NAD_OR_NADP_AS_ACCEPTOR	GOMF_OXIDOREDUCTASE_ACTIVITY_ACTING_ON_THE_CH_NH_GROUP_OF_DONORS_NAD_OR_NADP_AS_ACCEPTOR		17	0.455903	1.29176	0.147601	0.227298	1	5211	tags=41%, list=19%, signal=51%
GOBP_POSITIVE_REGULATION_OF_MACROPHAGE_MIGRATION	GOBP_POSITIVE_REGULATION_OF_MACROPHAGE_MIGRATION		23	0.42089	1.2917	0.139147	0.227233	1	5754	tags=48%, list=21%, signal=61%
GOBP_REGULATION_OF_PROTEIN_TYROSINE_KINASE_ACTIVITY	GOBP_REGULATION_OF_PROTEIN_TYROSINE_KINASE_ACTIVITY		87	0.320951	1.29147	0.0825853	0.227399	1	4594	tags=25%, list=17%, signal=30%
GOBP_RESPONSE_TO_CHEMOKINE	GOBP_RESPONSE_TO_CHEMOKINE		87	0.312439	1.29133	0.0818815	0.227476	1	6424	tags=31%, list=24%, signal=41%
GOBP_BODY_MORPHOGENESIS	GOBP_BODY_MORPHOGENESIS		44	0.362586	1.29124	0.10274	0.227468	1	5690	tags=36%, list=21%, signal=46%
GOBP_REGULATION_OF_B_CELL_MEDIATED_IMMUNITY	GOBP_REGULATION_OF_B_CELL_MEDIATED_IMMUNITY		51	0.34808	1.2912	0.120287	0.227374	1	3796	tags=25%, list=14%, signal=30%
GOBP_REGULATION_OF_PRESYNAPTIC_CYTOSOLIC_CALCIUM_ION_CONCENTRATION	GOBP_REGULATION_OF_PRESYNAPTIC_CYTOSOLIC_CALCIUM_ION_CONCENTRATION		15	0.463509	1.29088	0.169524	0.227676	1	3244	tags=33%, list=12%, signal=38%
GOBP_OOCYTE_DIFFERENTIATION	GOBP_OOCYTE_DIFFERENTIATION		44	0.35867	1.2905	0.105735	0.22808	1	4312	tags=32%, list=16%, signal=38%
GOBP_CARDIAC_VENTRICLE_DEVELOPMENT	GOBP_CARDIAC_VENTRICLE_DEVELOPMENT		109	0.304037	1.29044	0.0784641	0.228005	1	7185	tags=37%, list=26%, signal=50%
GOBP_ACTIN_MEDIATED_CELL_CONTRACTION	GOBP_ACTIN_MEDIATED_CELL_CONTRACTION		112	0.303732	1.28971	0.0633914	0.228885	1	6932	tags=33%, list=26%, signal=44%
GOBP_REGULATION_OF_EXTRACELLULAR_MATRIX_ORGANIZATION	GOBP_REGULATION_OF_EXTRACELLULAR_MATRIX_ORGANIZATION		42	0.362781	1.28954	0.128028	0.229003	1	4937	tags=33%, list=18%, signal=41%
GOBP_PROTEIN_LOCALIZATION_TO_MITOCHONDRION	GOBP_PROTEIN_LOCALIZATION_TO_MITOCHONDRION		138	0.291299	1.28883	0.0745033	0.229788	1	3991	tags=22%, list=15%, signal=25%
GOBP_C4_DICARBOXYLATE_TRANSPORT	GOBP_C4_DICARBOXYLATE_TRANSPORT		22	0.429174	1.2888	0.13587	0.229691	1	3937	tags=32%, list=15%, signal=37%
GOBP_REGULATION_OF_KERATINOCYTE_PROLIFERATION	GOBP_REGULATION_OF_KERATINOCYTE_PROLIFERATION		35	0.378014	1.28876	0.129278	0.229611	1	6383	tags=46%, list=24%, signal=60%
GOMF_PROTEIN_PHOSPHATASE_1_BINDING	GOMF_PROTEIN_PHOSPHATASE_1_BINDING		28	0.403268	1.28813	0.117647	0.230311	1	1938	tags=29%, list=7%, signal=31%
GOMF_ALPHA_ACTININ_BINDING	GOMF_ALPHA_ACTININ_BINDING		25	0.409527	1.28761	0.134791	0.230914	1	5346	tags=28%, list=20%, signal=35%
GOBP_REGULATION_OF_T_CELL_APOPTOTIC_PROCESS	GOBP_REGULATION_OF_T_CELL_APOPTOTIC_PROCESS		34	0.381509	1.28759	0.122164	0.230805	1	1486	tags=15%, list=5%, signal=16%
GOBP_HORMONE_MEDIATED_SIGNALING_PATHWAY	GOBP_HORMONE_MEDIATED_SIGNALING_PATHWAY		180	0.285073	1.28744	0.0499168	0.230866	1	2925	tags=20%, list=11%, signal=22%
GOBP_REGULATION_OF_ADENYLATE_CYCLASE_ACTIVITY	GOBP_REGULATION_OF_ADENYLATE_CYCLASE_ACTIVITY		29	0.38883	1.2874	0.13198	0.230788	1	6505	tags=41%, list=24%, signal=54%
GOBP_PROTEIN_DEMETHYLATION	GOBP_PROTEIN_DEMETHYLATION		33	0.375248	1.28713	0.118068	0.231028	1	4544	tags=33%, list=17%, signal=40%
GOBP_POSITIVE_REGULATION_OF_CHONDROCYTE_DIFFERENTIATION	GOBP_POSITIVE_REGULATION_OF_CHONDROCYTE_DIFFERENTIATION		15	0.463757	1.28702	0.148014	0.231052	1	6816	tags=40%, list=25%, signal=53%
GOCC_DESMOSOME	GOCC_DESMOSOME		25	0.409015	1.28692	0.141473	0.231039	1	3797	tags=32%, list=14%, signal=37%
GOBP_REGULATION_OF_SENSORY_PERCEPTION	GOBP_REGULATION_OF_SENSORY_PERCEPTION		32	0.38372	1.28668	0.132959	0.231245	1	7223	tags=38%, list=27%, signal=51%
GOBP_STEM_CELL_DIFFERENTIATION	GOBP_STEM_CELL_DIFFERENTIATION		240	0.270339	1.28654	0.0357143	0.231302	1	5883	tags=29%, list=22%, signal=37%
GOBP_RESPONSE_TO_PEPTIDE_HORMONE	GOBP_RESPONSE_TO_PEPTIDE_HORMONE		414	0.26044	1.28633	0.0168453	0.231433	1	3914	tags=20%, list=14%, signal=23%
GOBP_NEGATIVE_REGULATION_OF_INTRACELLULAR_STEROID_HORMONE_RECEPTOR_SIGNALING_PATHWAY	GOBP_NEGATIVE_REGULATION_OF_INTRACELLULAR_STEROID_HORMONE_RECEPTOR_SIGNALING_PATHWAY		35	0.379968	1.28599	0.115587	0.231764	1	2603	tags=26%, list=10%, signal=28%
GOBP_CARDIAC_CELL_DEVELOPMENT	GOBP_CARDIAC_CELL_DEVELOPMENT		74	0.315253	1.28596	0.090106	0.231674	1	3897	tags=20%, list=14%, signal=24%
GOBP_PROTEIN_AUTOPROCESSING	GOBP_PROTEIN_AUTOPROCESSING		24	0.404634	1.28582	0.157798	0.231736	1	5294	tags=42%, list=20%, signal=52%
GOCC_ANCHORED_COMPONENT_OF_PLASMA_MEMBRANE	GOCC_ANCHORED_COMPONENT_OF_PLASMA_MEMBRANE		58	0.340351	1.28576	0.102041	0.231684	1	5690	tags=24%, list=21%, signal=30%
GOBP_REGULATION_OF_B_CELL_ACTIVATION	GOBP_REGULATION_OF_B_CELL_ACTIVATION		154	0.292385	1.2854	0.0571429	0.232079	1	5829	tags=25%, list=21%, signal=32%
GOBP_POSITIVE_REGULATION_OF_INTRACELLULAR_PROTEIN_TRANSPORT	GOBP_POSITIVE_REGULATION_OF_INTRACELLULAR_PROTEIN_TRANSPORT		164	0.287319	1.28511	0.0484429	0.232312	1	2392	tags=19%, list=9%, signal=21%
GOBP_AMINO_ACID_IMPORT	GOBP_AMINO_ACID_IMPORT		46	0.351697	1.28497	0.118919	0.232365	1	5285	tags=28%, list=19%, signal=35%
GOMF_EPIDERMAL_GROWTH_FACTOR_RECEPTOR_BINDING	GOMF_EPIDERMAL_GROWTH_FACTOR_RECEPTOR_BINDING		33	0.379793	1.28492	0.12	0.23229	1	4933	tags=33%, list=18%, signal=41%
GOBP_REGULATION_OF_ACTION_POTENTIAL	GOBP_REGULATION_OF_ACTION_POTENTIAL		50	0.34702	1.28455	0.117949	0.232673	1	5822	tags=32%, list=21%, signal=41%
GOBP_PURINE_CONTAINING_COMPOUND_CATABOLIC_PROCESS	GOBP_PURINE_CONTAINING_COMPOUND_CATABOLIC_PROCESS		47	0.351211	1.28449	0.12963	0.232606	1	2949	tags=19%, list=11%, signal=21%
GOCC_GLUTAMATERGIC_SYNAPSE	GOCC_GLUTAMATERGIC_SYNAPSE		288	0.266272	1.28425	0.0217054	0.232792	1	8347	tags=40%, list=31%, signal=57%
GOBP_NEGATIVE_REGULATION_OF_LIPID_METABOLIC_PROCESS	GOBP_NEGATIVE_REGULATION_OF_LIPID_METABOLIC_PROCESS		90	0.307378	1.28415	0.0763766	0.232796	1	5191	tags=28%, list=19%, signal=34%
GOBP_WATER_HOMEOSTASIS	GOBP_WATER_HOMEOSTASIS		77	0.32003	1.28335	0.0919932	0.233759	1	3586	tags=22%, list=13%, signal=25%
GOBP_POSITIVE_REGULATION_OF_MACROAUTOPHAGY	GOBP_POSITIVE_REGULATION_OF_MACROAUTOPHAGY		59	0.335911	1.28332	0.0970537	0.23366	1	566	tags=10%, list=2%, signal=10%
GOBP_RESPONSE_TO_FATTY_ACID	GOBP_RESPONSE_TO_FATTY_ACID		56	0.339131	1.28271	0.105903	0.234368	1	5191	tags=30%, list=19%, signal=37%
GOBP_SMOOTH_MUSCLE_CELL_MIGRATION	GOBP_SMOOTH_MUSCLE_CELL_MIGRATION		76	0.32076	1.28254	0.0893471	0.23446	1	8917	tags=49%, list=33%, signal=72%
GOBP_REGULATION_OF_TOLERANCE_INDUCTION	GOBP_REGULATION_OF_TOLERANCE_INDUCTION		17	0.460879	1.28231	0.159926	0.234653	1	5829	tags=41%, list=21%, signal=52%
GOBP_REGULATION_OF_TORC1_SIGNALING	GOBP_REGULATION_OF_TORC1_SIGNALING		38	0.371977	1.28194	0.130597	0.235047	1	1374	tags=18%, list=5%, signal=19%
GOBP_VENTRICULAR_SEPTUM_MORPHOGENESIS	GOBP_VENTRICULAR_SEPTUM_MORPHOGENESIS		35	0.376099	1.28191	0.129091	0.234948	1	3318	tags=26%, list=12%, signal=29%
GOBP_CHONDROCYTE_PROLIFERATION	GOBP_CHONDROCYTE_PROLIFERATION		17	0.457229	1.2815	0.166979	0.235416	1	4147	tags=41%, list=15%, signal=49%
GOBP_NEGATIVE_REGULATION_OF_TRANSPORT	GOBP_NEGATIVE_REGULATION_OF_TRANSPORT		393	0.256453	1.28137	0.0172414	0.23548	1	3837	tags=18%, list=14%, signal=20%
GOCC_NEURON_PROJECTION_MEMBRANE	GOCC_NEURON_PROJECTION_MEMBRANE		54	0.33785	1.28135	0.107826	0.23538	1	5172	tags=26%, list=19%, signal=32%
GOBP_POSITIVE_REGULATION_OF_LEUKOCYTE_APOPTOTIC_PROCESS	GOBP_POSITIVE_REGULATION_OF_LEUKOCYTE_APOPTOTIC_PROCESS		25	0.418196	1.28111	0.168906	0.235559	1	3668	tags=24%, list=14%, signal=28%
GOBP_REGULATION_OF_INSULIN_LIKE_GROWTH_FACTOR_RECEPTOR_SIGNALING_PATHWAY	GOBP_REGULATION_OF_INSULIN_LIKE_GROWTH_FACTOR_RECEPTOR_SIGNALING_PATHWAY		23	0.410486	1.2808	0.141304	0.235845	1	2794	tags=26%, list=10%, signal=29%
GOBP_BONE_REMODELING	GOBP_BONE_REMODELING		84	0.316098	1.28065	0.0864198	0.235909	1	6131	tags=27%, list=23%, signal=35%
GOMF_PEPTIDASE_REGULATOR_ACTIVITY	GOMF_PEPTIDASE_REGULATOR_ACTIVITY		220	0.275283	1.28033	0.0291734	0.236235	1	6764	tags=28%, list=25%, signal=37%
GOMF_INTRAMEMBRANE_LIPID_TRANSPORTER_ACTIVITY	GOMF_INTRAMEMBRANE_LIPID_TRANSPORTER_ACTIVITY		33	0.380801	1.28031	0.131429	0.23613	1	4631	tags=27%, list=17%, signal=33%
GOMF_CARBOXYPEPTIDASE_ACTIVITY	GOMF_CARBOXYPEPTIDASE_ACTIVITY		42	0.354876	1.28007	0.126126	0.236308	1	6263	tags=33%, list=23%, signal=43%
GOBP_SPHINGOLIPID_MEDIATED_SIGNALING_PATHWAY	GOBP_SPHINGOLIPID_MEDIATED_SIGNALING_PATHWAY		16	0.459571	1.28004	0.154696	0.236204	1	1501	tags=25%, list=6%, signal=26%
GOBP_VASCULAR_ENDOTHELIAL_GROWTH_FACTOR_PRODUCTION	GOBP_VASCULAR_ENDOTHELIAL_GROWTH_FACTOR_PRODUCTION		49	0.347386	1.27996	0.116118	0.236191	1	8303	tags=53%, list=31%, signal=76%
GOBP_CELLULAR_RESPONSE_TO_TOPOLOGICALLY_INCORRECT_PROTEIN	GOBP_CELLULAR_RESPONSE_TO_TOPOLOGICALLY_INCORRECT_PROTEIN		157	0.285287	1.27971	0.0517799	0.236427	1	1338	tags=11%, list=5%, signal=11%
GOBP_REGULATION_OF_ADAPTIVE_IMMUNE_RESPONSE	GOBP_REGULATION_OF_ADAPTIVE_IMMUNE_RESPONSE		162	0.286203	1.27944	0.0634146	0.236675	1	3839	tags=22%, list=14%, signal=25%
GOMF_SOLUTE_CATION_ANTIPORTER_ACTIVITY	GOMF_SOLUTE_CATION_ANTIPORTER_ACTIVITY		32	0.381398	1.27938	0.125693	0.236617	1	7457	tags=44%, list=27%, signal=60%
GOMF_HORMONE_RECEPTOR_BINDING	GOMF_HORMONE_RECEPTOR_BINDING		164	0.281578	1.27916	0.0573356	0.236788	1	2603	tags=19%, list=10%, signal=21%
GOBP_EMBRYONIC_FORELIMB_MORPHOGENESIS	GOBP_EMBRYONIC_FORELIMB_MORPHOGENESIS		26	0.404062	1.27847	0.134615	0.237667	1	1956	tags=19%, list=7%, signal=21%
HALLMARK_ALLOGRAFT_REJECTION	HALLMARK_ALLOGRAFT_REJECTION		194	0.277813	1.27831	0.0423453	0.237752	1	4736	tags=21%, list=17%, signal=25%
GOBP_LABYRINTHINE_LAYER_DEVELOPMENT	GOBP_LABYRINTHINE_LAYER_DEVELOPMENT		44	0.358655	1.27829	0.130199	0.237638	1	4000	tags=27%, list=15%, signal=32%
GOCC_EXTRINSIC_COMPONENT_OF_PLASMA_MEMBRANE	GOCC_EXTRINSIC_COMPONENT_OF_PLASMA_MEMBRANE		155	0.286097	1.27825	0.0522766	0.237574	1	6044	tags=28%, list=22%, signal=35%
GOBP_REGULATION_OF_ACTIN_FILAMENT_BASED_PROCESS	GOBP_REGULATION_OF_ACTIN_FILAMENT_BASED_PROCESS		365	0.258663	1.27792	0.0160772	0.237909	1	4608	tags=24%, list=17%, signal=29%
GOBP_NEGATIVE_REGULATION_OF_NEURON_DEATH	GOBP_NEGATIVE_REGULATION_OF_NEURON_DEATH		180	0.279982	1.27769	0.0561798	0.238081	1	5564	tags=28%, list=21%, signal=35%
GOBP_CALCIUM_MEDIATED_SIGNALING_USING_INTRACELLULAR_CALCIUM_SOURCE	GOBP_CALCIUM_MEDIATED_SIGNALING_USING_INTRACELLULAR_CALCIUM_SOURCE		22	0.417734	1.27683	0.12616	0.239168	1	10208	tags=68%, list=38%, signal=109%
GOMF_OXIDOREDUCTASE_ACTIVITY_ACTING_ON_SINGLE_DONORS_WITH_INCORPORATION_OF_MOLECULAR_OXYGEN	GOMF_OXIDOREDUCTASE_ACTIVITY_ACTING_ON_SINGLE_DONORS_WITH_INCORPORATION_OF_MOLECULAR_OXYGEN		24	0.417274	1.27671	0.135185	0.239205	1	7937	tags=54%, list=29%, signal=77%
GOBP_COLLAGEN_ACTIVATED_SIGNALING_PATHWAY	GOBP_COLLAGEN_ACTIVATED_SIGNALING_PATHWAY		15	0.470401	1.27669	0.186667	0.239095	1	8278	tags=53%, list=31%, signal=77%
GOBP_REGULATION_OF_CELL_MORPHOGENESIS_INVOLVED_IN_DIFFERENTIATION	GOBP_REGULATION_OF_CELL_MORPHOGENESIS_INVOLVED_IN_DIFFERENTIATION		92	0.311779	1.27657	0.0846561	0.239125	1	1487	tags=14%, list=5%, signal=15%
GOBP_REGULATION_OF_ENDOPLASMIC_RETICULUM_UNFOLDED_PROTEIN_RESPONSE	GOBP_REGULATION_OF_ENDOPLASMIC_RETICULUM_UNFOLDED_PROTEIN_RESPONSE		28	0.396333	1.27653	0.150943	0.239046	1	1866	tags=21%, list=7%, signal=23%
GOBP_ESTABLISHMENT_OF_PROTEIN_LOCALIZATION_TO_MITOCHONDRIAL_MEMBRANE	GOBP_ESTABLISHMENT_OF_PROTEIN_LOCALIZATION_TO_MITOCHONDRIAL_MEMBRANE		51	0.346185	1.27601	0.116725	0.239651	1	3027	tags=25%, list=11%, signal=29%
GOMF_LIPASE_ACTIVITY	GOMF_LIPASE_ACTIVITY		125	0.293517	1.27593	0.0684474	0.239638	1	2933	tags=17%, list=11%, signal=19%
GOCC_FILAMENTOUS_ACTIN	GOCC_FILAMENTOUS_ACTIN		32	0.380117	1.27592	0.132246	0.239527	1	4831	tags=31%, list=18%, signal=38%
GOBP_POSITIVE_REGULATION_OF_HEART_RATE	GOBP_POSITIVE_REGULATION_OF_HEART_RATE		23	0.413277	1.2759	0.161654	0.239413	1	7592	tags=57%, list=28%, signal=78%
GOMF_DNA_BINDING_TRANSCRIPTION_FACTOR_BINDING	GOMF_DNA_BINDING_TRANSCRIPTION_FACTOR_BINDING		359	0.257683	1.27582	0.0286145	0.239379	1	3605	tags=20%, list=13%, signal=23%
GOCC_INTERMEDIATE_FILAMENT_CYTOSKELETON	GOCC_INTERMEDIATE_FILAMENT_CYTOSKELETON		228	0.271913	1.27566	0.0464744	0.239473	1	6003	tags=28%, list=22%, signal=36%
GOMF_C4_DICARBOXYLATE_TRANSMEMBRANE_TRANSPORTER_ACTIVITY	GOMF_C4_DICARBOXYLATE_TRANSMEMBRANE_TRANSPORTER_ACTIVITY		16	0.464035	1.27527	0.165736	0.2399	1	5228	tags=44%, list=19%, signal=54%
GOMF_DIPEPTIDASE_ACTIVITY	GOMF_DIPEPTIDASE_ACTIVITY		15	0.465944	1.27491	0.175725	0.240295	1	2955	tags=27%, list=11%, signal=30%
GOBP_CELL_DEATH_IN_RESPONSE_TO_OXIDATIVE_STRESS	GOBP_CELL_DEATH_IN_RESPONSE_TO_OXIDATIVE_STRESS		81	0.318489	1.27483	0.107206	0.240267	1	3188	tags=21%, list=12%, signal=24%
GOBP_RESPONSE_TO_CARBOHYDRATE	GOBP_RESPONSE_TO_CARBOHYDRATE		211	0.277071	1.2748	0.0516963	0.240165	1	3942	tags=22%, list=15%, signal=25%
GOBP_POSITIVE_REGULATION_OF_NEURAL_PRECURSOR_CELL_PROLIFERATION	GOBP_POSITIVE_REGULATION_OF_NEURAL_PRECURSOR_CELL_PROLIFERATION		49	0.347778	1.2741	0.130199	0.241009	1	9112	tags=51%, list=34%, signal=77%
GOBP_NEPHRON_MORPHOGENESIS	GOBP_NEPHRON_MORPHOGENESIS		70	0.325596	1.27385	0.103636	0.241225	1	6674	tags=33%, list=25%, signal=43%
GOBP_COLUMNAR_CUBOIDAL_EPITHELIAL_CELL_DIFFERENTIATION	GOBP_COLUMNAR_CUBOIDAL_EPITHELIAL_CELL_DIFFERENTIATION		80	0.320212	1.27369	0.101161	0.241337	1	2794	tags=20%, list=10%, signal=22%
GOBP_REGULATION_OF_VASCULAR_ASSOCIATED_SMOOTH_MUSCLE_CELL_DIFFERENTIATION	GOBP_REGULATION_OF_VASCULAR_ASSOCIATED_SMOOTH_MUSCLE_CELL_DIFFERENTIATION		18	0.43614	1.27353	0.165766	0.241464	1	3702	tags=39%, list=14%, signal=45%
GOMF_CARBOHYDRATE_BINDING	GOMF_CARBOHYDRATE_BINDING		251	0.269049	1.27347	0.0267717	0.241416	1	4823	tags=21%, list=18%, signal=25%
GOBP_NEPHRON_EPITHELIUM_DEVELOPMENT	GOBP_NEPHRON_EPITHELIUM_DEVELOPMENT		103	0.300583	1.27345	0.0715474	0.241315	1	5797	tags=31%, list=21%, signal=39%
GOBP_GLUTATHIONE_METABOLIC_PROCESS	GOBP_GLUTATHIONE_METABOLIC_PROCESS		58	0.336863	1.27308	0.117202	0.24168	1	7249	tags=36%, list=27%, signal=49%
GOBP_REGULATION_OF_CELLULAR_COMPONENT_SIZE	GOBP_REGULATION_OF_CELLULAR_COMPONENT_SIZE		349	0.258511	1.27306	0.0353303	0.241566	1	4590	tags=23%, list=17%, signal=27%
GOBP_ACTIN_FILAMENT_BASED_MOVEMENT	GOBP_ACTIN_FILAMENT_BASED_MOVEMENT		141	0.288482	1.27266	0.0568384	0.24202	1	6932	tags=33%, list=26%, signal=44%
GOMF_OXIDOREDUCTASE_ACTIVITY_ACTING_ON_PAIRED_DONORS_WITH_INCORPORATION_OR_REDUCTION_OF_MOLECULAR_OXYGEN	GOMF_OXIDOREDUCTASE_ACTIVITY_ACTING_ON_PAIRED_DONORS_WITH_INCORPORATION_OR_REDUCTION_OF_MOLECULAR_OXYGEN		143	0.289375	1.27252	0.0578512	0.24208	1	4672	tags=26%, list=17%, signal=31%
GOBP_NEGATIVE_REGULATION_OF_TRANSMEMBRANE_TRANSPORT	GOBP_NEGATIVE_REGULATION_OF_TRANSMEMBRANE_TRANSPORT		105	0.301616	1.2724	0.0847458	0.242109	1	2595	tags=17%, list=10%, signal=19%
GOBP_MYELOID_CELL_DIFFERENTIATION	GOBP_MYELOID_CELL_DIFFERENTIATION		384	0.257462	1.2722	0.018018	0.242255	1	3343	tags=19%, list=12%, signal=21%
GOBP_REGULATORY_T_CELL_DIFFERENTIATION	GOBP_REGULATORY_T_CELL_DIFFERENTIATION		33	0.375381	1.27219	0.142857	0.242136	1	3655	tags=27%, list=13%, signal=31%
GOBP_ROOF_OF_MOUTH_DEVELOPMENT	GOBP_ROOF_OF_MOUTH_DEVELOPMENT		81	0.317363	1.27182	0.106457	0.242523	1	4205	tags=22%, list=16%, signal=26%
GOBP_POSITIVE_REGULATION_OF_HETEROTYPIC_CELL_CELL_ADHESION	GOBP_POSITIVE_REGULATION_OF_HETEROTYPIC_CELL_CELL_ADHESION		15	0.450856	1.27116	0.175503	0.243357	1	305	tags=13%, list=1%, signal=13%
GOBP_NEGATIVE_REGULATION_OF_PRODUCTION_OF_MOLECULAR_MEDIATOR_OF_IMMUNE_RESPONSE	GOBP_NEGATIVE_REGULATION_OF_PRODUCTION_OF_MOLECULAR_MEDIATOR_OF_IMMUNE_RESPONSE		37	0.370735	1.27111	0.127208	0.243289	1	2360	tags=14%, list=9%, signal=15%
GOBP_POSITIVE_REGULATION_OF_NERVOUS_SYSTEM_PROCESS	GOBP_POSITIVE_REGULATION_OF_NERVOUS_SYSTEM_PROCESS		33	0.376901	1.27107	0.149912	0.243203	1	4308	tags=33%, list=16%, signal=40%
GOBP_SEGMENT_SPECIFICATION	GOBP_SEGMENT_SPECIFICATION		16	0.456049	1.27086	0.158095	0.243365	1	5697	tags=50%, list=21%, signal=63%
GOBP_FAT_SOLUBLE_VITAMIN_METABOLIC_PROCESS	GOBP_FAT_SOLUBLE_VITAMIN_METABOLIC_PROCESS		39	0.361016	1.27084	0.125	0.243254	1	2063	tags=18%, list=8%, signal=19%
GOBP_NEGATIVE_REGULATION_OF_VASCULAR_PERMEABILITY	GOBP_NEGATIVE_REGULATION_OF_VASCULAR_PERMEABILITY		15	0.464014	1.27063	0.169877	0.243404	1	1211	tags=27%, list=4%, signal=28%
GOBP_REGULATION_OF_INFLAMMATORY_RESPONSE	GOBP_REGULATION_OF_INFLAMMATORY_RESPONSE		334	0.260319	1.2706	0.0156986	0.243306	1	6563	tags=30%, list=24%, signal=39%
GOBP_RESPONSE_TO_VITAMIN_D	GOBP_RESPONSE_TO_VITAMIN_D		32	0.376699	1.27053	0.13945	0.243283	1	6116	tags=34%, list=23%, signal=44%
GOBP_RESPONSE_TO_BMP	GOBP_RESPONSE_TO_BMP		160	0.282948	1.2705	0.0629032	0.243181	1	3858	tags=22%, list=14%, signal=25%
GOBP_NEGATIVE_REGULATION_OF_IMMUNE_RESPONSE	GOBP_NEGATIVE_REGULATION_OF_IMMUNE_RESPONSE		140	0.287706	1.27004	0.0689655	0.243699	1	3258	tags=16%, list=12%, signal=19%
GOBP_POSITIVE_REGULATION_OF_NATURAL_KILLER_CELL_ACTIVATION	GOBP_POSITIVE_REGULATION_OF_NATURAL_KILLER_CELL_ACTIVATION		19	0.434654	1.27001	0.163732	0.243624	1	2360	tags=21%, list=9%, signal=23%
GOBP_NEGATIVE_REGULATION_OF_RESPONSE_TO_BIOTIC_STIMULUS	GOBP_NEGATIVE_REGULATION_OF_RESPONSE_TO_BIOTIC_STIMULUS		92	0.305529	1.26912	0.118151	0.244725	1	2584	tags=17%, list=10%, signal=19%
GOBP_CELL_JUNCTION_ASSEMBLY	GOBP_CELL_JUNCTION_ASSEMBLY		399	0.253827	1.26907	0.0194903	0.244653	1	6681	tags=31%, list=25%, signal=40%
GOMF_SERINE_TYPE_ENDOPEPTIDASE_INHIBITOR_ACTIVITY	GOMF_SERINE_TYPE_ENDOPEPTIDASE_INHIBITOR_ACTIVITY		93	0.306249	1.2689	0.0783333	0.244761	1	4953	tags=22%, list=18%, signal=26%
GOBP_REGULATION_OF_TRANSPORTER_ACTIVITY	GOBP_REGULATION_OF_TRANSPORTER_ACTIVITY		261	0.262787	1.26889	0.0380952	0.244647	1	6495	tags=29%, list=24%, signal=37%
GOBP_RESPONSE_TO_OXYGEN_RADICAL	GOBP_RESPONSE_TO_OXYGEN_RADICAL		23	0.409467	1.26869	0.148479	0.244797	1	1131	tags=22%, list=4%, signal=23%
GOCC_CONTRACTILE_FIBER	GOCC_CONTRACTILE_FIBER		213	0.269417	1.26857	0.0345964	0.244843	1	4872	tags=23%, list=18%, signal=28%
GOBP_CELLULAR_RESPONSE_TO_ESTROGEN_STIMULUS	GOBP_CELLULAR_RESPONSE_TO_ESTROGEN_STIMULUS		15	0.468855	1.2683	0.168224	0.245113	1	2427	tags=33%, list=9%, signal=37%
GOBP_FATTY_ACID_TRANSMEMBRANE_TRANSPORT	GOBP_FATTY_ACID_TRANSMEMBRANE_TRANSPORT		46	0.347454	1.26802	0.117133	0.245369	1	3713	tags=28%, list=14%, signal=33%
GOBP_TOR_SIGNALING	GOBP_TOR_SIGNALING		112	0.298942	1.26795	0.0692042	0.245328	1	2039	tags=18%, list=8%, signal=19%
GOCC_MICROVILLUS_MEMBRANE	GOCC_MICROVILLUS_MEMBRANE		26	0.400484	1.26777	0.146597	0.245462	1	8075	tags=54%, list=30%, signal=77%
GOBP_POSITIVE_REGULATION_OF_INFLAMMATORY_RESPONSE	GOBP_POSITIVE_REGULATION_OF_INFLAMMATORY_RESPONSE		125	0.289838	1.26748	0.0848375	0.245749	1	6740	tags=33%, list=25%, signal=43%
GOBP_REGIONALIZATION	GOBP_REGIONALIZATION		316	0.258713	1.26741	0.0203443	0.245706	1	6480	tags=29%, list=24%, signal=38%
GOBP_NEGATIVE_REGULATION_OF_LIPID_TRANSPORT	GOBP_NEGATIVE_REGULATION_OF_LIPID_TRANSPORT		38	0.362985	1.26732	0.146067	0.245703	1	6819	tags=34%, list=25%, signal=46%
GOBP_REGULATION_OF_INNATE_IMMUNE_RESPONSE	GOBP_REGULATION_OF_INNATE_IMMUNE_RESPONSE		296	0.263234	1.26702	0.0406886	0.245973	1	2985	tags=17%, list=11%, signal=19%
GOBP_ENGULFMENT_OF_APOPTOTIC_CELL	GOBP_ENGULFMENT_OF_APOPTOTIC_CELL		16	0.462067	1.26689	0.15614	0.246015	1	6780	tags=38%, list=25%, signal=50%
GOBP_STRIATED_MUSCLE_CELL_DIFFERENTIATION	GOBP_STRIATED_MUSCLE_CELL_DIFFERENTIATION		247	0.268358	1.26675	0.0403727	0.246071	1	7505	tags=34%, list=28%, signal=47%
GOBP_STEROL_TRANSPORT	GOBP_STEROL_TRANSPORT		109	0.29869	1.26639	0.0736301	0.246497	1	6819	tags=36%, list=25%, signal=48%
GOMF_PROTEIN_SERINE_THREONINE_KINASE_INHIBITOR_ACTIVITY	GOMF_PROTEIN_SERINE_THREONINE_KINASE_INHIBITOR_ACTIVITY		30	0.390431	1.26612	0.154374	0.246717	1	3187	tags=33%, list=12%, signal=38%
GOBP_NEUROMUSCULAR_JUNCTION_DEVELOPMENT	GOBP_NEUROMUSCULAR_JUNCTION_DEVELOPMENT		46	0.349051	1.26581	0.13884	0.247008	1	6978	tags=39%, list=26%, signal=53%
GOMF_PHOSPHATIDYLINOSITOL_BINDING	GOMF_PHOSPHATIDYLINOSITOL_BINDING		243	0.265993	1.26568	0.0516667	0.247064	1	3165	tags=19%, list=12%, signal=21%
GOBP_ANOIKIS	GOBP_ANOIKIS		34	0.377227	1.26519	0.15	0.247636	1	3371	tags=24%, list=12%, signal=27%
GOBP_POSITIVE_REGULATION_OF_INTRACELLULAR_TRANSPORT	GOBP_POSITIVE_REGULATION_OF_INTRACELLULAR_TRANSPORT		202	0.27279	1.26509	0.0521173	0.247634	1	3413	tags=21%, list=13%, signal=24%
GOMF_CARBOHYDRATE_TRANSMEMBRANE_TRANSPORTER_ACTIVITY	GOMF_CARBOHYDRATE_TRANSMEMBRANE_TRANSPORTER_ACTIVITY		34	0.375362	1.26501	0.133459	0.247619	1	2761	tags=24%, list=10%, signal=26%
GOBP_NEGATIVE_REGULATION_OF_MRNA_CATABOLIC_PROCESS	GOBP_NEGATIVE_REGULATION_OF_MRNA_CATABOLIC_PROCESS		53	0.338487	1.26491	0.124777	0.247631	1	5414	tags=34%, list=20%, signal=42%
GOBP_T_CELL_RECEPTOR_SIGNALING_PATHWAY	GOBP_T_CELL_RECEPTOR_SIGNALING_PATHWAY		191	0.274684	1.26469	0.0658106	0.247851	1	5433	tags=27%, list=20%, signal=33%
GOMF_G_PROTEIN_COUPLED_CHEMOATTRACTANT_RECEPTOR_ACTIVITY	GOMF_G_PROTEIN_COUPLED_CHEMOATTRACTANT_RECEPTOR_ACTIVITY		25	0.4021	1.26417	0.170642	0.248454	1	6984	tags=40%, list=26%, signal=54%
GOBP_REGULATION_OF_CALCIUM_ION_IMPORT	GOBP_REGULATION_OF_CALCIUM_ION_IMPORT		37	0.36864	1.26393	0.14795	0.248629	1	3568	tags=22%, list=13%, signal=25%
GOBP_REGULATION_OF_LONG_TERM_NEURONAL_SYNAPTIC_PLASTICITY	GOBP_REGULATION_OF_LONG_TERM_NEURONAL_SYNAPTIC_PLASTICITY		21	0.417719	1.26278	0.181019	0.250168	1	7009	tags=38%, list=26%, signal=51%
GOMF_CARBON_CARBON_LYASE_ACTIVITY	GOMF_CARBON_CARBON_LYASE_ACTIVITY		45	0.349629	1.26142	0.114841	0.252062	1	7259	tags=36%, list=27%, signal=48%
GOBP_REGULATION_OF_PROTEIN_TARGETING	GOBP_REGULATION_OF_PROTEIN_TARGETING		73	0.319207	1.26082	0.104982	0.252797	1	6520	tags=36%, list=24%, signal=47%
GOMF_SH3_DOMAIN_BINDING	GOMF_SH3_DOMAIN_BINDING		122	0.289827	1.26008	0.0975207	0.253724	1	6768	tags=34%, list=25%, signal=46%
GOBP_PHARYNGEAL_SYSTEM_DEVELOPMENT	GOBP_PHARYNGEAL_SYSTEM_DEVELOPMENT		24	0.401947	1.25941	0.143636	0.25458	1	2896	tags=25%, list=11%, signal=28%
GOBP_INORGANIC_ANION_TRANSPORT	GOBP_INORGANIC_ANION_TRANSPORT		163	0.281696	1.25936	0.0535406	0.25451	1	5513	tags=26%, list=20%, signal=32%
GOMF_ACTININ_BINDING	GOMF_ACTININ_BINDING		34	0.371705	1.25928	0.136784	0.254485	1	5832	tags=29%, list=22%, signal=37%
GOCC_TIGHT_JUNCTION	GOCC_TIGHT_JUNCTION		119	0.295242	1.25918	0.0929054	0.2545	1	4072	tags=23%, list=15%, signal=27%
GOBP_REGULATION_OF_T_CELL_DIFFERENTIATION	GOBP_REGULATION_OF_T_CELL_DIFFERENTIATION		140	0.283836	1.25895	0.0730051	0.254681	1	7099	tags=33%, list=26%, signal=44%
GOBP_PLACENTA_BLOOD_VESSEL_DEVELOPMENT	GOBP_PLACENTA_BLOOD_VESSEL_DEVELOPMENT		29	0.390543	1.25892	0.144161	0.254588	1	379	tags=14%, list=1%, signal=14%
GOBP_REGULATION_OF_SMOOTH_MUSCLE_CELL_DIFFERENTIATION	GOBP_REGULATION_OF_SMOOTH_MUSCLE_CELL_DIFFERENTIATION		35	0.369343	1.25884	0.158759	0.254566	1	3702	tags=31%, list=14%, signal=36%
GOBP_REGULATION_OF_RESPONSE_TO_CYTOKINE_STIMULUS	GOBP_REGULATION_OF_RESPONSE_TO_CYTOKINE_STIMULUS		167	0.277002	1.25878	0.0734095	0.254499	1	3715	tags=22%, list=14%, signal=25%
GOBP_CEREBRAL_CORTEX_RADIALLY_ORIENTED_CELL_MIGRATION	GOBP_CEREBRAL_CORTEX_RADIALLY_ORIENTED_CELL_MIGRATION		27	0.385933	1.25864	0.153846	0.254552	1	7430	tags=59%, list=27%, signal=82%
GOBP_NEURON_PROJECTION_REGENERATION	GOBP_NEURON_PROJECTION_REGENERATION		53	0.340998	1.25835	0.137255	0.254836	1	9231	tags=47%, list=34%, signal=71%
GOCC_RUFFLE	GOCC_RUFFLE		165	0.277801	1.25795	0.0659341	0.255354	1	4855	tags=23%, list=18%, signal=28%
GOBP_MEMBRANE_BIOGENESIS	GOBP_MEMBRANE_BIOGENESIS		37	0.367609	1.25779	0.156425	0.25545	1	5964	tags=41%, list=22%, signal=52%
GOBP_POSITIVE_REGULATION_OF_MORPHOGENESIS_OF_AN_EPITHELIUM	GOBP_POSITIVE_REGULATION_OF_MORPHOGENESIS_OF_AN_EPITHELIUM		31	0.374482	1.25775	0.15245	0.25536	1	4552	tags=29%, list=17%, signal=35%
GOBP_NEGATIVE_REGULATION_OF_MUSCLE_CONTRACTION	GOBP_NEGATIVE_REGULATION_OF_MUSCLE_CONTRACTION		20	0.423293	1.25772	0.177102	0.255261	1	2418	tags=25%, list=9%, signal=27%
GOMF_RIBOSOME_BINDING	GOMF_RIBOSOME_BINDING		55	0.338529	1.25754	0.124561	0.255384	1	2981	tags=22%, list=11%, signal=24%
GOBP_VENTRICULAR_CARDIAC_MUSCLE_TISSUE_DEVELOPMENT	GOBP_VENTRICULAR_CARDIAC_MUSCLE_TISSUE_DEVELOPMENT		46	0.339865	1.25638	0.127737	0.256968	1	7185	tags=39%, list=26%, signal=53%
GOBP_CELLULAR_CARBOHYDRATE_METABOLIC_PROCESS	GOBP_CELLULAR_CARBOHYDRATE_METABOLIC_PROCESS		269	0.259982	1.25584	0.0352221	0.257628	1	3264	tags=17%, list=12%, signal=19%
GOBP_LIPID_TRANSLOCATION	GOBP_LIPID_TRANSLOCATION		49	0.340308	1.25566	0.131579	0.257739	1	2452	tags=18%, list=9%, signal=20%
GOMF_DIOXYGENASE_ACTIVITY	GOMF_DIOXYGENASE_ACTIVITY		84	0.309115	1.25561	0.122164	0.257669	1	7249	tags=42%, list=27%, signal=57%
GOBP_PLASMA_MEMBRANE_TUBULATION	GOBP_PLASMA_MEMBRANE_TUBULATION		19	0.426941	1.25528	0.179817	0.25802	1	3071	tags=26%, list=11%, signal=30%
GOMF_PEPTIDE_TRANSMEMBRANE_TRANSPORTER_ACTIVITY	GOMF_PEPTIDE_TRANSMEMBRANE_TRANSPORTER_ACTIVITY		33	0.361434	1.25501	0.149362	0.25827	1	4862	tags=27%, list=18%, signal=33%
GOMF_PROTEASOME_BINDING	GOMF_PROTEASOME_BINDING		15	0.457608	1.25489	0.191939	0.258317	1	5897	tags=40%, list=22%, signal=51%
GOBP_REGULATION_OF_CELL_MATRIX_ADHESION	GOBP_REGULATION_OF_CELL_MATRIX_ADHESION		115	0.295649	1.25445	0.106239	0.258775	1	5561	tags=26%, list=21%, signal=33%
GOCC_INTRINSIC_COMPONENT_OF_POSTSYNAPTIC_DENSITY_MEMBRANE	GOCC_INTRINSIC_COMPONENT_OF_POSTSYNAPTIC_DENSITY_MEMBRANE		49	0.337802	1.2544	0.122523	0.258704	1	2890	tags=20%, list=11%, signal=23%
GOBP_POSTSYNAPSE_ORGANIZATION	GOBP_POSTSYNAPSE_ORGANIZATION		148	0.286599	1.25438	0.0756303	0.258594	1	5650	tags=30%, list=21%, signal=37%
GOBP_CELLULAR_RESPONSE_TO_FATTY_ACID	GOBP_CELLULAR_RESPONSE_TO_FATTY_ACID		35	0.366262	1.25421	0.16171	0.258677	1	5191	tags=34%, list=19%, signal=42%
GOBP_POSITIVE_REGULATION_OF_CELL_DIVISION	GOBP_POSITIVE_REGULATION_OF_CELL_DIVISION		78	0.306455	1.25421	0.107266	0.258545	1	6282	tags=31%, list=23%, signal=40%
GOBP_COCHLEA_MORPHOGENESIS	GOBP_COCHLEA_MORPHOGENESIS		22	0.418063	1.25407	0.182815	0.258604	1	7131	tags=41%, list=26%, signal=55%
GOBP_COBALAMIN_METABOLIC_PROCESS	GOBP_COBALAMIN_METABOLIC_PROCESS		20	0.422757	1.25403	0.157609	0.258505	1	3724	tags=20%, list=14%, signal=23%
GOBP_REGULATION_OF_ANION_TRANSMEMBRANE_TRANSPORT	GOBP_REGULATION_OF_ANION_TRANSMEMBRANE_TRANSPORT		105	0.29796	1.25339	0.0921986	0.259313	1	3061	tags=21%, list=11%, signal=24%
GOBP_LENS_FIBER_CELL_DIFFERENTIATION	GOBP_LENS_FIBER_CELL_DIFFERENTIATION		28	0.384455	1.25324	0.172414	0.25941	1	2807	tags=21%, list=10%, signal=24%
GOBP_REGULATION_OF_SYSTEMIC_ARTERIAL_BLOOD_PRESSURE_BY_RENIN_ANGIOTENSIN	GOBP_REGULATION_OF_SYSTEMIC_ARTERIAL_BLOOD_PRESSURE_BY_RENIN_ANGIOTENSIN		22	0.405578	1.25299	0.184557	0.259656	1	4608	tags=27%, list=17%, signal=33%
GOBP_GLIAL_CELL_DEVELOPMENT	GOBP_GLIAL_CELL_DEVELOPMENT		106	0.297081	1.25296	0.0899654	0.259554	1	5239	tags=31%, list=19%, signal=38%
GOBP_REGULATION_OF_GLIAL_CELL_MIGRATION	GOBP_REGULATION_OF_GLIAL_CELL_MIGRATION		18	0.433723	1.25281	0.159774	0.25964	1	2217	tags=28%, list=8%, signal=30%
GOMF_VITAMIN_BINDING	GOMF_VITAMIN_BINDING		134	0.286078	1.2528	0.0804598	0.259518	1	5168	tags=28%, list=19%, signal=34%
GOBP_PIRNA_METABOLIC_PROCESS	GOBP_PIRNA_METABOLIC_PROCESS		18	0.43689	1.25266	0.18797	0.259599	1	7861	tags=50%, list=29%, signal=70%
GOBP_MYOBLAST_PROLIFERATION	GOBP_MYOBLAST_PROLIFERATION		20	0.413466	1.25191	0.2	0.260599	1	7446	tags=45%, list=27%, signal=62%
GOMF_METALLOPEPTIDASE_ACTIVITY	GOMF_METALLOPEPTIDASE_ACTIVITY		179	0.271523	1.25187	0.0653266	0.260522	1	8344	tags=38%, list=31%, signal=55%
GOBP_REGULATION_OF_DNA_BINDING_TRANSCRIPTION_FACTOR_ACTIVITY	GOBP_REGULATION_OF_DNA_BINDING_TRANSCRIPTION_FACTOR_ACTIVITY		413	0.250633	1.25177	0.0267062	0.260541	1	3966	tags=19%, list=15%, signal=22%
GOBP_PODOSOME_ASSEMBLY	GOBP_PODOSOME_ASSEMBLY		16	0.448484	1.25173	0.182815	0.260461	1	8844	tags=63%, list=33%, signal=93%
GOBP_NEGATIVE_REGULATION_OF_T_CELL_APOPTOTIC_PROCESS	GOBP_NEGATIVE_REGULATION_OF_T_CELL_APOPTOTIC_PROCESS		20	0.42372	1.2517	0.199637	0.260372	1	1486	tags=20%, list=5%, signal=21%
GOBP_REGULATION_OF_LONG_TERM_SYNAPTIC_POTENTIATION	GOBP_REGULATION_OF_LONG_TERM_SYNAPTIC_POTENTIATION		41	0.353837	1.2517	0.128623	0.260238	1	1487	tags=17%, list=5%, signal=18%
GOBP_COMPLEMENT_ACTIVATION_ALTERNATIVE_PATHWAY	GOBP_COMPLEMENT_ACTIVATION_ALTERNATIVE_PATHWAY		17	0.436833	1.25145	0.201058	0.260456	1	9018	tags=65%, list=33%, signal=97%
GOBP_FILOPODIUM_ASSEMBLY	GOBP_FILOPODIUM_ASSEMBLY		61	0.329017	1.25117	0.141638	0.260713	1	5053	tags=30%, list=19%, signal=36%
GOBP_EMBRYONIC_EYE_MORPHOGENESIS	GOBP_EMBRYONIC_EYE_MORPHOGENESIS		29	0.383501	1.25091	0.149733	0.260969	1	4784	tags=38%, list=18%, signal=46%
GOBP_RHYTHMIC_PROCESS	GOBP_RHYTHMIC_PROCESS		279	0.260697	1.25088	0.0455285	0.260883	1	3792	tags=22%, list=14%, signal=25%
GOBP_CELL_MATURATION	GOBP_CELL_MATURATION		159	0.279945	1.25045	0.092084	0.261396	1	5333	tags=25%, list=20%, signal=30%
GOBP_POSITIVE_REGULATION_OF_MEIOTIC_NUCLEAR_DIVISION	GOBP_POSITIVE_REGULATION_OF_MEIOTIC_NUCLEAR_DIVISION		15	0.463569	1.2503	0.180608	0.261472	1	4539	tags=33%, list=17%, signal=40%
GOBP_FEEDING_BEHAVIOR	GOBP_FEEDING_BEHAVIOR		85	0.308027	1.25024	0.108156	0.261424	1	3752	tags=20%, list=14%, signal=23%
GOCC_TRANSCRIPTION_REGULATOR_COMPLEX	GOCC_TRANSCRIPTION_REGULATOR_COMPLEX		384	0.251258	1.25013	0.0292758	0.261464	1	3625	tags=21%, list=13%, signal=24%
GOBP_POSITIVE_REGULATION_OF_PHOSPHATIDYLINOSITOL_3_KINASE_SIGNALING	GOBP_POSITIVE_REGULATION_OF_PHOSPHATIDYLINOSITOL_3_KINASE_SIGNALING		80	0.311239	1.2498	0.112116	0.261813	1	4457	tags=21%, list=16%, signal=25%
GOBP_REGULATION_OF_CILIUM_MOVEMENT	GOBP_REGULATION_OF_CILIUM_MOVEMENT		34	0.362229	1.24976	0.120721	0.261718	1	6103	tags=41%, list=23%, signal=53%
GOBP_PHOSPHOLIPID_TRANSPORT	GOBP_PHOSPHOLIPID_TRANSPORT		89	0.305071	1.24947	0.0946644	0.261988	1	3408	tags=21%, list=13%, signal=24%
GOBP_HYDROGEN_PEROXIDE_METABOLIC_PROCESS	GOBP_HYDROGEN_PEROXIDE_METABOLIC_PROCESS		47	0.344155	1.24907	0.146691	0.262495	1	3853	tags=23%, list=14%, signal=27%
GOMF_PROTEIN_TYROSINE_PHOSPHATASE_ACTIVITY	GOMF_PROTEIN_TYROSINE_PHOSPHATASE_ACTIVITY		99	0.301126	1.24897	0.0947546	0.262512	1	1605	tags=13%, list=6%, signal=14%
GOMF_METALLOENDOPEPTIDASE_INHIBITOR_ACTIVITY	GOMF_METALLOENDOPEPTIDASE_INHIBITOR_ACTIVITY		16	0.443526	1.24891	0.187739	0.262468	1	7465	tags=44%, list=28%, signal=60%
GOMF_TRANSLATION_REGULATOR_ACTIVITY_NUCLEIC_ACID_BINDING	GOMF_TRANSLATION_REGULATOR_ACTIVITY_NUCLEIC_ACID_BINDING		94	0.30042	1.24887	0.105719	0.26238	1	7268	tags=37%, list=27%, signal=51%
GOBP_POSITIVE_REGULATION_OF_DEVELOPMENTAL_GROWTH	GOBP_POSITIVE_REGULATION_OF_DEVELOPMENTAL_GROWTH		157	0.277485	1.24886	0.065	0.262273	1	4090	tags=24%, list=15%, signal=28%
GOBP_REGULATION_OF_T_CELL_DIFFERENTIATION_IN_THYMUS	GOBP_REGULATION_OF_T_CELL_DIFFERENTIATION_IN_THYMUS		22	0.410992	1.24881	0.186691	0.2622	1	3930	tags=27%, list=14%, signal=32%
GOBP_NEGATIVE_REGULATION_OF_CALCIUM_MEDIATED_SIGNALING	GOBP_NEGATIVE_REGULATION_OF_CALCIUM_MEDIATED_SIGNALING		18	0.427801	1.24875	0.149362	0.262161	1	882	tags=17%, list=3%, signal=17%
GOBP_PYROPTOSIS	GOBP_PYROPTOSIS		18	0.436163	1.24843	0.192857	0.262508	1	7651	tags=50%, list=28%, signal=70%
GOBP_ADRENAL_GLAND_DEVELOPMENT	GOBP_ADRENAL_GLAND_DEVELOPMENT		20	0.409456	1.24834	0.16791	0.262483	1	3584	tags=25%, list=13%, signal=29%
GOBP_REGULATION_OF_MYOBLAST_PROLIFERATION	GOBP_REGULATION_OF_MYOBLAST_PROLIFERATION		18	0.42679	1.24834	0.166355	0.262356	1	2204	tags=22%, list=8%, signal=24%
GOBP_REGULATION_OF_CATION_CHANNEL_ACTIVITY	GOBP_REGULATION_OF_CATION_CHANNEL_ACTIVITY		166	0.275282	1.24812	0.0781759	0.262551	1	7858	tags=36%, list=29%, signal=50%
GOMF_PROTEIN_DEMETHYLASE_ACTIVITY	GOMF_PROTEIN_DEMETHYLASE_ACTIVITY		29	0.376215	1.24784	0.158559	0.262836	1	4544	tags=34%, list=17%, signal=41%
GOBP_MAINTENANCE_OF_GASTROINTESTINAL_EPITHELIUM	GOBP_MAINTENANCE_OF_GASTROINTESTINAL_EPITHELIUM		22	0.404978	1.24777	0.161871	0.262798	1	4016	tags=27%, list=15%, signal=32%
GOMF_MODIFIED_AMINO_ACID_BINDING	GOMF_MODIFIED_AMINO_ACID_BINDING		85	0.304018	1.24745	0.108808	0.263134	1	6730	tags=36%, list=25%, signal=48%
GOBP_REGULATION_OF_BODY_FLUID_LEVELS	GOBP_REGULATION_OF_BODY_FLUID_LEVELS		474	0.245422	1.24717	0.0226929	0.263409	1	6117	tags=28%, list=23%, signal=35%
GOBP_SYNAPTIC_TRANSMISSION_CHOLINERGIC	GOBP_SYNAPTIC_TRANSMISSION_CHOLINERGIC		26	0.39254	1.24691	0.174074	0.263705	1	6954	tags=38%, list=26%, signal=52%
GOMF_FIBRONECTIN_BINDING	GOMF_FIBRONECTIN_BINDING		27	0.383655	1.24687	0.162313	0.263621	1	1998	tags=22%, list=7%, signal=24%
GOBP_REGULATION_OF_CELL_SIZE	GOBP_REGULATION_OF_CELL_SIZE		164	0.27625	1.24664	0.0662252	0.263842	1	5331	tags=26%, list=20%, signal=32%
GOBP_SALIVARY_GLAND_DEVELOPMENT	GOBP_SALIVARY_GLAND_DEVELOPMENT		31	0.380682	1.24662	0.163904	0.263724	1	3901	tags=29%, list=14%, signal=34%
GOMF_METALLOENDOPEPTIDASE_ACTIVITY	GOMF_METALLOENDOPEPTIDASE_ACTIVITY		104	0.294369	1.24659	0.112069	0.263627	1	8344	tags=39%, list=31%, signal=57%
GOBP_L_AMINO_ACID_TRANSPORT	GOBP_L_AMINO_ACID_TRANSPORT		61	0.320646	1.24642	0.129088	0.263783	1	5285	tags=30%, list=19%, signal=37%
GOBP_POSITIVE_REGULATION_OF_PROTEIN_LOCALIZATION_TO_CELL_PERIPHERY	GOBP_POSITIVE_REGULATION_OF_PROTEIN_LOCALIZATION_TO_CELL_PERIPHERY		65	0.320996	1.24613	0.134513	0.264093	1	7069	tags=46%, list=26%, signal=62%
GOMF_COMPLEMENT_BINDING	GOMF_COMPLEMENT_BINDING		20	0.409062	1.24613	0.166355	0.263957	1	4102	tags=30%, list=15%, signal=35%
GOBP_REGULATION_OF_BINDING	GOBP_REGULATION_OF_BINDING		336	0.252829	1.24568	0.0359375	0.264479	1	5627	tags=26%, list=21%, signal=33%
GOBP_NEGATIVE_REGULATION_OF_REACTIVE_OXYGEN_SPECIES_BIOSYNTHETIC_PROCESS	GOBP_NEGATIVE_REGULATION_OF_REACTIVE_OXYGEN_SPECIES_BIOSYNTHETIC_PROCESS		29	0.387812	1.24528	0.172662	0.264905	1	4572	tags=28%, list=17%, signal=33%
GOMF_HISTONE_ACETYLTRANSFERASE_BINDING	GOMF_HISTONE_ACETYLTRANSFERASE_BINDING		27	0.386557	1.24519	0.165493	0.264915	1	481	tags=19%, list=2%, signal=19%
GOBP_REGULATION_OF_LYMPHOCYTE_DIFFERENTIATION	GOBP_REGULATION_OF_LYMPHOCYTE_DIFFERENTIATION		168	0.273462	1.24505	0.0625	0.264985	1	7099	tags=32%, list=26%, signal=42%
GOMF_EPHRIN_RECEPTOR_ACTIVITY	GOMF_EPHRIN_RECEPTOR_ACTIVITY		17	0.437679	1.24488	0.191228	0.265139	1	4901	tags=35%, list=18%, signal=43%
GOBP_ADAPTIVE_THERMOGENESIS	GOBP_ADAPTIVE_THERMOGENESIS		144	0.281032	1.24481	0.0831947	0.265104	1	4711	tags=22%, list=17%, signal=26%
GOBP_POSITIVE_REGULATION_OF_POSTTRANSCRIPTIONAL_GENE_SILENCING	GOBP_POSITIVE_REGULATION_OF_POSTTRANSCRIPTIONAL_GENE_SILENCING		30	0.373291	1.24458	0.149635	0.265297	1	4609	tags=33%, list=17%, signal=40%
GOMF_PEPTIDE_ANTIGEN_BINDING	GOMF_PEPTIDE_ANTIGEN_BINDING		29	0.376542	1.24395	0.16036	0.266125	1	4299	tags=31%, list=16%, signal=37%
GOBP_SUBPALLIUM_DEVELOPMENT	GOBP_SUBPALLIUM_DEVELOPMENT		22	0.414485	1.24331	0.176044	0.266994	1	1650	tags=18%, list=6%, signal=19%
GOMF_POSTSYNAPTIC_NEUROTRANSMITTER_RECEPTOR_ACTIVITY	GOMF_POSTSYNAPTIC_NEUROTRANSMITTER_RECEPTOR_ACTIVITY		62	0.325939	1.24296	0.135531	0.267406	1	6554	tags=37%, list=24%, signal=49%
GOBP_ACTIVATION_OF_PHOSPHOLIPASE_C_ACTIVITY	GOBP_ACTIVATION_OF_PHOSPHOLIPASE_C_ACTIVITY		30	0.382242	1.24279	0.15942	0.267528	1	8917	tags=50%, list=33%, signal=74%
GOMF_VOLTAGE_GATED_CALCIUM_CHANNEL_ACTIVITY	GOMF_VOLTAGE_GATED_CALCIUM_CHANNEL_ACTIVITY		43	0.350245	1.24263	0.160777	0.267628	1	6594	tags=35%, list=24%, signal=46%
GOBP_REGULATION_OF_METAL_ION_TRANSPORT	GOBP_REGULATION_OF_METAL_ION_TRANSPORT		228	0.262836	1.2426	0.0558292	0.26753	1	7470	tags=31%, list=28%, signal=42%
GOBP_MEMBRANE_REPOLARIZATION_DURING_VENTRICULAR_CARDIAC_MUSCLE_CELL_ACTION_POTENTIAL	GOBP_MEMBRANE_REPOLARIZATION_DURING_VENTRICULAR_CARDIAC_MUSCLE_CELL_ACTION_POTENTIAL		15	0.464854	1.24251	0.2	0.267537	1	7437	tags=53%, list=27%, signal=73%
GOBP_NEGATIVE_REGULATION_OF_VASCULAR_ASSOCIATED_SMOOTH_MUSCLE_CELL_PROLIFERATION	GOBP_NEGATIVE_REGULATION_OF_VASCULAR_ASSOCIATED_SMOOTH_MUSCLE_CELL_PROLIFERATION		25	0.392415	1.24249	0.170557	0.267421	1	3286	tags=20%, list=12%, signal=23%
GOMF_LYASE_ACTIVITY	GOMF_LYASE_ACTIVITY		179	0.27251	1.24191	0.0817308	0.268162	1	5168	tags=25%, list=19%, signal=31%
GOBP_STEROID_HORMONE_MEDIATED_SIGNALING_PATHWAY	GOBP_STEROID_HORMONE_MEDIATED_SIGNALING_PATHWAY		128	0.285618	1.24168	0.0900322	0.268375	1	2746	tags=20%, list=10%, signal=22%
GOBP_REGULATION_OF_FIBROBLAST_GROWTH_FACTOR_RECEPTOR_SIGNALING_PATHWAY	GOBP_REGULATION_OF_FIBROBLAST_GROWTH_FACTOR_RECEPTOR_SIGNALING_PATHWAY		32	0.371866	1.24136	0.160221	0.268741	1	2876	tags=19%, list=11%, signal=21%
GOBP_SECONDARY_METABOLITE_BIOSYNTHETIC_PROCESS	GOBP_SECONDARY_METABOLITE_BIOSYNTHETIC_PROCESS		22	0.40738	1.24128	0.173745	0.268727	1	3366	tags=27%, list=12%, signal=31%
GOBP_GLAND_MORPHOGENESIS	GOBP_GLAND_MORPHOGENESIS		110	0.291346	1.24126	0.0970537	0.268612	1	4583	tags=25%, list=17%, signal=31%
GOBP_POSITIVE_REGULATION_OF_CELL_AGING	GOBP_POSITIVE_REGULATION_OF_CELL_AGING		16	0.434955	1.24088	0.186004	0.269057	1	3952	tags=25%, list=15%, signal=29%
GOBP_STEROID_HORMONE_SECRETION	GOBP_STEROID_HORMONE_SECRETION		19	0.418825	1.24063	0.191489	0.269276	1	2810	tags=26%, list=10%, signal=29%
GOBP_DENDRITIC_CELL_MIGRATION	GOBP_DENDRITIC_CELL_MIGRATION		29	0.379831	1.24028	0.185639	0.269691	1	1749	tags=21%, list=6%, signal=22%
GOBP_POSITIVE_REGULATION_OF_CALCIUM_ION_TRANSMEMBRANE_TRANSPORT	GOBP_POSITIVE_REGULATION_OF_CALCIUM_ION_TRANSMEMBRANE_TRANSPORT		68	0.318202	1.23991	0.110507	0.270127	1	3264	tags=21%, list=12%, signal=23%
GOBP_NEGATIVE_REGULATION_OF_CARDIAC_MUSCLE_TISSUE_GROWTH	GOBP_NEGATIVE_REGULATION_OF_CARDIAC_MUSCLE_TISSUE_GROWTH		26	0.386986	1.23975	0.157221	0.270241	1	2102	tags=19%, list=8%, signal=21%
GOBP_MEMORY	GOBP_MEMORY		100	0.298044	1.23972	0.12812	0.270145	1	5822	tags=27%, list=21%, signal=34%
GOBP_CELLULAR_RESPONSE_TO_INORGANIC_SUBSTANCE	GOBP_CELLULAR_RESPONSE_TO_INORGANIC_SUBSTANCE		203	0.269301	1.2395	0.0560897	0.270347	1	3905	tags=20%, list=14%, signal=23%
GOBP_REGULATION_OF_VESICLE_MEDIATED_TRANSPORT	GOBP_REGULATION_OF_VESICLE_MEDIATED_TRANSPORT		484	0.242731	1.23946	0.0177778	0.270259	1	3568	tags=18%, list=13%, signal=21%
GOBP_HYPOTHALAMUS_DEVELOPMENT	GOBP_HYPOTHALAMUS_DEVELOPMENT		19	0.413394	1.23927	0.198095	0.270389	1	2494	tags=26%, list=9%, signal=29%
GOCC_GABA_ERGIC_SYNAPSE	GOCC_GABA_ERGIC_SYNAPSE		60	0.324151	1.23905	0.146423	0.270598	1	7832	tags=47%, list=29%, signal=65%
GOBP_REGULATION_OF_FATTY_ACID_BETA_OXIDATION	GOBP_REGULATION_OF_FATTY_ACID_BETA_OXIDATION		17	0.426984	1.23868	0.189753	0.271048	1	2657	tags=18%, list=10%, signal=20%
GOBP_VENTRAL_SPINAL_CORD_DEVELOPMENT	GOBP_VENTRAL_SPINAL_CORD_DEVELOPMENT		43	0.340423	1.23861	0.130909	0.271017	1	7430	tags=51%, list=27%, signal=70%
GOCC_KERATIN_FILAMENT	GOCC_KERATIN_FILAMENT		86	0.306486	1.23771	0.123909	0.272232	1	6782	tags=33%, list=25%, signal=43%
GOBP_NEGATIVE_REGULATION_OF_OXIDATIVE_STRESS_INDUCED_INTRINSIC_APOPTOTIC_SIGNALING_PATHWAY	GOBP_NEGATIVE_REGULATION_OF_OXIDATIVE_STRESS_INDUCED_INTRINSIC_APOPTOTIC_SIGNALING_PATHWAY		17	0.434382	1.23744	0.201818	0.272523	1	2675	tags=24%, list=10%, signal=26%
GOBP_BONE_DEVELOPMENT	GOBP_BONE_DEVELOPMENT		180	0.270181	1.23722	0.0732113	0.272708	1	3930	tags=22%, list=14%, signal=25%
GOBP_INTERLEUKIN_12_PRODUCTION	GOBP_INTERLEUKIN_12_PRODUCTION		57	0.32659	1.23721	0.149742	0.272596	1	7733	tags=40%, list=29%, signal=56%
GOBP_NEGATIVE_REGULATION_OF_TUMOR_NECROSIS_FACTOR_SUPERFAMILY_CYTOKINE_PRODUCTION	GOBP_NEGATIVE_REGULATION_OF_TUMOR_NECROSIS_FACTOR_SUPERFAMILY_CYTOKINE_PRODUCTION		66	0.31701	1.23708	0.116086	0.272661	1	5829	tags=32%, list=21%, signal=40%
GOBP_REGULATION_OF_ANTIGEN_PROCESSING_AND_PRESENTATION	GOBP_REGULATION_OF_ANTIGEN_PROCESSING_AND_PRESENTATION		19	0.421174	1.237	0.202555	0.272654	1	6929	tags=37%, list=26%, signal=49%
GOBP_POSITIVE_REGULATION_OF_FATTY_ACID_BIOSYNTHETIC_PROCESS	GOBP_POSITIVE_REGULATION_OF_FATTY_ACID_BIOSYNTHETIC_PROCESS		21	0.415673	1.2364	0.185662	0.273409	1	1131	tags=14%, list=4%, signal=15%
GOBP_REGULATION_OF_B_CELL_RECEPTOR_SIGNALING_PATHWAY	GOBP_REGULATION_OF_B_CELL_RECEPTOR_SIGNALING_PATHWAY		22	0.401813	1.23618	0.152482	0.27363	1	536	tags=9%, list=2%, signal=9%
GOBP_POSITIVE_REGULATION_OF_PROTEIN_CONTAINING_COMPLEX_ASSEMBLY	GOBP_POSITIVE_REGULATION_OF_PROTEIN_CONTAINING_COMPLEX_ASSEMBLY		237	0.258653	1.23554	0.0570523	0.274459	1	4590	tags=23%, list=17%, signal=27%
GOBP_POSITIVE_REGULATION_OF_GROWTH	GOBP_POSITIVE_REGULATION_OF_GROWTH		236	0.264179	1.23551	0.0589198	0.27436	1	4090	tags=23%, list=15%, signal=27%
GOBP_VASCULAR_ASSOCIATED_SMOOTH_MUSCLE_CELL_MIGRATION	GOBP_VASCULAR_ASSOCIATED_SMOOTH_MUSCLE_CELL_MIGRATION		31	0.378827	1.23549	0.169429	0.274244	1	6679	tags=39%, list=25%, signal=51%
GOMF_ENDOPEPTIDASE_ACTIVITY	GOMF_ENDOPEPTIDASE_ACTIVITY		396	0.247211	1.23541	0.0396196	0.27422	1	8560	tags=38%, list=32%, signal=55%
GOBP_AGING	GOBP_AGING		281	0.255527	1.23536	0.0515152	0.274145	1	6505	tags=30%, list=24%, signal=39%
GOBP_RENAL_TUBULE_DEVELOPMENT	GOBP_RENAL_TUBULE_DEVELOPMENT		87	0.30388	1.23532	0.117851	0.274067	1	5797	tags=30%, list=21%, signal=38%
GOBP_ANATOMICAL_STRUCTURE_MATURATION	GOBP_ANATOMICAL_STRUCTURE_MATURATION		208	0.265284	1.23498	0.0827815	0.274439	1	5888	tags=26%, list=22%, signal=33%
GOBP_NEGATIVE_REGULATION_OF_ALPHA_BETA_T_CELL_DIFFERENTIATION	GOBP_NEGATIVE_REGULATION_OF_ALPHA_BETA_T_CELL_DIFFERENTIATION		25	0.400974	1.23498	0.17782	0.2743	1	6480	tags=36%, list=24%, signal=47%
GOBP_NEGATIVE_REGULATION_OF_ION_TRANSPORT	GOBP_NEGATIVE_REGULATION_OF_ION_TRANSPORT		280	0.255304	1.23498	0.0506329	0.274161	1	3282	tags=16%, list=12%, signal=18%
GOBP_CELLULAR_RESPONSE_TO_CADMIUM_ION	GOBP_CELLULAR_RESPONSE_TO_CADMIUM_ION		34	0.367495	1.23485	0.170732	0.274208	1	3567	tags=24%, list=13%, signal=27%
GOBP_NEGATIVE_REGULATION_OF_GLIOGENESIS	GOBP_NEGATIVE_REGULATION_OF_GLIOGENESIS		36	0.361793	1.23483	0.159049	0.274084	1	1146	tags=17%, list=4%, signal=17%
GOBP_INTRINSIC_APOPTOTIC_SIGNALING_PATHWAY_IN_RESPONSE_TO_OXIDATIVE_STRESS	GOBP_INTRINSIC_APOPTOTIC_SIGNALING_PATHWAY_IN_RESPONSE_TO_OXIDATIVE_STRESS		41	0.350253	1.23477	0.16696	0.274039	1	2801	tags=22%, list=10%, signal=24%
GOBP_GENITALIA_DEVELOPMENT	GOBP_GENITALIA_DEVELOPMENT		42	0.346087	1.23443	0.168906	0.274428	1	3584	tags=24%, list=13%, signal=27%
GOBP_MIDDLE_EAR_MORPHOGENESIS	GOBP_MIDDLE_EAR_MORPHOGENESIS		17	0.423547	1.23407	0.192748	0.274837	1	8028	tags=47%, list=30%, signal=67%
GOMF_PEPTIDE_BINDING	GOMF_PEPTIDE_BINDING		289	0.253968	1.23368	0.0668842	0.275292	1	6299	tags=31%, list=23%, signal=40%
GOBP_REGULATION_OF_MEMBRANE_INVAGINATION	GOBP_REGULATION_OF_MEMBRANE_INVAGINATION		15	0.457242	1.23359	0.220803	0.275267	1	6780	tags=47%, list=25%, signal=62%
GOBP_RESPONSE_TO_INCREASED_OXYGEN_LEVELS	GOBP_RESPONSE_TO_INCREASED_OXYGEN_LEVELS		29	0.37382	1.2335	0.168174	0.275279	1	1054	tags=21%, list=4%, signal=22%
GOBP_SPERM_CAPACITATION	GOBP_SPERM_CAPACITATION		26	0.392232	1.2335	0.183099	0.275143	1	5691	tags=31%, list=21%, signal=39%
GOMF_GAP_JUNCTION_CHANNEL_ACTIVITY	GOMF_GAP_JUNCTION_CHANNEL_ACTIVITY		20	0.410153	1.23332	0.171171	0.275258	1	3437	tags=25%, list=13%, signal=29%
GOBP_IMPORT_ACROSS_PLASMA_MEMBRANE	GOBP_IMPORT_ACROSS_PLASMA_MEMBRANE		154	0.278187	1.23259	0.0940171	0.276256	1	4276	tags=20%, list=16%, signal=24%
GOMF_VOLTAGE_GATED_ANION_CHANNEL_ACTIVITY	GOMF_VOLTAGE_GATED_ANION_CHANNEL_ACTIVITY		16	0.437486	1.23225	0.19802	0.276664	1	1350	tags=19%, list=5%, signal=20%
GOBP_NEGATIVE_REGULATION_OF_PROTEOLYSIS	GOBP_NEGATIVE_REGULATION_OF_PROTEOLYSIS		315	0.253593	1.23208	0.0630631	0.276798	1	3352	tags=17%, list=12%, signal=19%
GOBP_NEGATIVE_REGULATION_OF_B_CELL_PROLIFERATION	GOBP_NEGATIVE_REGULATION_OF_B_CELL_PROLIFERATION		17	0.43609	1.23189	0.197393	0.276951	1	1018	tags=18%, list=4%, signal=18%
GOMF_POLY_A_BINDING	GOMF_POLY_A_BINDING		20	0.418067	1.23188	0.201452	0.276818	1	3972	tags=35%, list=15%, signal=41%
GOBP_RESPONSE_TO_NICOTINE	GOBP_RESPONSE_TO_NICOTINE		42	0.351495	1.2317	0.170139	0.27696	1	3539	tags=24%, list=13%, signal=27%
GOBP_FORELIMB_MORPHOGENESIS	GOBP_FORELIMB_MORPHOGENESIS		33	0.359101	1.23131	0.157798	0.277441	1	1956	tags=18%, list=7%, signal=20%
GOBP_POSITIVE_REGULATION_OF_MACROPHAGE_CHEMOTAXIS	GOBP_POSITIVE_REGULATION_OF_MACROPHAGE_CHEMOTAXIS		17	0.430207	1.23073	0.20155	0.278213	1	5754	tags=53%, list=21%, signal=67%
GOBP_RESPONSE_TO_CATECHOLAMINE	GOBP_RESPONSE_TO_CATECHOLAMINE		100	0.292975	1.23057	0.118243	0.278348	1	3703	tags=21%, list=14%, signal=24%
GOBP_NEGATIVE_REGULATION_OF_CATION_CHANNEL_ACTIVITY	GOBP_NEGATIVE_REGULATION_OF_CATION_CHANNEL_ACTIVITY		41	0.344752	1.23012	0.166058	0.278904	1	1896	tags=20%, list=7%, signal=21%
GOBP_ACTIVATION_OF_JANUS_KINASE_ACTIVITY	GOBP_ACTIVATION_OF_JANUS_KINASE_ACTIVITY		15	0.44511	1.23001	0.196751	0.278924	1	5539	tags=47%, list=20%, signal=59%
GOBP_REGULATION_OF_ACTIN_FILAMENT_LENGTH	GOBP_REGULATION_OF_ACTIN_FILAMENT_LENGTH		175	0.27091	1.22989	0.0694669	0.278988	1	4852	tags=26%, list=18%, signal=31%
GOBP_TYPE_B_PANCREATIC_CELL_DEVELOPMENT	GOBP_TYPE_B_PANCREATIC_CELL_DEVELOPMENT		20	0.414848	1.22985	0.19337	0.278907	1	5464	tags=40%, list=20%, signal=50%
GOBP_REGULATION_OF_CARDIAC_MUSCLE_CELL_MEMBRANE_REPOLARIZATION	GOBP_REGULATION_OF_CARDIAC_MUSCLE_CELL_MEMBRANE_REPOLARIZATION		26	0.384234	1.22944	0.194805	0.279433	1	5538	tags=35%, list=20%, signal=43%
GOBP_SKELETAL_MUSCLE_TISSUE_REGENERATION	GOBP_SKELETAL_MUSCLE_TISSUE_REGENERATION		34	0.359511	1.22928	0.189964	0.279556	1	4746	tags=24%, list=18%, signal=28%
GOBP_REGULATION_OF_LIPID_TRANSPORT	GOBP_REGULATION_OF_LIPID_TRANSPORT		139	0.274916	1.22913	0.109966	0.279659	1	4694	tags=22%, list=17%, signal=27%
GOBP_REGULATION_OF_LIPID_METABOLIC_PROCESS	GOBP_REGULATION_OF_LIPID_METABOLIC_PROCESS		373	0.248842	1.22897	0.0539291	0.27979	1	5040	tags=25%, list=19%, signal=30%
GOBP_POSITIVE_REGULATION_OF_LYMPHOCYTE_APOPTOTIC_PROCESS	GOBP_POSITIVE_REGULATION_OF_LYMPHOCYTE_APOPTOTIC_PROCESS		16	0.443165	1.22876	0.213483	0.280023	1	1866	tags=19%, list=7%, signal=20%
GOBP_PANCREAS_DEVELOPMENT	GOBP_PANCREAS_DEVELOPMENT		68	0.31305	1.22859	0.144876	0.280147	1	6023	tags=31%, list=22%, signal=40%
GOBP_GANGLION_DEVELOPMENT	GOBP_GANGLION_DEVELOPMENT		15	0.447576	1.22825	0.20229	0.280514	1	2896	tags=27%, list=11%, signal=30%
GOCC_ACTIN_FILAMENT	GOCC_ACTIN_FILAMENT		102	0.292736	1.22809	0.117544	0.280659	1	4852	tags=26%, list=18%, signal=32%
GOBP_PHOSPHATE_ION_TRANSPORT	GOBP_PHOSPHATE_ION_TRANSPORT		25	0.388123	1.22783	0.210432	0.280912	1	5412	tags=40%, list=20%, signal=50%
GOMF_ACTIVATING_TRANSCRIPTION_FACTOR_BINDING	GOMF_ACTIVATING_TRANSCRIPTION_FACTOR_BINDING		75	0.310085	1.22768	0.126736	0.281014	1	7199	tags=37%, list=27%, signal=51%
GOBP_REGULATION_OF_MULTI_ORGANISM_PROCESS	GOBP_REGULATION_OF_MULTI_ORGANISM_PROCESS		49	0.337703	1.22762	0.153439	0.280985	1	6254	tags=29%, list=23%, signal=37%
GOBP_PROTEIN_KINASE_C_SIGNALING	GOBP_PROTEIN_KINASE_C_SIGNALING		28	0.380903	1.22749	0.194492	0.281064	1	9031	tags=57%, list=33%, signal=86%
GOBP_POSITIVE_REGULATION_OF_ADAPTIVE_IMMUNE_RESPONSE	GOBP_POSITIVE_REGULATION_OF_ADAPTIVE_IMMUNE_RESPONSE		97	0.29512	1.22714	0.11925	0.281464	1	3839	tags=23%, list=14%, signal=26%
GOBP_PEPTIDYL_ARGININE_MODIFICATION	GOBP_PEPTIDYL_ARGININE_MODIFICATION		27	0.383845	1.22604	0.189753	0.283046	1	4803	tags=30%, list=18%, signal=36%
GOBP_LOCALIZATION_WITHIN_MEMBRANE	GOBP_LOCALIZATION_WITHIN_MEMBRANE		71	0.312891	1.22598	0.131716	0.283006	1	6844	tags=35%, list=25%, signal=47%
GOBP_PROTEIN_AUTOPHOSPHORYLATION	GOBP_PROTEIN_AUTOPHOSPHORYLATION		220	0.262489	1.2257	0.0580848	0.283314	1	4901	tags=26%, list=18%, signal=31%
GOMF_ENZYME_INHIBITOR_ACTIVITY	GOMF_ENZYME_INHIBITOR_ACTIVITY		359	0.247092	1.22564	0.0442338	0.283275	1	3191	tags=17%, list=12%, signal=19%
GOBP_REGULATION_OF_HAIR_FOLLICLE_DEVELOPMENT	GOBP_REGULATION_OF_HAIR_FOLLICLE_DEVELOPMENT		17	0.433158	1.22558	0.209009	0.283211	1	6563	tags=35%, list=24%, signal=47%
GOBP_CALCIUM_ION_TRANSPORT	GOBP_CALCIUM_ION_TRANSPORT		385	0.246208	1.22554	0.0411585	0.283132	1	7470	tags=30%, list=28%, signal=41%
GOMF_APOLIPOPROTEIN_BINDING	GOMF_APOLIPOPROTEIN_BINDING		17	0.429371	1.22526	0.208029	0.283454	1	7430	tags=59%, list=27%, signal=81%
GOBP_REGULATION_OF_GLUCOSE_METABOLIC_PROCESS	GOBP_REGULATION_OF_GLUCOSE_METABOLIC_PROCESS		111	0.285738	1.22511	0.0998279	0.283563	1	1895	tags=13%, list=7%, signal=14%
GOBP_REGULATION_OF_KETONE_BIOSYNTHETIC_PROCESS	GOBP_REGULATION_OF_KETONE_BIOSYNTHETIC_PROCESS		17	0.437837	1.2244	0.214153	0.284604	1	3231	tags=35%, list=12%, signal=40%
GOBP_POSITIVE_REGULATION_OF_ESTABLISHMENT_OF_PROTEIN_LOCALIZATION_TO_MITOCHONDRION	GOBP_POSITIVE_REGULATION_OF_ESTABLISHMENT_OF_PROTEIN_LOCALIZATION_TO_MITOCHONDRION		54	0.325777	1.2242	0.157324	0.284779	1	3906	tags=26%, list=14%, signal=30%
GOMF_CHANNEL_REGULATOR_ACTIVITY	GOMF_CHANNEL_REGULATOR_ACTIVITY		129	0.28148	1.22417	0.0944056	0.284695	1	4572	tags=23%, list=17%, signal=28%
GOBP_T_CELL_MIGRATION	GOBP_T_CELL_MIGRATION		62	0.319474	1.22348	0.149813	0.285666	1	3668	tags=24%, list=14%, signal=28%
GOBP_COLLAGEN_CATABOLIC_PROCESS	GOBP_COLLAGEN_CATABOLIC_PROCESS		47	0.330318	1.22323	0.145683	0.285953	1	5242	tags=28%, list=19%, signal=34%
GOBP_POSITIVE_REGULATION_OF_NUCLEOCYTOPLASMIC_TRANSPORT	GOBP_POSITIVE_REGULATION_OF_NUCLEOCYTOPLASMIC_TRANSPORT		56	0.323785	1.22292	0.163158	0.286277	1	3027	tags=23%, list=11%, signal=26%
[truncated: 1,764 more rows]

## Sheet: NEG
NAME	GS<br> follow link to MSigDB	GS DETAILS	SIZE	ES	NES	NOM p-val	FDR q-val	FWER p-val	RANK AT MAX	LEADING EDGE
GOCC_DNA_PACKAGING_COMPLEX	GOCC_DNA_PACKAGING_COMPLEX	Details ...	94	-0.66873384	-2.902193	0.0	0.0	0.0	2347	tags=47%, list=9%, signal=51%
GOBP_NEGATIVE_REGULATION_OF_GENE_EXPRESSION_EPIGENETIC	GOBP_NEGATIVE_REGULATION_OF_GENE_EXPRESSION_EPIGENETIC	Details ...	105	-0.5995361	-2.6068845	0.0	0.0	0.0	1945	tags=34%, list=7%, signal=37%
GOBP_CHROMATIN_ORGANIZATION_INVOLVED_IN_REGULATION_OF_TRANSCRIPTION	GOBP_CHROMATIN_ORGANIZATION_INVOLVED_IN_REGULATION_OF_TRANSCRIPTION	Details ...	131	-0.54399776	-2.517802	0.0	2.2609592E-4	0.001	1945	tags=32%, list=7%, signal=34%
GOBP_NUCLEOSOME_ASSEMBLY	GOBP_NUCLEOSOME_ASSEMBLY	Details ...	116	-0.54801303	-2.4523406	0.0	1.6957193E-4	0.001	3690	tags=44%, list=14%, signal=51%
HALLMARK_E2F_TARGETS	HALLMARK_E2F_TARGETS	Details ...	193	-0.5074953	-2.4507437	0.0	1.3565755E-4	0.001	6193	tags=53%, list=23%, signal=68%
GOBP_DNA_REPLICATION_DEPENDENT_NUCLEOSOME_ORGANIZATION	GOBP_DNA_REPLICATION_DEPENDENT_NUCLEOSOME_ORGANIZATION	Details ...	23	-0.7479247	-2.3834646	0.0	1.1304796E-4	0.001	1313	tags=52%, list=5%, signal=55%
GOBP_CHROMATIN_SILENCING	GOBP_CHROMATIN_SILENCING	Details ...	69	-0.57124645	-2.3685882	0.0	9.689825E-5	0.001	1945	tags=32%, list=7%, signal=34%
GOBP_TELOMERE_MAINTENANCE_VIA_SEMI_CONSERVATIVE_REPLICATION	GOBP_TELOMERE_MAINTENANCE_VIA_SEMI_CONSERVATIVE_REPLICATION	Details ...	26	-0.7205186	-2.366707	0.0	8.478596E-5	0.001	6635	tags=77%, list=24%, signal=102%
GOCC_SMALL_NUCLEAR_RIBONUCLEOPROTEIN_COMPLEX	GOCC_SMALL_NUCLEAR_RIBONUCLEOPROTEIN_COMPLEX	Details ...	85	-0.5497045	-2.3489187	0.0	7.536531E-5	0.001	5248	tags=47%, list=19%, signal=58%
GOBP_DNA_PACKAGING	GOBP_DNA_PACKAGING	Details ...	207	-0.4904479	-2.3477483	0.0	6.7828776E-5	0.001	4540	tags=40%, list=17%, signal=47%
GOCC_KINETOCHORE	GOCC_KINETOCHORE	Details ...	130	-0.5095895	-2.3459687	0.0	6.166252E-5	0.001	5318	tags=51%, list=20%, signal=63%
GOCC_SM_LIKE_PROTEIN_FAMILY_COMPLEX	GOCC_SM_LIKE_PROTEIN_FAMILY_COMPLEX	Details ...	96	-0.53864217	-2.337906	0.0	1.1075063E-4	0.002	5248	tags=46%, list=19%, signal=57%
GOCC_PROTEIN_DNA_COMPLEX	GOCC_PROTEIN_DNA_COMPLEX	Details ...	179	-0.49337417	-2.3330047	0.0	1.0223135E-4	0.002	3690	tags=36%, list=14%, signal=41%
GOBP_RDNA_HETEROCHROMATIN_ASSEMBLY	GOBP_RDNA_HETEROCHROMATIN_ASSEMBLY	Details ...	27	-0.70279396	-2.3185074	0.0	9.4929106E-5	0.002	1842	tags=48%, list=7%, signal=52%
GOBP_REGULATION_OF_GENE_EXPRESSION_EPIGENETIC	GOBP_REGULATION_OF_GENE_EXPRESSION_EPIGENETIC	Details ...	182	-0.48855728	-2.318398	0.0	8.86005E-5	0.002	3123	tags=32%, list=12%, signal=36%
GOCC_U1_SNRNP	GOCC_U1_SNRNP	Details ...	24	-0.7078195	-2.2966726	0.0	1.25344E-4	0.003	2237	tags=42%, list=8%, signal=45%
GOCC_CONDENSED_CHROMOSOME_CENTROMERIC_REGION	GOCC_CONDENSED_CHROMOSOME_CENTROMERIC_REGION	Details ...	110	-0.51138014	-2.2923973	0.0	1.1797083E-4	0.003	4486	tags=48%, list=17%, signal=57%
GOBP_CHROMATIN_ASSEMBLY_OR_DISASSEMBLY	GOBP_CHROMATIN_ASSEMBLY_OR_DISASSEMBLY	Details ...	188	-0.48058492	-2.2917378	0.0	1.1141689E-4	0.003	5062	tags=42%, list=19%, signal=51%
GOBP_MRNA_CIS_SPLICING_VIA_SPLICEOSOME	GOBP_MRNA_CIS_SPLICING_VIA_SPLICEOSOME	Details ...	33	-0.65469813	-2.2908092	0.0	1.0555284E-4	0.003	3206	tags=48%, list=12%, signal=55%
GOBP_NUCLEOSOME_ORGANIZATION	GOBP_NUCLEOSOME_ORGANIZATION	Details ...	154	-0.4859489	-2.287314	0.0	1.3432483E-4	0.004	3763	tags=36%, list=14%, signal=42%
GOCC_CHROMOSOME_CENTROMERIC_REGION	GOCC_CHROMOSOME_CENTROMERIC_REGION		188	-0.47491577	-2.2718117	0.0	1.279284E-4	0.004	5094	tags=46%, list=19%, signal=57%
GOBP_MRNA_5_SPLICE_SITE_RECOGNITION	GOBP_MRNA_5_SPLICE_SITE_RECOGNITION		18	-0.75299394	-2.2640162	0.0	1.5180476E-4	0.005	3206	tags=67%, list=12%, signal=76%
GOMF_FOUR_WAY_JUNCTION_DNA_BINDING	GOMF_FOUR_WAY_JUNCTION_DNA_BINDING		16	-0.7811133	-2.260045	0.0	1.7450139E-4	0.006	5459	tags=75%, list=20%, signal=94%
GOBP_CHROMOSOME_CONDENSATION	GOBP_CHROMOSOME_CONDENSATION		45	-0.59930736	-2.2434628	0.0	1.956052E-4	0.007	3690	tags=42%, list=14%, signal=49%
HALLMARK_G2M_CHECKPOINT	HALLMARK_G2M_CHECKPOINT		191	-0.46207872	-2.219685	0.0	3.4843973E-4	0.013	4951	tags=43%, list=18%, signal=52%
GOBP_DNA_REPLICATION_INDEPENDENT_NUCLEOSOME_ORGANIZATION	GOBP_DNA_REPLICATION_INDEPENDENT_NUCLEOSOME_ORGANIZATION		46	-0.59213924	-2.1993768	0.0	4.9227464E-4	0.019	4291	tags=50%, list=16%, signal=59%
GOBP_INTERSTRAND_CROSS_LINK_REPAIR	GOBP_INTERSTRAND_CROSS_LINK_REPAIR		54	-0.56655437	-2.190155	0.0	6.4909976E-4	0.026	5556	tags=56%, list=20%, signal=70%
GOBP_PROTEIN_DNA_COMPLEX_SUBUNIT_ORGANIZATION	GOBP_PROTEIN_DNA_COMPLEX_SUBUNIT_ORGANIZATION		245	-0.4383186	-2.1852708	0.0	6.739853E-4	0.028	5086	tags=39%, list=19%, signal=48%
GOBP_SNRNA_TRANSCRIPTION	GOBP_SNRNA_TRANSCRIPTION		75	-0.5198627	-2.1718655	0.0	8.5899746E-4	0.037	2929	tags=40%, list=11%, signal=45%
GOBP_MRNA_SPLICE_SITE_SELECTION	GOBP_MRNA_SPLICE_SITE_SELECTION		42	-0.5886206	-2.1689715	0.0	9.663574E-4	0.043	3531	tags=43%, list=13%, signal=49%
GOBP_DNA_CONFORMATION_CHANGE	GOBP_DNA_CONFORMATION_CHANGE		316	-0.42187005	-2.1631467	0.0	9.351846E-4	0.043	5086	tags=38%, list=19%, signal=46%
GOBP_CELL_CYCLE_DNA_REPLICATION	GOBP_CELL_CYCLE_DNA_REPLICATION		63	-0.53290415	-2.1626215	0.0	9.0596004E-4	0.043	6366	tags=56%, list=23%, signal=72%
GOBP_CHROMATIN_REMODELING_AT_CENTROMERE	GOBP_CHROMATIN_REMODELING_AT_CENTROMERE		39	-0.5955874	-2.151565	0.0	0.0010617189	0.052	5062	tags=59%, list=19%, signal=72%
GOBP_RECOMBINATIONAL_REPAIR	GOBP_RECOMBINATIONAL_REPAIR		132	-0.47038218	-2.1416442	0.0	0.0013069748	0.066	5177	tags=40%, list=19%, signal=49%
GOBP_PROTEIN_LOCALIZATION_TO_CHROMOSOME_CENTROMERIC_REGION	GOBP_PROTEIN_LOCALIZATION_TO_CHROMOSOME_CENTROMERIC_REGION		24	-0.66760755	-2.1286705	0.0	0.0015370622	0.08	5062	tags=67%, list=19%, signal=82%
GOBP_CENTROMERE_COMPLEX_ASSEMBLY	GOBP_CENTROMERE_COMPLEX_ASSEMBLY		47	-0.56134677	-2.1247487	0.0	0.0016816047	0.087	4291	tags=51%, list=16%, signal=61%
GOBP_DOUBLE_STRAND_BREAK_REPAIR	GOBP_DOUBLE_STRAND_BREAK_REPAIR		248	-0.42720154	-2.124213	0.0	0.0016361559	0.087	5809	tags=40%, list=21%, signal=51%
GOCC_CHROMOSOMAL_REGION	GOCC_CHROMOSOMAL_REGION		328	-0.40985796	-2.1174216	0.0	0.0018057235	0.099	5154	tags=40%, list=19%, signal=49%
GOMF_ENDONUCLEASE_ACTIVITY_ACTIVE_WITH_EITHER_RIBO_OR_DEOXYRIBONUCLEIC_ACIDS_AND_PRODUCING_5_PHOSPHOMONOESTERS	GOMF_ENDONUCLEASE_ACTIVITY_ACTIVE_WITH_EITHER_RIBO_OR_DEOXYRIBONUCLEIC_ACIDS_AND_PRODUCING_5_PHOSPHOMONOESTERS		39	-0.59042597	-2.11068	0.0	0.0018804773	0.106	3866	tags=41%, list=14%, signal=48%
GOMF_ENDODEOXYRIBONUCLEASE_ACTIVITY_PRODUCING_5_PHOSPHOMONOESTERS	GOMF_ENDODEOXYRIBONUCLEASE_ACTIVITY_PRODUCING_5_PHOSPHOMONOESTERS		16	-0.7406706	-2.0970092	0.0	0.002421118	0.138	3159	tags=50%, list=12%, signal=57%
GOCC_RNA_POLYMERASE_COMPLEX	GOCC_RNA_POLYMERASE_COMPLEX		100	-0.4761542	-2.0964737	0.0	0.0023948983	0.139	4945	tags=42%, list=18%, signal=51%
GOBP_HISTONE_EXCHANGE	GOBP_HISTONE_EXCHANGE		50	-0.54097354	-2.0826027	0.0	0.0027851504	0.157	4291	tags=42%, list=16%, signal=50%
GOBP_TELOMERE_ORGANIZATION	GOBP_TELOMERE_ORGANIZATION		159	-0.43595144	-2.0727203	0.0	0.003142285	0.181	4070	tags=35%, list=15%, signal=40%
GOBP_REGULATION_OF_PROTEIN_EXIT_FROM_ENDOPLASMIC_RETICULUM	GOBP_REGULATION_OF_PROTEIN_EXIT_FROM_ENDOPLASMIC_RETICULUM		26	-0.6158864	-2.0677125	0.0	0.003301636	0.189	5452	tags=46%, list=20%, signal=58%
GOBP_RNA_SPLICING_VIA_TRANSESTERIFICATION_REACTIONS	GOBP_RNA_SPLICING_VIA_TRANSESTERIFICATION_REACTIONS		350	-0.39785874	-2.0505965	0.0	0.003948955	0.232	5319	tags=35%, list=20%, signal=43%
GOMF_PEPTIDE_LYSINE_N_ACETYLTRANSFERASE_ACTIVITY	GOMF_PEPTIDE_LYSINE_N_ACETYLTRANSFERASE_ACTIVITY		42	-0.5554989	-2.049268	0.0	0.003921972	0.236	5108	tags=45%, list=19%, signal=56%
GOBP_REGULATION_OF_MEGAKARYOCYTE_DIFFERENTIATION	GOBP_REGULATION_OF_MEGAKARYOCYTE_DIFFERENTIATION		71	-0.49606755	-2.047233	0.0	0.003939856	0.241	3115	tags=37%, list=11%, signal=41%
GOBP_REPLICATION_FORK_PROCESSING	GOBP_REPLICATION_FORK_PROCESSING		37	-0.56662136	-2.0311525	0.0	0.0049204845	0.289	5611	tags=54%, list=21%, signal=68%
GOBP_PROTEIN_LOCALIZATION_TO_KINETOCHORE	GOBP_PROTEIN_LOCALIZATION_TO_KINETOCHORE		18	-0.6935465	-2.0206647	0.0	0.0054931985	0.322	5062	tags=67%, list=19%, signal=82%
GOCC_CONDENSED_CHROMOSOME	GOCC_CONDENSED_CHROMOSOME		207	-0.41240755	-2.0139523	0.0	0.005867457	0.34	5748	tags=43%, list=21%, signal=54%
GOBP_REGULATION_OF_CHROMATIN_SILENCING	GOBP_REGULATION_OF_CHROMATIN_SILENCING		18	-0.6642567	-1.9926348	0.0	0.0075209867	0.418	3690	tags=50%, list=14%, signal=58%
GOCC_REPLICATION_FORK	GOCC_REPLICATION_FORK		60	-0.50280184	-1.9925855	0.0	0.0073763523	0.418	4145	tags=38%, list=15%, signal=45%
GOCC_RNA_POLYMERASE_II_HOLOENZYME	GOCC_RNA_POLYMERASE_II_HOLOENZYME		71	-0.48822984	-1.9871831	0.0	0.007781346	0.439	4908	tags=42%, list=18%, signal=51%
GOBP_NCRNA_TRANSCRIPTION	GOBP_NCRNA_TRANSCRIPTION		107	-0.45019314	-1.987015	0.0	0.007637247	0.439	2929	tags=32%, list=11%, signal=35%
GOBP_MITOTIC_G2_M_TRANSITION_CHECKPOINT	GOBP_MITOTIC_G2_M_TRANSITION_CHECKPOINT		34	-0.555322	-1.981627	0.0	0.008109809	0.472	3977	tags=47%, list=15%, signal=55%
GOBP_SPLICEOSOMAL_COMPLEX_ASSEMBLY	GOBP_SPLICEOSOMAL_COMPLEX_ASSEMBLY		67	-0.4829398	-1.9787328	0.0	0.0083264215	0.492	5299	tags=42%, list=20%, signal=52%
GOCC_SITE_OF_DNA_DAMAGE	GOCC_SITE_OF_DNA_DAMAGE		86	-0.46399415	-1.9762414	0.0	0.0084761055	0.502	5809	tags=48%, list=21%, signal=60%
HALLMARK_PROTEIN_SECRETION	HALLMARK_PROTEIN_SECRETION		89	-0.45511216	-1.9761709	0.0	0.008341403	0.503	3702	tags=36%, list=14%, signal=42%
GOBP_SISTER_CHROMATID_COHESION	GOBP_SISTER_CHROMATID_COHESION		57	-0.50566745	-1.9732931	0.0	0.008438973	0.513	3763	tags=40%, list=14%, signal=47%
GOMF_PRE_MRNA_BINDING	GOMF_PRE_MRNA_BINDING		47	-0.5287524	-1.9602022	0.0	0.009810665	0.579	2376	tags=30%, list=9%, signal=33%
GOMF_SNRNA_BINDING	GOMF_SNRNA_BINDING		46	-0.5204605	-1.9556862	0.0	0.010112792	0.593	2770	tags=33%, list=10%, signal=36%
GOMF_5_3_EXONUCLEASE_ACTIVITY	GOMF_5_3_EXONUCLEASE_ACTIVITY		18	-0.6396447	-1.9551928	0.0	0.009992954	0.596	422	tags=22%, list=2%, signal=23%
GOBP_SISTER_CHROMATID_SEGREGATION	GOBP_SISTER_CHROMATID_SEGREGATION		188	-0.4054389	-1.9519485	0.0	0.010261709	0.614	4357	tags=35%, list=16%, signal=42%
GOBP_REGULATION_OF_GENE_SILENCING	GOBP_REGULATION_OF_GENE_SILENCING		125	-0.43411696	-1.9463817	0.0	0.010793619	0.639	3149	tags=29%, list=12%, signal=32%
GOCC_SPLICEOSOMAL_COMPLEX	GOCC_SPLICEOSOMAL_COMPLEX		178	-0.40912002	-1.9435263	0.0	0.010949453	0.653	5319	tags=37%, list=20%, signal=46%
GOMF_NUCLEOSOMAL_DNA_BINDING	GOMF_NUCLEOSOMAL_DNA_BINDING		36	-0.5440305	-1.9373667	0.0	0.011487666	0.681	1706	tags=31%, list=6%, signal=33%
GOBP_MITOTIC_SISTER_CHROMATID_COHESION	GOBP_MITOTIC_SISTER_CHROMATID_COHESION		27	-0.59901327	-1.935454	0.0	0.011566892	0.691	3361	tags=52%, list=12%, signal=59%
GOMF_ENDORIBONUCLEASE_ACTIVITY_PRODUCING_5_PHOSPHOMONOESTERS	GOMF_ENDORIBONUCLEASE_ACTIVITY_PRODUCING_5_PHOSPHOMONOESTERS		27	-0.585535	-1.9333342	0.0042462847	0.011613236	0.702	3866	tags=41%, list=14%, signal=47%
GOCC_NUCLEAR_CHROMOSOME	GOCC_NUCLEAR_CHROMOSOME		230	-0.39283648	-1.9289999	0.0	0.011882786	0.711	3665	tags=30%, list=14%, signal=34%
GOBP_TELOMERE_CAPPING	GOBP_TELOMERE_CAPPING		48	-0.5096188	-1.9214087	0.0022123894	0.012739503	0.739	2449	tags=33%, list=9%, signal=37%
GOBP_CHROMOSOME_SEGREGATION	GOBP_CHROMOSOME_SEGREGATION		319	-0.3756409	-1.9209001	0.0	0.012644928	0.743	4693	tags=34%, list=17%, signal=41%
GOBP_MEGAKARYOCYTE_DIFFERENTIATION	GOBP_MEGAKARYOCYTE_DIFFERENTIATION		87	-0.45852745	-1.9207888	0.0	0.012469304	0.743	3115	tags=36%, list=11%, signal=40%
GOBP_G2_DNA_DAMAGE_CHECKPOINT	GOBP_G2_DNA_DAMAGE_CHECKPOINT		33	-0.5403955	-1.9174446	0.0	0.012769921	0.759	3977	tags=42%, list=15%, signal=50%
GOBP_POSITIVE_REGULATION_OF_DNA_TEMPLATED_TRANSCRIPTION_ELONGATION	GOBP_POSITIVE_REGULATION_OF_DNA_TEMPLATED_TRANSCRIPTION_ELONGATION		25	-0.5866271	-1.9144535	0.0	0.01308899	0.766	2394	tags=36%, list=9%, signal=39%
GOBP_DNA_DEPENDENT_DNA_REPLICATION	GOBP_DNA_DEPENDENT_DNA_REPLICATION		151	-0.41169214	-1.9133276	0.0	0.013139722	0.771	5270	tags=39%, list=19%, signal=48%
GOBP_NEGATIVE_REGULATION_OF_EXECUTION_PHASE_OF_APOPTOSIS	GOBP_NEGATIVE_REGULATION_OF_EXECUTION_PHASE_OF_APOPTOSIS		15	-0.6724148	-1.9112927	0.0041753654	0.013311977	0.777	2989	tags=40%, list=11%, signal=45%
GOBP_MITOTIC_SISTER_CHROMATID_SEGREGATION	GOBP_MITOTIC_SISTER_CHROMATID_SEGREGATION		158	-0.40727532	-1.910043	0.0	0.0133138755	0.782	4357	tags=35%, list=16%, signal=42%
GOCC_U2_TYPE_SPLICEOSOMAL_COMPLEX	GOCC_U2_TYPE_SPLICEOSOMAL_COMPLEX		90	-0.44841778	-1.8961885	0.0	0.015168639	0.824	5319	tags=42%, list=20%, signal=52%
GOMF_PEPTIDE_N_ACETYLTRANSFERASE_ACTIVITY	GOMF_PEPTIDE_N_ACETYLTRANSFERASE_ACTIVITY		50	-0.4874391	-1.896024	0.0	0.014976631	0.824	2743	tags=32%, list=10%, signal=36%
GOCC_EXON_EXON_JUNCTION_COMPLEX	GOCC_EXON_EXON_JUNCTION_COMPLEX		20	-0.62176687	-1.8937941	0.0	0.015211965	0.83	1730	tags=30%, list=6%, signal=32%
GOCC_SPLICEOSOMAL_TRI_SNRNP_COMPLEX	GOCC_SPLICEOSOMAL_TRI_SNRNP_COMPLEX		36	-0.52842766	-1.8932632	0.0	0.015090382	0.831	4971	tags=47%, list=18%, signal=58%
GOBP_ENDOPLASMIC_RETICULUM_ORGANIZATION	GOBP_ENDOPLASMIC_RETICULUM_ORGANIZATION		81	-0.45057207	-1.8913311	0.0	0.015236385	0.839	4915	tags=37%, list=18%, signal=45%
GOMF_DNA_DEPENDENT_ATPASE_ACTIVITY	GOMF_DNA_DEPENDENT_ATPASE_ACTIVITY		49	-0.5024682	-1.8871107	0.0	0.015783116	0.852	6505	tags=53%, list=24%, signal=70%
GOBP_DNA_REPLICATION	GOBP_DNA_REPLICATION		270	-0.37399697	-1.8869576	0.0	0.015626991	0.854	5941	tags=39%, list=22%, signal=49%
GOBP_MRNA_PROCESSING	GOBP_MRNA_PROCESSING		498	-0.35709554	-1.8860924	0.0	0.015617698	0.856	5319	tags=33%, list=20%, signal=40%
GOCC_ENDOPLASMIC_RETICULUM_TUBULAR_NETWORK	GOCC_ENDOPLASMIC_RETICULUM_TUBULAR_NETWORK		21	-0.59603816	-1.8827838	0.0022624435	0.016014345	0.864	2444	tags=43%, list=9%, signal=47%
GOBP_ATP_DEPENDENT_CHROMATIN_REMODELING	GOBP_ATP_DEPENDENT_CHROMATIN_REMODELING		78	-0.44575506	-1.882438	0.0	0.01590029	0.865	4291	tags=36%, list=16%, signal=43%
GOBP_POST_GOLGI_VESICLE_MEDIATED_TRANSPORT	GOBP_POST_GOLGI_VESICLE_MEDIATED_TRANSPORT		100	-0.42909518	-1.88185	0.0025188916	0.015826853	0.867	4915	tags=41%, list=18%, signal=50%
GOCC_AP_TYPE_MEMBRANE_COAT_ADAPTOR_COMPLEX	GOCC_AP_TYPE_MEMBRANE_COAT_ADAPTOR_COMPLEX		40	-0.52040845	-1.8787141	0.0	0.016207455	0.877	5450	tags=52%, list=20%, signal=66%
GOBP_ATTACHMENT_OF_SPINDLE_MICROTUBULES_TO_KINETOCHORE	GOBP_ATTACHMENT_OF_SPINDLE_MICROTUBULES_TO_KINETOCHORE		32	-0.5488687	-1.8770369	0.0	0.016387006	0.884	4303	tags=47%, list=16%, signal=56%
GOMF_ENDODEOXYRIBONUCLEASE_ACTIVITY	GOMF_ENDODEOXYRIBONUCLEASE_ACTIVITY		37	-0.52901596	-1.8767859	0.0021929825	0.016266214	0.884	3685	tags=32%, list=14%, signal=37%
GOCC_CULLIN_RING_UBIQUITIN_LIGASE_COMPLEX	GOCC_CULLIN_RING_UBIQUITIN_LIGASE_COMPLEX		160	-0.39825773	-1.8718854	0.0	0.017141722	0.9	3478	tags=29%, list=13%, signal=33%
GOBP_DNA_STRAND_ELONGATION_INVOLVED_IN_DNA_REPLICATION	GOBP_DNA_STRAND_ELONGATION_INVOLVED_IN_DNA_REPLICATION		18	-0.62783396	-1.8683828	0.0	0.01758075	0.913	8061	tags=72%, list=30%, signal=103%
GOCC_TRANSFERASE_COMPLEX_TRANSFERRING_PHOSPHORUS_CONTAINING_GROUPS	GOCC_TRANSFERASE_COMPLEX_TRANSFERRING_PHOSPHORUS_CONTAINING_GROUPS		242	-0.37400088	-1.862505	0.0	0.018501732	0.926	4543	tags=32%, list=17%, signal=38%
GOBP_TRANSCRIPTION_COUPLED_NUCLEOTIDE_EXCISION_REPAIR	GOBP_TRANSCRIPTION_COUPLED_NUCLEOTIDE_EXCISION_REPAIR		70	-0.44915918	-1.861494	0.0	0.01854094	0.927	4237	tags=36%, list=16%, signal=42%
GOBP_RNA_SPLICING	GOBP_RNA_SPLICING		438	-0.35362488	-1.8590611	0.0	0.018880473	0.935	3999	tags=27%, list=15%, signal=32%
GOCC_SITE_OF_DOUBLE_STRAND_BREAK	GOCC_SITE_OF_DOUBLE_STRAND_BREAK		65	-0.45952806	-1.8584057	0.0	0.018782826	0.935	5809	tags=45%, list=21%, signal=57%
GOBP_SOMATIC_DIVERSIFICATION_OF_IMMUNE_RECEPTORS_VIA_SOMATIC_MUTATION	GOBP_SOMATIC_DIVERSIFICATION_OF_IMMUNE_RECEPTORS_VIA_SOMATIC_MUTATION		15	-0.6583886	-1.8572762	0.0	0.018852018	0.938	5459	tags=67%, list=20%, signal=83%
GOBP_NUCLEAR_CHROMOSOME_SEGREGATION	GOBP_NUCLEAR_CHROMOSOME_SEGREGATION		259	-0.37153733	-1.8556131	0.0	0.018927129	0.941	4693	tags=33%, list=17%, signal=40%
GOMF_DNA_SECONDARY_STRUCTURE_BINDING	GOMF_DNA_SECONDARY_STRUCTURE_BINDING		33	-0.5339882	-1.8500726	0.0065075923	0.01989596	0.951	5459	tags=55%, list=20%, signal=68%
GOBP_DNA_RECOMBINATION	GOBP_DNA_RECOMBINATION		282	-0.36934853	-1.8431356	0.0	0.021262435	0.958	4951	tags=32%, list=18%, signal=39%
GOBP_KINETOCHORE_ORGANIZATION	GOBP_KINETOCHORE_ORGANIZATION		21	-0.5906025	-1.8410424	0.004255319	0.021542802	0.96	5318	tags=57%, list=20%, signal=71%
GOBP_MITOTIC_G2_DNA_DAMAGE_CHECKPOINT	GOBP_MITOTIC_G2_DNA_DAMAGE_CHECKPOINT		21	-0.58918667	-1.840464	0.0022935779	0.021476647	0.961	3977	tags=48%, list=15%, signal=56%
GOBP_RIBONUCLEOPROTEIN_COMPLEX_SUBUNIT_ORGANIZATION	GOBP_RIBONUCLEOPROTEIN_COMPLEX_SUBUNIT_ORGANIZATION		201	-0.37959072	-1.837196	0.0	0.022139046	0.965	2931	tags=23%, list=11%, signal=26%
GOBP_LATE_ENDOSOME_TO_VACUOLE_TRANSPORT	GOBP_LATE_ENDOSOME_TO_VACUOLE_TRANSPORT		21	-0.59729415	-1.834399	0.006535948	0.022627033	0.971	2534	tags=38%, list=9%, signal=42%
GOBP_NUCLEOTIDE_EXCISION_REPAIR	GOBP_NUCLEOTIDE_EXCISION_REPAIR		101	-0.41508797	-1.8297746	0.0	0.02348449	0.973	4878	tags=35%, list=18%, signal=42%
GOBP_DNA_DEPENDENT_DNA_REPLICATION_MAINTENANCE_OF_FIDELITY	GOBP_DNA_DEPENDENT_DNA_REPLICATION_MAINTENANCE_OF_FIDELITY		46	-0.48507413	-1.8268266	0.0023148148	0.023831272	0.975	5611	tags=46%, list=21%, signal=57%
GOCC_CATALYTIC_STEP_2_SPLICEOSOME	GOCC_CATALYTIC_STEP_2_SPLICEOSOME		82	-0.43403423	-1.8238256	0.0	0.024432609	0.978	5500	tags=39%, list=20%, signal=49%
GOBP_SPLICEOSOMAL_SNRNP_ASSEMBLY	GOBP_SPLICEOSOMAL_SNRNP_ASSEMBLY		44	-0.48971853	-1.8144948	0.0023584906	0.02637943	0.986	7293	tags=55%, list=27%, signal=74%
GOBP_SPLICEOSOMAL_TRI_SNRNP_COMPLEX_ASSEMBLY	GOBP_SPLICEOSOMAL_TRI_SNRNP_COMPLEX_ASSEMBLY		20	-0.5868845	-1.814441	0.0043763677	0.026145836	0.986	4649	tags=45%, list=17%, signal=54%
GOCC_SAGA_TYPE_COMPLEX	GOCC_SAGA_TYPE_COMPLEX		28	-0.5452489	-1.8127708	0.004347826	0.02629175	0.987	2743	tags=36%, list=10%, signal=40%
GOBP_ENDOSOME_TRANSPORT_VIA_MULTIVESICULAR_BODY_SORTING_PATHWAY	GOBP_ENDOSOME_TRANSPORT_VIA_MULTIVESICULAR_BODY_SORTING_PATHWAY		28	-0.550736	-1.8046077	0.004524887	0.028471755	0.991	3702	tags=39%, list=14%, signal=45%
GOBP_RESPONSE_TO_NERVE_GROWTH_FACTOR	GOBP_RESPONSE_TO_NERVE_GROWTH_FACTOR		45	-0.48924178	-1.8038136	0.0	0.028416028	0.992	2991	tags=33%, list=11%, signal=37%
GOCC_UBIQUITIN_LIGASE_COMPLEX	GOCC_UBIQUITIN_LIGASE_COMPLEX		283	-0.35758224	-1.8038071	0.0	0.028166763	0.992	4824	tags=32%, list=18%, signal=39%
GOBP_PROTEIN_DEMANNOSYLATION	GOBP_PROTEIN_DEMANNOSYLATION		19	-0.5960188	-1.7874938	0.010460251	0.033053193	0.997	5452	tags=58%, list=20%, signal=72%
GOCC_MEMBRANE_COAT	GOCC_MEMBRANE_COAT		90	-0.42205963	-1.7842126	0.0	0.0338288	0.997	5450	tags=39%, list=20%, signal=49%
GOBP_GOLGI_TO_PLASMA_MEMBRANE_PROTEIN_TRANSPORT	GOBP_GOLGI_TO_PLASMA_MEMBRANE_PROTEIN_TRANSPORT		37	-0.49677303	-1.7825891	0.0	0.03415429	0.999	4915	tags=51%, list=18%, signal=63%
GOBP_MITOTIC_NUCLEAR_DIVISION	GOBP_MITOTIC_NUCLEAR_DIVISION		285	-0.35336626	-1.7787886	0.0	0.03517087	0.999	4357	tags=30%, list=16%, signal=36%
GOCC_GAMMA_TUBULIN_COMPLEX	GOCC_GAMMA_TUBULIN_COMPLEX		19	-0.58098465	-1.7736777	0.0093240095	0.036668446	0.999	7020	tags=68%, list=26%, signal=92%
GOBP_BLASTOCYST_GROWTH	GOBP_BLASTOCYST_GROWTH		18	-0.6084345	-1.7731148	0.002232143	0.03654703	0.999	3440	tags=50%, list=13%, signal=57%
GOBP_PROTEIN_LOCALIZATION_TO_CHROMOSOME	GOBP_PROTEIN_LOCALIZATION_TO_CHROMOSOME		89	-0.41770828	-1.7710234	0.0	0.03696786	0.999	3763	tags=33%, list=14%, signal=38%
GOBP_VESICLE_CARGO_LOADING	GOBP_VESICLE_CARGO_LOADING		22	-0.5589565	-1.7700597	0.006772009	0.037011728	0.999	4899	tags=50%, list=18%, signal=61%
GOMF_RNA_POLYMERASE_ACTIVITY	GOMF_RNA_POLYMERASE_ACTIVITY		41	-0.47839984	-1.7684531	0.004514673	0.037285402	0.999	4945	tags=44%, list=18%, signal=54%
GOBP_INTERLEUKIN_7_MEDIATED_SIGNALING_PATHWAY	GOBP_INTERLEUKIN_7_MEDIATED_SIGNALING_PATHWAY		23	-0.56054777	-1.7681233	0.008733625	0.037120577	0.999	1313	tags=30%, list=5%, signal=32%
GOBP_REGULATION_OF_DNA_RECOMBINATION	GOBP_REGULATION_OF_DNA_RECOMBINATION		101	-0.39882803	-1.7681161	0.0	0.036823615	0.999	3690	tags=29%, list=14%, signal=33%
GOBP_CELL_CYCLE_CHECKPOINT	GOBP_CELL_CYCLE_CHECKPOINT		204	-0.36121944	-1.7663763	0.0	0.03710447	0.999	4722	tags=33%, list=17%, signal=39%
GOBP_HETEROCHROMATIN_ORGANIZATION	GOBP_HETEROCHROMATIN_ORGANIZATION		65	-0.44620296	-1.7637078	0.004597701	0.03774578	0.999	2196	tags=29%, list=8%, signal=32%
GOCC_NUCLEAR_REPLICATION_FORK	GOCC_NUCLEAR_REPLICATION_FORK		33	-0.49972874	-1.7570577	0.0021929825	0.039758366	0.999	6366	tags=48%, list=23%, signal=63%
GOBP_TOXIN_METABOLIC_PROCESS	GOBP_TOXIN_METABOLIC_PROCESS		15	-0.61737525	-1.7546533	0.0069444445	0.04044685	0.999	5041	tags=47%, list=19%, signal=57%
GOBP_NUCLEOSOME_POSITIONING	GOBP_NUCLEOSOME_POSITIONING		16	-0.6071991	-1.7494718	0.0064655175	0.04209812	0.999	1529	tags=38%, list=6%, signal=40%
GOBP_COTRANSLATIONAL_PROTEIN_TARGETING_TO_MEMBRANE	GOBP_COTRANSLATIONAL_PROTEIN_TARGETING_TO_MEMBRANE		92	-0.40476474	-1.7486955	0.0	0.04207936	0.999	7088	tags=40%, list=26%, signal=54%
GOBP_DNA_INTEGRITY_CHECKPOINT	GOBP_DNA_INTEGRITY_CHECKPOINT		151	-0.3772971	-1.7466478	0.0	0.04253976	0.999	4064	tags=30%, list=15%, signal=35%
GOMF_TRANSCRIPTION_COACTIVATOR_ACTIVITY	GOMF_TRANSCRIPTION_COACTIVATOR_ACTIVITY		240	-0.35137996	-1.7412221	0.0	0.044534657	1.0	4900	tags=34%, list=18%, signal=41%
GOCC_ENDOPLASMIC_RETICULUM_EXIT_SITE	GOCC_ENDOPLASMIC_RETICULUM_EXIT_SITE		29	-0.51775503	-1.7404522	0.0043763677	0.044502765	1.0	5567	tags=48%, list=21%, signal=61%
GOBP_MITOTIC_CHROMOSOME_CONDENSATION	GOBP_MITOTIC_CHROMOSOME_CONDENSATION		15	-0.60488987	-1.7388246	0.014492754	0.04485548	1.0	2856	tags=40%, list=11%, signal=45%
GOBP_GOLGI_TO_PLASMA_MEMBRANE_TRANSPORT	GOBP_GOLGI_TO_PLASMA_MEMBRANE_TRANSPORT		56	-0.44505438	-1.7375599	0.0023923444	0.045163326	1.0	4915	tags=45%, list=18%, signal=54%
GOBP_COPII_COATED_VESICLE_CARGO_LOADING	GOBP_COPII_COATED_VESICLE_CARGO_LOADING		15	-0.6154669	-1.7333052	0.004347826	0.046637796	1.0	4899	tags=53%, list=18%, signal=65%
GOMF_VITAMIN_D_RECEPTOR_BINDING	GOMF_VITAMIN_D_RECEPTOR_BINDING		15	-0.6010401	-1.7313333	0.008403362	0.047066744	1.0	2994	tags=40%, list=11%, signal=45%
GOBP_CHROMATIN_REMODELING	GOBP_CHROMATIN_REMODELING		188	-0.362435	-1.7290759	0.0	0.047696587	1.0	3584	tags=28%, list=13%, signal=32%
GOBP_VIRAL_GENE_EXPRESSION	GOBP_VIRAL_GENE_EXPRESSION		180	-0.36011362	-1.7272646	0.0	0.04815477	1.0	4692	tags=28%, list=17%, signal=34%
GOBP_BASE_EXCISION_REPAIR	GOBP_BASE_EXCISION_REPAIR		38	-0.48586673	-1.7263919	0.002105263	0.048252016	1.0	8368	tags=63%, list=31%, signal=91%
GOCC_INTRINSIC_COMPONENT_OF_MITOCHONDRIAL_INNER_MEMBRANE	GOCC_INTRINSIC_COMPONENT_OF_MITOCHONDRIAL_INNER_MEMBRANE		50	-0.44798177	-1.7263005	0.0	0.04795012	1.0	5505	tags=38%, list=20%, signal=48%
GOCC_REPLISOME	GOCC_REPLISOME		22	-0.5513384	-1.7260101	0.0066964286	0.047756184	1.0	4145	tags=41%, list=15%, signal=48%
GOMF_DEOXYRIBONUCLEASE_ACTIVITY	GOMF_DEOXYRIBONUCLEASE_ACTIVITY		56	-0.44019136	-1.7203933	0.004750594	0.049909413	1.0	3685	tags=27%, list=14%, signal=31%
GOBP_REGULATION_OF_DNA_DEPENDENT_DNA_REPLICATION	GOBP_REGULATION_OF_DNA_DEPENDENT_DNA_REPLICATION		47	-0.4628857	-1.717051	0.0066815144	0.051077202	1.0	5270	tags=45%, list=19%, signal=55%
GOBP_CYTOPLASMIC_SEQUESTERING_OF_TRANSCRIPTION_FACTOR	GOBP_CYTOPLASMIC_SEQUESTERING_OF_TRANSCRIPTION_FACTOR		15	-0.61883014	-1.7148839	0.010964912	0.051760916	1.0	2686	tags=40%, list=10%, signal=44%
GOBP_LATE_ENDOSOME_TO_VACUOLE_TRANSPORT_VIA_MULTIVESICULAR_BODY_SORTING_PATHWAY	GOBP_LATE_ENDOSOME_TO_VACUOLE_TRANSPORT_VIA_MULTIVESICULAR_BODY_SORTING_PATHWAY		15	-0.6009428	-1.7139965	0.008752735	0.05186186	1.0	2534	tags=47%, list=9%, signal=51%
GOBP_INTRA_GOLGI_VESICLE_MEDIATED_TRANSPORT	GOBP_INTRA_GOLGI_VESICLE_MEDIATED_TRANSPORT		33	-0.4864264	-1.7138544	0.0042643924	0.051583685	1.0	6160	tags=52%, list=23%, signal=67%
GOBP_REGULATION_OF_TRANSCRIPTION_INITIATION_FROM_RNA_POLYMERASE_II_PROMOTER	GOBP_REGULATION_OF_TRANSCRIPTION_INITIATION_FROM_RNA_POLYMERASE_II_PROMOTER		33	-0.48867333	-1.7060722	0.004597701	0.055044133	1.0	3976	tags=36%, list=15%, signal=43%
GOBP_PROTEIN_EXIT_FROM_ENDOPLASMIC_RETICULUM	GOBP_PROTEIN_EXIT_FROM_ENDOPLASMIC_RETICULUM		45	-0.46250877	-1.7058132	0.0022371365	0.054865707	1.0	5452	tags=44%, list=20%, signal=56%
GOMF_PROTEIN_HETERODIMERIZATION_ACTIVITY	GOMF_PROTEIN_HETERODIMERIZATION_ACTIVITY		289	-0.33779272	-1.7056173	0.0	0.05460948	1.0	3289	tags=24%, list=12%, signal=27%
GOCC_CONDENSED_NUCLEAR_CHROMOSOME_KINETOCHORE	GOCC_CONDENSED_NUCLEAR_CHROMOSOME_KINETOCHORE		16	-0.58941555	-1.7051857	0.013729977	0.054444846	1.0	5062	tags=56%, list=19%, signal=69%
GOMF_N_ACETYLTRANSFERASE_ACTIVITY	GOMF_N_ACETYLTRANSFERASE_ACTIVITY		69	-0.41771787	-1.699395	0.0067873304	0.05699463	1.0	5108	tags=36%, list=19%, signal=45%
GOMF_NUCLEOSOME_BINDING	GOMF_NUCLEOSOME_BINDING		66	-0.42345616	-1.6983072	0.0023419203	0.057271466	1.0	3690	tags=29%, list=14%, signal=33%
GOBP_ENDOPLASMIC_RETICULUM_TUBULAR_NETWORK_ORGANIZATION	GOBP_ENDOPLASMIC_RETICULUM_TUBULAR_NETWORK_ORGANIZATION		17	-0.56674814	-1.6975185	0.0043956046	0.05723263	1.0	2444	tags=41%, list=9%, signal=45%
GOBP_KINETOCHORE_ASSEMBLY	GOBP_KINETOCHORE_ASSEMBLY		16	-0.5840661	-1.6962537	0.009090909	0.05750094	1.0	5318	tags=56%, list=20%, signal=70%
GOCC_MEDIATOR_COMPLEX	GOCC_MEDIATOR_COMPLEX		37	-0.4560948	-1.6941559	0.0043572984	0.05835766	1.0	4229	tags=38%, list=16%, signal=45%
GOBP_REGULATION_OF_UBIQUITIN_PROTEIN_LIGASE_ACTIVITY	GOBP_REGULATION_OF_UBIQUITIN_PROTEIN_LIGASE_ACTIVITY		22	-0.5295453	-1.687668	0.017817372	0.06124703	1.0	4539	tags=45%, list=17%, signal=55%
GOBP_REGULATION_OF_DOUBLE_STRAND_BREAK_REPAIR_VIA_HOMOLOGOUS_RECOMBINATION	GOBP_REGULATION_OF_DOUBLE_STRAND_BREAK_REPAIR_VIA_HOMOLOGOUS_RECOMBINATION		45	-0.44955865	-1.6833955	0.00867679	0.06307397	1.0	3409	tags=29%, list=13%, signal=33%
GOBP_PROTEIN_DEGLYCOSYLATION	GOBP_PROTEIN_DEGLYCOSYLATION		27	-0.4991559	-1.6833589	0.021978023	0.062704846	1.0	6457	tags=59%, list=24%, signal=78%
GOMF_GENERAL_TRANSCRIPTION_INITIATION_FACTOR_ACTIVITY	GOMF_GENERAL_TRANSCRIPTION_INITIATION_FACTOR_ACTIVITY		44	-0.44883117	-1.6829023	0.005037783	0.06250353	1.0	4358	tags=36%, list=16%, signal=43%
GOCC_DNA_POLYMERASE_COMPLEX	GOCC_DNA_POLYMERASE_COMPLEX		19	-0.5520121	-1.6815839	0.019354839	0.06273955	1.0	6366	tags=58%, list=23%, signal=76%
GOBP_POSITIVE_REGULATION_BY_HOST_OF_VIRAL_TRANSCRIPTION	GOBP_POSITIVE_REGULATION_BY_HOST_OF_VIRAL_TRANSCRIPTION		16	-0.59091765	-1.6781024	0.022172948	0.064175874	1.0	579	tags=31%, list=2%, signal=32%
GOMF_SINGLE_STRANDED_DNA_HELICASE_ACTIVITY	GOMF_SINGLE_STRANDED_DNA_HELICASE_ACTIVITY		19	-0.54382896	-1.676223	0.022573363	0.06477803	1.0	6186	tags=63%, list=23%, signal=82%
GOBP_EPOXYGENASE_P450_PATHWAY	GOBP_EPOXYGENASE_P450_PATHWAY		17	-0.5728419	-1.6745336	0.012345679	0.06530574	1.0	2513	tags=29%, list=9%, signal=32%
GOBP_CELL_CYCLE_G2_M_PHASE_TRANSITION	GOBP_CELL_CYCLE_G2_M_PHASE_TRANSITION		261	-0.3359006	-1.6737771	0.0	0.06526859	1.0	4781	tags=28%, list=18%, signal=34%
GOCC_PERICENTRIC_HETEROCHROMATIN	GOCC_PERICENTRIC_HETEROCHROMATIN		19	-0.5481377	-1.6683513	0.021598272	0.06783569	1.0	3584	tags=53%, list=13%, signal=61%
GOCC_PRECATALYTIC_SPLICEOSOME	GOCC_PRECATALYTIC_SPLICEOSOME		51	-0.43445918	-1.6662831	0.0023094688	0.06865843	1.0	6144	tags=47%, list=23%, signal=61%
GOBP_NON_RECOMBINATIONAL_REPAIR	GOBP_NON_RECOMBINATIONAL_REPAIR		92	-0.38112348	-1.663796	0.0	0.06966843	1.0	4206	tags=30%, list=16%, signal=36%
GOBP_ENDOPLASMIC_RETICULUM_MANNOSE_TRIMMING	GOBP_ENDOPLASMIC_RETICULUM_MANNOSE_TRIMMING		15	-0.5872276	-1.6629382	0.026548672	0.06983496	1.0	6457	tags=67%, list=24%, signal=87%
GOBP_ERROR_FREE_TRANSLESION_SYNTHESIS	GOBP_ERROR_FREE_TRANSLESION_SYNTHESIS		21	-0.5376247	-1.6625993	0.016985139	0.06968206	1.0	4894	tags=62%, list=18%, signal=75%
GOCC_SMN_SM_PROTEIN_COMPLEX	GOCC_SMN_SM_PROTEIN_COMPLEX		16	-0.57163936	-1.6617361	0.027334852	0.06980364	1.0	6058	tags=56%, list=22%, signal=72%
GOCC_MRNA_CLEAVAGE_AND_POLYADENYLATION_SPECIFICITY_FACTOR_COMPLEX	GOCC_MRNA_CLEAVAGE_AND_POLYADENYLATION_SPECIFICITY_FACTOR_COMPLEX		16	-0.5731002	-1.6595831	0.01746725	0.07070361	1.0	5032	tags=50%, list=19%, signal=61%
GOBP_REGULATION_OF_GENE_SILENCING_BY_RNA	GOBP_REGULATION_OF_GENE_SILENCING_BY_RNA		106	-0.37377146	-1.6595211	0.004878049	0.07033611	1.0	3149	tags=25%, list=12%, signal=29%
GOBP_APOPTOTIC_DNA_FRAGMENTATION	GOBP_APOPTOTIC_DNA_FRAGMENTATION		22	-0.5270117	-1.6592454	0.02027027	0.07007654	1.0	1080	tags=23%, list=4%, signal=24%
GOBP_REGULATION_OF_CENTRIOLE_REPLICATION	GOBP_REGULATION_OF_CENTRIOLE_REPLICATION		17	-0.5542163	-1.6582024	0.015625	0.07020308	1.0	5408	tags=59%, list=20%, signal=73%
GOBP_ACETYL_COA_BIOSYNTHETIC_PROCESS_FROM_PYRUVATE	GOBP_ACETYL_COA_BIOSYNTHETIC_PROCESS_FROM_PYRUVATE		15	-0.5753654	-1.657034	0.015765766	0.07050596	1.0	2467	tags=40%, list=9%, signal=44%
GOCC_SMOOTH_ENDOPLASMIC_RETICULUM	GOCC_SMOOTH_ENDOPLASMIC_RETICULUM		28	-0.4980345	-1.6534247	0.006960557	0.07230723	1.0	3218	tags=29%, list=12%, signal=32%
GOBP_MITOTIC_CELL_CYCLE_CHECKPOINT	GOBP_MITOTIC_CELL_CYCLE_CHECKPOINT		155	-0.3521549	-1.6458677	0.0	0.0765869	1.0	5885	tags=39%, list=22%, signal=49%
GOCC_SPINDLE	GOCC_SPINDLE		366	-0.31692532	-1.6449221	0.0	0.07672197	1.0	5748	tags=35%, list=21%, signal=44%
GOMF_ACETYLTRANSFERASE_ACTIVITY	GOMF_ACETYLTRANSFERASE_ACTIVITY		92	-0.3866992	-1.643613	0.0	0.07710438	1.0	5108	tags=36%, list=19%, signal=44%
GOBP_POSITIVE_REGULATION_OF_GENE_EXPRESSION_EPIGENETIC	GOBP_POSITIVE_REGULATION_OF_GENE_EXPRESSION_EPIGENETIC		57	-0.42090848	-1.6433151	0.0	0.076858014	1.0	3123	tags=30%, list=12%, signal=34%
GOMF_SINGLE_STRANDED_DNA_BINDING	GOMF_SINGLE_STRANDED_DNA_BINDING		108	-0.3707706	-1.6430668	0.0	0.0765597	1.0	5556	tags=39%, list=20%, signal=49%
GOBP_NADPH_REGENERATION	GOBP_NADPH_REGENERATION		16	-0.56563336	-1.6417434	0.02396514	0.07706064	1.0	2966	tags=31%, list=11%, signal=35%
GOBP_NUCLEAR_ENVELOPE_ORGANIZATION	GOBP_NUCLEAR_ENVELOPE_ORGANIZATION		51	-0.4209464	-1.6374277	0.002283105	0.07945084	1.0	3992	tags=33%, list=15%, signal=39%
GOBP_NEGATIVE_REGULATION_OF_CELLULAR_PROTEIN_CATABOLIC_PROCESS	GOBP_NEGATIVE_REGULATION_OF_CELLULAR_PROTEIN_CATABOLIC_PROCESS		68	-0.40659538	-1.6336216	0.002617801	0.081492506	1.0	4539	tags=31%, list=17%, signal=37%
GOBP_METAPHASE_PLATE_CONGRESSION	GOBP_METAPHASE_PLATE_CONGRESSION		61	-0.40660784	-1.6332339	0.0	0.081341304	1.0	4303	tags=34%, list=16%, signal=41%
GOBP_SYNAPTIC_VESICLE_CYTOSKELETAL_TRANSPORT	GOBP_SYNAPTIC_VESICLE_CYTOSKELETAL_TRANSPORT		17	-0.5626449	-1.6312362	0.024193548	0.08220856	1.0	5598	tags=53%, list=21%, signal=67%
GOBP_DNA_METHYLATION_DEPENDENT_HETEROCHROMATIN_ASSEMBLY	GOBP_DNA_METHYLATION_DEPENDENT_HETEROCHROMATIN_ASSEMBLY		19	-0.5464734	-1.6311283	0.016260162	0.081848584	1.0	6637	tags=58%, list=24%, signal=77%
GOBP_GOLGI_VESICLE_TRANSPORT	GOBP_GOLGI_VESICLE_TRANSPORT		351	-0.3185962	-1.6307127	0.0	0.08166536	1.0	6272	tags=38%, list=23%, signal=49%
GOCC_INNER_MITOCHONDRIAL_MEMBRANE_PROTEIN_COMPLEX	GOCC_INNER_MITOCHONDRIAL_MEMBRANE_PROTEIN_COMPLEX		126	-0.35826594	-1.6304414	0.0025252525	0.08139973	1.0	6651	tags=42%, list=25%, signal=55%
GOBP_MICROTUBULE_CYTOSKELETON_ORGANIZATION_INVOLVED_IN_MITOSIS	GOBP_MICROTUBULE_CYTOSKELETON_ORGANIZATION_INVOLVED_IN_MITOSIS		137	-0.35559496	-1.6287731	0.0	0.08208207	1.0	6667	tags=45%, list=25%, signal=59%
GOBP_CHROMOSOME_LOCALIZATION	GOBP_CHROMOSOME_LOCALIZATION		78	-0.39457107	-1.6276098	0.002469136	0.08239964	1.0	4303	tags=31%, list=16%, signal=36%
GOBP_ESTABLISHMENT_OF_MITOTIC_SPINDLE_ORIENTATION	GOBP_ESTABLISHMENT_OF_MITOTIC_SPINDLE_ORIENTATION		28	-0.49074855	-1.6246315	0.013856813	0.08378558	1.0	4631	tags=43%, list=17%, signal=52%
GOCC_INTRINSIC_COMPONENT_OF_GOLGI_MEMBRANE	GOCC_INTRINSIC_COMPONENT_OF_GOLGI_MEMBRANE		61	-0.40624106	-1.6241033	0.006880734	0.08373807	1.0	6711	tags=43%, list=25%, signal=57%
GOBP_MULTIVESICULAR_BODY_SORTING_PATHWAY	GOBP_MULTIVESICULAR_BODY_SORTING_PATHWAY		34	-0.46870312	-1.6231806	0.014778325	0.084017046	1.0	2534	tags=32%, list=9%, signal=36%
GOCC_TRANSCRIPTION_FACTOR_TFIID_COMPLEX	GOCC_TRANSCRIPTION_FACTOR_TFIID_COMPLEX		32	-0.4681695	-1.6230495	0.015765766	0.083682984	1.0	4908	tags=38%, list=18%, signal=46%
GOBP_VACUOLAR_TRANSPORT	GOBP_VACUOLAR_TRANSPORT		146	-0.35031968	-1.619384	0.002617801	0.08546409	1.0	4241	tags=32%, list=16%, signal=38%
GOBP_RESPONSE_TO_INTERLEUKIN_7	GOBP_RESPONSE_TO_INTERLEUKIN_7		32	-0.4628227	-1.6160889	0.02202643	0.08735941	1.0	1313	tags=25%, list=5%, signal=26%
GOBP_HISTONE_H3_ACETYLATION	GOBP_HISTONE_H3_ACETYLATION		59	-0.41234073	-1.6156502	0.0025445293	0.08719544	1.0	4917	tags=34%, list=18%, signal=41%
GOBP_CYTOSOLIC_TRANSPORT	GOBP_CYTOSOLIC_TRANSPORT		159	-0.34463072	-1.6153623	0.0	0.08696592	1.0	4524	tags=31%, list=17%, signal=38%
GOBP_ESTABLISHMENT_OF_MITOTIC_SPINDLE_LOCALIZATION	GOBP_ESTABLISHMENT_OF_MITOTIC_SPINDLE_LOCALIZATION		33	-0.4565555	-1.6143048	0.021008404	0.08725883	1.0	5311	tags=45%, list=20%, signal=56%
GOCC_U2_TYPE_CATALYTIC_STEP_2_SPLICEOSOME	GOCC_U2_TYPE_CATALYTIC_STEP_2_SPLICEOSOME		29	-0.46310526	-1.613904	0.009433962	0.08709378	1.0	5849	tags=45%, list=22%, signal=57%
GOMF_PROTEIN_SERINE_THREONINE_KINASE_ACTIVATOR_ACTIVITY	GOMF_PROTEIN_SERINE_THREONINE_KINASE_ACTIVATOR_ACTIVITY		38	-0.45815757	-1.613466	0.015730336	0.08696398	1.0	3814	tags=39%, list=14%, signal=46%
HALLMARK_DNA_REPAIR	HALLMARK_DNA_REPAIR		143	-0.34907708	-1.6122191	0.0	0.087425895	1.0	5163	tags=34%, list=19%, signal=41%
GOBP_TRANSCRIPTION_BY_RNA_POLYMERASE_III	GOBP_TRANSCRIPTION_BY_RNA_POLYMERASE_III		47	-0.41724226	-1.6104362	0.015730336	0.088329904	1.0	4227	tags=30%, list=16%, signal=35%
GOBP_DNA_STRAND_ELONGATION	GOBP_DNA_STRAND_ELONGATION		25	-0.49905872	-1.6096265	0.01750547	0.08846214	1.0	5929	tags=52%, list=22%, signal=66%
GOBP_POSITIVE_REGULATION_OF_DOUBLE_STRAND_BREAK_REPAIR	GOBP_POSITIVE_REGULATION_OF_DOUBLE_STRAND_BREAK_REPAIR		39	-0.44079572	-1.6089989	0.0071770335	0.08840846	1.0	3355	tags=28%, list=12%, signal=32%
GOMF_MANNOSIDASE_ACTIVITY	GOMF_MANNOSIDASE_ACTIVITY		15	-0.5606473	-1.6089134	0.03821656	0.08805288	1.0	6886	tags=60%, list=25%, signal=80%
GOBP_CENTRIOLE_ASSEMBLY	GOBP_CENTRIOLE_ASSEMBLY		40	-0.442849	-1.6085339	0.011682243	0.087933704	1.0	5408	tags=50%, list=20%, signal=62%
GOBP_PROTEIN_TARGETING_TO_VACUOLE	GOBP_PROTEIN_TARGETING_TO_VACUOLE		40	-0.43658143	-1.6065905	0.009661836	0.08883999	1.0	4170	tags=35%, list=15%, signal=41%
GOMF_HISTONE_KINASE_ACTIVITY	GOMF_HISTONE_KINASE_ACTIVITY		16	-0.55487186	-1.6060166	0.023404256	0.08883629	1.0	1739	tags=31%, list=6%, signal=33%
GOBP_CALCIUM_DEPENDENT_CELL_CELL_ADHESION_VIA_PLASMA_MEMBRANE_CELL_ADHESION_MOLECULES	GOBP_CALCIUM_DEPENDENT_CELL_CELL_ADHESION_VIA_PLASMA_MEMBRANE_CELL_ADHESION_MOLECULES		40	-0.43536592	-1.6059175	0.0065789474	0.088479	1.0	2274	tags=23%, list=8%, signal=25%
GOBP_REGULATION_OF_DOUBLE_STRAND_BREAK_REPAIR	GOBP_REGULATION_OF_DOUBLE_STRAND_BREAK_REPAIR		79	-0.3852483	-1.6043572	0.0023041475	0.089048624	1.0	3409	tags=27%, list=13%, signal=30%
GOBP_REGULATION_OF_CHROMATIN_ASSEMBLY	GOBP_REGULATION_OF_CHROMATIN_ASSEMBLY		19	-0.5358661	-1.6038187	0.021505376	0.08899446	1.0	6637	tags=53%, list=24%, signal=70%
GOCC_CHROMOSOME_TELOMERIC_REGION	GOCC_CHROMOSOME_TELOMERIC_REGION		151	-0.3421307	-1.6033363	0.0	0.08888744	1.0	5895	tags=38%, list=22%, signal=48%
GOMF_NUCLEAR_LOCALIZATION_SEQUENCE_BINDING	GOMF_NUCLEAR_LOCALIZATION_SEQUENCE_BINDING		23	-0.49418962	-1.6033119	0.031460673	0.08849354	1.0	5423	tags=52%, list=20%, signal=65%
GOBP_PROTEIN_MANNOSYLATION	GOBP_PROTEIN_MANNOSYLATION		23	-0.49847794	-1.6031476	0.03368421	0.08819862	1.0	3472	tags=30%, list=13%, signal=35%
GOMF_EXODEOXYRIBONUCLEASE_ACTIVITY	GOMF_EXODEOXYRIBONUCLEASE_ACTIVITY		22	-0.50454134	-1.5999689	0.022522522	0.08995284	1.0	716	tags=23%, list=3%, signal=23%
GOCC_METHYLTRANSFERASE_COMPLEX	GOCC_METHYLTRANSFERASE_COMPLEX		93	-0.37275964	-1.597411	0.006849315	0.091410406	1.0	5913	tags=39%, list=22%, signal=49%
GOBP_NEGATIVE_REGULATION_OF_DNA_RECOMBINATION	GOBP_NEGATIVE_REGULATION_OF_DNA_RECOMBINATION		43	-0.43079844	-1.5959594	0.011655011	0.09203541	1.0	4241	tags=35%, list=16%, signal=41%
GOCC_U5_SNRNP	GOCC_U5_SNRNP		21	-0.51310784	-1.5954771	0.017429193	0.09192724	1.0	1171	tags=24%, list=4%, signal=25%
GOBP_ACETYL_COA_BIOSYNTHETIC_PROCESS	GOBP_ACETYL_COA_BIOSYNTHETIC_PROCESS		22	-0.524137	-1.5933417	0.025882352	0.09298238	1.0	2467	tags=32%, list=9%, signal=35%
GOCC_TRANSCRIPTION_ELONGATION_FACTOR_COMPLEX	GOCC_TRANSCRIPTION_ELONGATION_FACTOR_COMPLEX		52	-0.41108727	-1.5925219	0.015981736	0.09316164	1.0	2772	tags=27%, list=10%, signal=30%
GOBP_CYTOPLASMIC_SEQUESTERING_OF_PROTEIN	GOBP_CYTOPLASMIC_SEQUESTERING_OF_PROTEIN		21	-0.51252824	-1.589647	0.01793722	0.094848156	1.0	3280	tags=38%, list=12%, signal=43%
GOBP_REGULATION_OF_CELL_CYCLE_G2_M_PHASE_TRANSITION	GOBP_REGULATION_OF_CELL_CYCLE_G2_M_PHASE_TRANSITION		206	-0.33019686	-1.5890458	0.0	0.09489315	1.0	5178	tags=30%, list=19%, signal=36%
GOMF_ACYL_COA_BINDING	GOMF_ACYL_COA_BINDING		24	-0.49289975	-1.5889521	0.018223235	0.09454301	1.0	4882	tags=38%, list=18%, signal=46%
GOBP_MICROTUBULE_ORGANIZING_CENTER_ORGANIZATION	GOBP_MICROTUBULE_ORGANIZING_CENTER_ORGANIZATION		131	-0.35138473	-1.5875618	0.0	0.09514358	1.0	5408	tags=36%, list=20%, signal=45%
GOBP_TRANSCRIPTION_ELONGATION_FROM_RNA_POLYMERASE_II_PROMOTER	GOBP_TRANSCRIPTION_ELONGATION_FROM_RNA_POLYMERASE_II_PROMOTER		86	-0.37241602	-1.5873682	0.0047281324	0.094877385	1.0	4645	tags=33%, list=17%, signal=39%
GOCC_VESICLE_COAT	GOCC_VESICLE_COAT		53	-0.40776965	-1.5853087	0.009237875	0.09593622	1.0	5235	tags=34%, list=19%, signal=42%
GOCC_CUL3_RING_UBIQUITIN_LIGASE_COMPLEX	GOCC_CUL3_RING_UBIQUITIN_LIGASE_COMPLEX		36	-0.454043	-1.5851167	0.020594966	0.095634736	1.0	2951	tags=33%, list=11%, signal=37%
GOMF_O_ACYLTRANSFERASE_ACTIVITY	GOMF_O_ACYLTRANSFERASE_ACTIVITY		51	-0.40558767	-1.5839078	0.007075472	0.09605321	1.0	5046	tags=31%, list=19%, signal=38%
GOCC_COPII_VESICLE_COAT	GOCC_COPII_VESICLE_COAT		15	-0.5738286	-1.582477	0.029816514	0.09674295	1.0	4899	tags=53%, list=18%, signal=65%
GOBP_ENDOSOME_ORGANIZATION	GOBP_ENDOSOME_ORGANIZATION		78	-0.37904865	-1.5811961	0.009433962	0.097230606	1.0	4039	tags=31%, list=15%, signal=36%
GOCC_HETEROCHROMATIN	GOCC_HETEROCHROMATIN		68	-0.39070597	-1.5798453	0.009592326	0.09784837	1.0	3791	tags=32%, list=14%, signal=38%
GOBP_VESICLE_TRANSPORT_ALONG_MICROTUBULE	GOBP_VESICLE_TRANSPORT_ALONG_MICROTUBULE		43	-0.42591307	-1.5765136	0.009009009	0.09990041	1.0	6937	tags=51%, list=26%, signal=69%
GOMF_UBIQUITIN_LIKE_PROTEIN_TRANSFERASE_ACTIVITY	GOMF_UBIQUITIN_LIKE_PROTEIN_TRANSFERASE_ACTIVITY		434	-0.29901227	-1.574867	0.0	0.1007886	1.0	4803	tags=29%, list=18%, signal=35%
GOBP_REGULATION_OF_CHROMATIN_ASSEMBLY_OR_DISASSEMBLY	GOBP_REGULATION_OF_CHROMATIN_ASSEMBLY_OR_DISASSEMBLY		24	-0.4950633	-1.5743974	0.019417476	0.10075294	1.0	6637	tags=50%, list=24%, signal=66%
GOBP_DNA_TEMPLATED_TRANSCRIPTION_ELONGATION	GOBP_DNA_TEMPLATED_TRANSCRIPTION_ELONGATION		114	-0.35590452	-1.5730358	0.0023640662	0.10132781	1.0	4645	tags=32%, list=17%, signal=39%
GOBP_REGULATION_OF_UBIQUITIN_PROTEIN_TRANSFERASE_ACTIVITY	GOBP_REGULATION_OF_UBIQUITIN_PROTEIN_TRANSFERASE_ACTIVITY		50	-0.41102892	-1.5729291	0.007142857	0.1009734	1.0	4539	tags=34%, list=17%, signal=41%
GOBP_ENDOSOMAL_TRANSPORT	GOBP_ENDOSOMAL_TRANSPORT		229	-0.32072902	-1.572507	0.0	0.10088665	1.0	4234	tags=30%, list=16%, signal=35%
GOBP_DOSAGE_COMPENSATION	GOBP_DOSAGE_COMPENSATION		18	-0.51706505	-1.5674714	0.0392562	0.10423811	1.0	2503	tags=39%, list=9%, signal=43%
GOBP_REGULATION_OF_CHOLESTEROL_METABOLIC_PROCESS	GOBP_REGULATION_OF_CHOLESTEROL_METABOLIC_PROCESS		58	-0.39040112	-1.5658643	0.013452915	0.10509949	1.0	2240	tags=26%, list=8%, signal=28%
GOBP_PEPTIDYL_ASPARAGINE_MODIFICATION	GOBP_PEPTIDYL_ASPARAGINE_MODIFICATION		30	-0.46809235	-1.5658389	0.021786492	0.10468535	1.0	3839	tags=27%, list=14%, signal=31%
GOBP_PHOSPHATIDYLINOSITOL_PHOSPHORYLATION	GOBP_PHOSPHATIDYLINOSITOL_PHOSPHORYLATION		54	-0.39715227	-1.565734	0.009090909	0.10436481	1.0	4328	tags=31%, list=16%, signal=37%
GOCC_INTRINSIC_COMPONENT_OF_ORGANELLE_MEMBRANE	GOCC_INTRINSIC_COMPONENT_OF_ORGANELLE_MEMBRANE		381	-0.29828125	-1.5639224	0.0	0.105263196	1.0	6711	tags=36%, list=25%, signal=47%
GOBP_RETROGRADE_TRANSPORT_ENDOSOME_TO_GOLGI	GOBP_RETROGRADE_TRANSPORT_ENDOSOME_TO_GOLGI		87	-0.36547488	-1.5637821	0.0	0.10495131	1.0	4524	tags=32%, list=17%, signal=39%
GOBP_MITOTIC_DNA_INTEGRITY_CHECKPOINT	GOBP_MITOTIC_DNA_INTEGRITY_CHECKPOINT		102	-0.3622181	-1.5612863	0.007352941	0.10644142	1.0	5885	tags=39%, list=22%, signal=50%
GOBP_REGULATION_OF_DNA_TEMPLATED_TRANSCRIPTION_ELONGATION	GOBP_REGULATION_OF_DNA_TEMPLATED_TRANSCRIPTION_ELONGATION		51	-0.40686777	-1.560692	0.011363637	0.10653544	1.0	3409	tags=29%, list=13%, signal=34%
GOBP_NEGATIVE_REGULATION_OF_PROTEOLYSIS_INVOLVED_IN_CELLULAR_PROTEIN_CATABOLIC_PROCESS	GOBP_NEGATIVE_REGULATION_OF_PROTEOLYSIS_INVOLVED_IN_CELLULAR_PROTEIN_CATABOLIC_PROCESS		58	-0.38831353	-1.557006	0.020689655	0.1089721	1.0	4539	tags=29%, list=17%, signal=35%
GOBP_ANTEROGRADE_AXONAL_TRANSPORT	GOBP_ANTEROGRADE_AXONAL_TRANSPORT		44	-0.42769167	-1.5567787	0.009195402	0.10876071	1.0	3333	tags=32%, list=12%, signal=36%
GOMF_PHOSPHOTRANSFERASE_ACTIVITY_FOR_OTHER_SUBSTITUTED_PHOSPHATE_GROUPS	GOMF_PHOSPHOTRANSFERASE_ACTIVITY_FOR_OTHER_SUBSTITUTED_PHOSPHATE_GROUPS		20	-0.5116413	-1.5548207	0.028761063	0.109944105	1.0	4888	tags=30%, list=18%, signal=37%
GOCC_SPINDLE_POLE	GOCC_SPINDLE_POLE		157	-0.3329902	-1.5545589	0.0	0.109711714	1.0	4990	tags=34%, list=18%, signal=42%
GOBP_REGULATION_OF_VIRAL_TRANSCRIPTION	GOBP_REGULATION_OF_VIRAL_TRANSCRIPTION		42	-0.42170236	-1.5543449	0.023041476	0.10945746	1.0	3387	tags=31%, list=12%, signal=35%
GOBP_CENTROSOME_DUPLICATION	GOBP_CENTROSOME_DUPLICATION		65	-0.37867036	-1.5537603	0.013392857	0.109514594	1.0	5408	tags=38%, list=20%, signal=48%
GOBP_ESTABLISHMENT_OF_PROTEIN_LOCALIZATION_TO_VACUOLE	GOBP_ESTABLISHMENT_OF_PROTEIN_LOCALIZATION_TO_VACUOLE		52	-0.39909	-1.5508207	0.007142857	0.11138485	1.0	4170	tags=33%, list=15%, signal=39%
GOBP_POSITIVE_REGULATION_OF_TELOMERE_CAPPING	GOBP_POSITIVE_REGULATION_OF_TELOMERE_CAPPING		17	-0.5335805	-1.549842	0.0385439	0.11172105	1.0	2449	tags=35%, list=9%, signal=39%
GOBP_DNA_CATABOLIC_PROCESS_ENDONUCLEOLYTIC	GOBP_DNA_CATABOLIC_PROCESS_ENDONUCLEOLYTIC		29	-0.45980108	-1.5474341	0.008583691	0.11330016	1.0	4189	tags=31%, list=15%, signal=37%
GOBP_REGULATION_OF_EXECUTION_PHASE_OF_APOPTOSIS	GOBP_REGULATION_OF_EXECUTION_PHASE_OF_APOPTOSIS		23	-0.48682708	-1.5460966	0.03153153	0.11399319	1.0	2989	tags=26%, list=11%, signal=29%
GOBP_RESPIRATORY_CHAIN_COMPLEX_IV_ASSEMBLY	GOBP_RESPIRATORY_CHAIN_COMPLEX_IV_ASSEMBLY		23	-0.47762477	-1.5460416	0.047511313	0.113598436	1.0	3525	tags=35%, list=13%, signal=40%
GOBP_RIBONUCLEOPROTEIN_COMPLEX_BIOGENESIS	GOBP_RIBONUCLEOPROTEIN_COMPLEX_BIOGENESIS		432	-0.2892883	-1.545555	0.0	0.11355998	1.0	5358	tags=28%, list=20%, signal=34%
GOBP_RNA_CAPPING	GOBP_RNA_CAPPING		34	-0.44037935	-1.5453589	0.026726058	0.11326751	1.0	4276	tags=38%, list=16%, signal=45%
GOBP_MEMBRANE_PROTEIN_INTRACELLULAR_DOMAIN_PROTEOLYSIS	GOBP_MEMBRANE_PROTEIN_INTRACELLULAR_DOMAIN_PROTEOLYSIS		19	-0.5048596	-1.5446911	0.03941909	0.113468416	1.0	3468	tags=37%, list=13%, signal=42%
GOBP_ORGANELLE_FISSION	GOBP_ORGANELLE_FISSION		467	-0.29116404	-1.5434974	0.0	0.114025585	1.0	4423	tags=26%, list=16%, signal=30%
GOMF_MAP_KINASE_KINASE_ACTIVITY	GOMF_MAP_KINASE_KINASE_ACTIVITY		17	-0.51544285	-1.5421606	0.036697246	0.114788495	1.0	1587	tags=24%, list=6%, signal=25%
GOCC_PROTEIN_ACETYLTRANSFERASE_COMPLEX	GOCC_PROTEIN_ACETYLTRANSFERASE_COMPLEX		91	-0.35778406	-1.541685	0.0	0.11480381	1.0	5108	tags=35%, list=19%, signal=43%
GOCC_ENDOPLASMIC_RETICULUM_PROTEIN_CONTAINING_COMPLEX	GOCC_ENDOPLASMIC_RETICULUM_PROTEIN_CONTAINING_COMPLEX		116	-0.34970352	-1.5403082	0.004796163	0.11556092	1.0	5269	tags=31%, list=19%, signal=38%
GOBP_DNA_UNWINDING_INVOLVED_IN_DNA_REPLICATION	GOBP_DNA_UNWINDING_INVOLVED_IN_DNA_REPLICATION		16	-0.52958655	-1.5386143	0.051282052	0.116533644	1.0	6991	tags=75%, list=26%, signal=101%
GOBP_REGULATION_OF_CHOLESTEROL_BIOSYNTHETIC_PROCESS	GOBP_REGULATION_OF_CHOLESTEROL_BIOSYNTHETIC_PROCESS		45	-0.4118724	-1.5385041	0.01686747	0.11619598	1.0	2117	tags=27%, list=8%, signal=29%
GOBP_ESTABLISHMENT_OF_PROTEIN_LOCALIZATION_TO_ENDOPLASMIC_RETICULUM	GOBP_ESTABLISHMENT_OF_PROTEIN_LOCALIZATION_TO_ENDOPLASMIC_RETICULUM		105	-0.34836724	-1.5384011	0.0	0.11585532	1.0	6520	tags=34%, list=24%, signal=45%
GOMF_GLUCOSYLTRANSFERASE_ACTIVITY	GOMF_GLUCOSYLTRANSFERASE_ACTIVITY		17	-0.5119489	-1.5362304	0.03164557	0.117272906	1.0	3740	tags=35%, list=14%, signal=41%
GOCC_RNAI_EFFECTOR_COMPLEX	GOCC_RNAI_EFFECTOR_COMPLEX		15	-0.53610164	-1.5338659	0.04525862	0.11881657	1.0	2931	tags=40%, list=11%, signal=45%
GOBP_EXECUTION_PHASE_OF_APOPTOSIS	GOBP_EXECUTION_PHASE_OF_APOPTOSIS		84	-0.3671136	-1.5333041	0.009433962	0.11885472	1.0	2989	tags=23%, list=11%, signal=25%
GOBP_RESPONSE_TO_IONIZING_RADIATION	GOBP_RESPONSE_TO_IONIZING_RADIATION		136	-0.33477223	-1.5326257	0.0	0.118989706	1.0	5593	tags=35%, list=21%, signal=43%
GOBP_DNA_DOUBLE_STRAND_BREAK_PROCESSING	GOBP_DNA_DOUBLE_STRAND_BREAK_PROCESSING		23	-0.47999638	-1.5318255	0.037383176	0.119244196	1.0	4145	tags=39%, list=15%, signal=46%
GOBP_REGULATION_OF_SIGNAL_TRANSDUCTION_BY_P53_CLASS_MEDIATOR	GOBP_REGULATION_OF_SIGNAL_TRANSDUCTION_BY_P53_CLASS_MEDIATOR		168	-0.3251226	-1.5285665	0.0025510204	0.12174787	1.0	5026	tags=34%, list=19%, signal=41%
GOBP_NEGATIVE_REGULATION_OF_CHROMATIN_ORGANIZATION	GOBP_NEGATIVE_REGULATION_OF_CHROMATIN_ORGANIZATION		61	-0.3797576	-1.5271485	0.01590909	0.122659035	1.0	4917	tags=31%, list=18%, signal=38%
GOCC_SCF_UBIQUITIN_LIGASE_COMPLEX	GOCC_SCF_UBIQUITIN_LIGASE_COMPLEX		62	-0.38281524	-1.5259607	0.017817372	0.12323872	1.0	6073	tags=42%, list=22%, signal=54%
GOMF_POLYUBIQUITIN_MODIFICATION_DEPENDENT_PROTEIN_BINDING	GOMF_POLYUBIQUITIN_MODIFICATION_DEPENDENT_PROTEIN_BINDING		48	-0.4057157	-1.5251626	0.016706444	0.12348104	1.0	3926	tags=33%, list=14%, signal=39%
GOBP_TRICARBOXYLIC_ACID_CYCLE	GOBP_TRICARBOXYLIC_ACID_CYCLE		33	-0.43351296	-1.5248686	0.030973451	0.12329303	1.0	6651	tags=48%, list=25%, signal=64%
GOBP_TRANSCRIPTION_INITIATION_FROM_RNA_POLYMERASE_II_PROMOTER	GOBP_TRANSCRIPTION_INITIATION_FROM_RNA_POLYMERASE_II_PROMOTER		175	-0.3187374	-1.5244169	0.0026809652	0.12326124	1.0	4434	tags=28%, list=16%, signal=33%
GOBP_ORGANELLE_FUSION	GOBP_ORGANELLE_FUSION		137	-0.33143485	-1.5222675	0.00990099	0.12468529	1.0	4397	tags=29%, list=16%, signal=35%
GOBP_PROTEIN_LOCALIZATION_TO_GOLGI_APPARATUS	GOBP_PROTEIN_LOCALIZATION_TO_GOLGI_APPARATUS		27	-0.45352063	-1.5208876	0.019148936	0.12551518	1.0	4489	tags=37%, list=17%, signal=44%
GOBP_HISTONE_PHOSPHORYLATION	GOBP_HISTONE_PHOSPHORYLATION		37	-0.42936328	-1.5203023	0.02027027	0.12562853	1.0	1739	tags=22%, list=6%, signal=23%
GOBP_TELOMERE_MAINTENANCE_VIA_RECOMBINATION	GOBP_TELOMERE_MAINTENANCE_VIA_RECOMBINATION		15	-0.53808814	-1.5200529	0.044289045	0.12540275	1.0	3361	tags=40%, list=12%, signal=46%
GOBP_NEGATIVE_REGULATION_OF_UBIQUITIN_DEPENDENT_PROTEIN_CATABOLIC_PROCESS	GOBP_NEGATIVE_REGULATION_OF_UBIQUITIN_DEPENDENT_PROTEIN_CATABOLIC_PROCESS		44	-0.4090713	-1.5197722	0.026966292	0.12520175	1.0	4539	tags=27%, list=17%, signal=33%
GOBP_DNA_SYNTHESIS_INVOLVED_IN_DNA_REPAIR	GOBP_DNA_SYNTHESIS_INVOLVED_IN_DNA_REPAIR		50	-0.3968115	-1.5194465	0.015730336	0.12506281	1.0	4951	tags=38%, list=18%, signal=46%
GOBP_REGULATION_OF_EXOSOMAL_SECRETION	GOBP_REGULATION_OF_EXOSOMAL_SECRETION		16	-0.5178417	-1.5194337	0.049281314	0.12464498	1.0	4039	tags=44%, list=15%, signal=51%
GOBP_RESPONSE_TO_UV	GOBP_RESPONSE_TO_UV		137	-0.33171472	-1.5189888	0.005194805	0.124618165	1.0	3478	tags=20%, list=13%, signal=23%
GOCC_ADA2_GCN5_ADA3_TRANSCRIPTION_ACTIVATOR_COMPLEX	GOCC_ADA2_GCN5_ADA3_TRANSCRIPTION_ACTIVATOR_COMPLEX		15	-0.5251896	-1.5175284	0.05399568	0.12545426	1.0	5929	tags=53%, list=22%, signal=68%
GOBP_MITOTIC_CYTOKINESIS	GOBP_MITOTIC_CYTOKINESIS		65	-0.37273058	-1.5165809	0.007025761	0.12584768	1.0	5220	tags=35%, list=19%, signal=44%
GOBP_MITOCHONDRIAL_ELECTRON_TRANSPORT_CYTOCHROME_C_TO_OXYGEN	GOBP_MITOCHONDRIAL_ELECTRON_TRANSPORT_CYTOCHROME_C_TO_OXYGEN		18	-0.5039553	-1.5151819	0.039911307	0.12678665	1.0	7781	tags=72%, list=29%, signal=101%
GOBP_ATP_SYNTHESIS_COUPLED_ELECTRON_TRANSPORT	GOBP_ATP_SYNTHESIS_COUPLED_ELECTRON_TRANSPORT		87	-0.34836164	-1.5146884	0.002375297	0.12680802	1.0	6651	tags=40%, list=25%, signal=53%
GOMF_RNA_POLYMERASE_II_GENERAL_TRANSCRIPTION_INITIATION_FACTOR_ACTIVITY	GOMF_RNA_POLYMERASE_II_GENERAL_TRANSCRIPTION_INITIATION_FACTOR_ACTIVITY		37	-0.41751444	-1.5138042	0.021226415	0.12716386	1.0	4908	tags=38%, list=18%, signal=46%
GOCC_RNA_POLYMERASE_III_COMPLEX	GOCC_RNA_POLYMERASE_III_COMPLEX		18	-0.50789124	-1.5127876	0.04288939	0.12764907	1.0	5865	tags=50%, list=22%, signal=64%
GOBP_PEPTIDYL_LYSINE_ACETYLATION	GOBP_PEPTIDYL_LYSINE_ACETYLATION		158	-0.32243624	-1.5124522	0.0024096386	0.12751274	1.0	3873	tags=25%, list=14%, signal=29%
GOBP_VESICLE_MEDIATED_TRANSPORT_TO_THE_PLASMA_MEMBRANE	GOBP_VESICLE_MEDIATED_TRANSPORT_TO_THE_PLASMA_MEMBRANE		89	-0.3517289	-1.5112597	0.0045351475	0.12817055	1.0	4915	tags=38%, list=18%, signal=47%
GOBP_NEGATIVE_REGULATION_OF_TELOMERE_MAINTENANCE_VIA_TELOMERE_LENGTHENING	GOBP_NEGATIVE_REGULATION_OF_TELOMERE_MAINTENANCE_VIA_TELOMERE_LENGTHENING		24	-0.47248766	-1.5097347	0.052154195	0.12908041	1.0	2128	tags=25%, list=8%, signal=27%
GOBP_POSITIVE_REGULATION_OF_VIRAL_TRANSCRIPTION	GOBP_POSITIVE_REGULATION_OF_VIRAL_TRANSCRIPTION		26	-0.4661815	-1.5094055	0.036117382	0.1289368	1.0	2760	tags=31%, list=10%, signal=34%
GOMF_PALMITOYLTRANSFERASE_ACTIVITY	GOMF_PALMITOYLTRANSFERASE_ACTIVITY		37	-0.41753933	-1.5088317	0.020224718	0.12899889	1.0	6607	tags=46%, list=24%, signal=61%
GOBP_NEGATIVE_REGULATION_OF_CELL_CYCLE_G2_M_PHASE_TRANSITION	GOBP_NEGATIVE_REGULATION_OF_CELL_CYCLE_G2_M_PHASE_TRANSITION		104	-0.34908214	-1.5062544	0.0047281324	0.13098536	1.0	4015	tags=27%, list=15%, signal=31%
GOBP_MISMATCH_REPAIR	GOBP_MISMATCH_REPAIR		34	-0.4256496	-1.505398	0.037444934	0.13134952	1.0	2946	tags=29%, list=11%, signal=33%
GOBP_CYTOSKELETON_DEPENDENT_CYTOKINESIS	GOBP_CYTOSKELETON_DEPENDENT_CYTOKINESIS		90	-0.35037914	-1.5030558	0.00952381	0.13298576	1.0	4598	tags=30%, list=17%, signal=36%
GOBP_PROTEIN_LOCALIZATION_TO_ENDOPLASMIC_RETICULUM	GOBP_PROTEIN_LOCALIZATION_TO_ENDOPLASMIC_RETICULUM		132	-0.330377	-1.5005627	0.00486618	0.1348846	1.0	6934	tags=38%, list=26%, signal=51%
GOBP_PROTEIN_MONOUBIQUITINATION	GOBP_PROTEIN_MONOUBIQUITINATION		63	-0.37672886	-1.4973109	0.011574074	0.13757515	1.0	4745	tags=37%, list=17%, signal=44%
GOBP_ORGANELLE_INHERITANCE	GOBP_ORGANELLE_INHERITANCE		15	-0.52411556	-1.4958447	0.062240664	0.13851374	1.0	3560	tags=40%, list=13%, signal=46%
GOBP_GOLGI_TO_VACUOLE_TRANSPORT	GOBP_GOLGI_TO_VACUOLE_TRANSPORT		18	-0.5095037	-1.4958075	0.047311828	0.13809763	1.0	3147	tags=33%, list=12%, signal=38%
GOMF_CULLIN_FAMILY_PROTEIN_BINDING	GOMF_CULLIN_FAMILY_PROTEIN_BINDING		25	-0.45916024	-1.4939097	0.029478459	0.13951991	1.0	2476	tags=24%, list=9%, signal=26%
GOCC_U12_TYPE_SPLICEOSOMAL_COMPLEX	GOCC_U12_TYPE_SPLICEOSOMAL_COMPLEX		26	-0.4520059	-1.4934483	0.033783782	0.13951875	1.0	6046	tags=42%, list=22%, signal=54%
GOBP_ARP2_3_COMPLEX_MEDIATED_ACTIN_NUCLEATION	GOBP_ARP2_3_COMPLEX_MEDIATED_ACTIN_NUCLEATION		35	-0.43128642	-1.4932328	0.040268455	0.13931191	1.0	2013	tags=26%, list=7%, signal=28%
GOMF_REPRESSING_TRANSCRIPTION_FACTOR_BINDING	GOMF_REPRESSING_TRANSCRIPTION_FACTOR_BINDING		68	-0.35569903	-1.4925256	0.018561484	0.13957417	1.0	4019	tags=28%, list=15%, signal=33%
GOBP_REGULATION_OF_TRANSCRIPTION_ELONGATION_FROM_RNA_POLYMERASE_II_PROMOTER	GOBP_REGULATION_OF_TRANSCRIPTION_ELONGATION_FROM_RNA_POLYMERASE_II_PROMOTER		31	-0.43580392	-1.4923383	0.04	0.13929115	1.0	3409	tags=32%, list=13%, signal=37%
GOCC_MRNA_CLEAVAGE_FACTOR_COMPLEX	GOCC_MRNA_CLEAVAGE_FACTOR_COMPLEX		18	-0.49873862	-1.491969	0.06609808	0.13916679	1.0	5032	tags=50%, list=19%, signal=61%
GOCC_CLATHRIN_ADAPTOR_COMPLEX	GOCC_CLATHRIN_ADAPTOR_COMPLEX		24	-0.46726093	-1.4914284	0.038990825	0.13928679	1.0	5450	tags=50%, list=20%, signal=63%
GOMF_DAMAGED_DNA_BINDING	GOMF_DAMAGED_DNA_BINDING		66	-0.3698845	-1.4898427	0.021226415	0.14037798	1.0	5010	tags=33%, list=18%, signal=41%
GOBP_UBIQUINONE_METABOLIC_PROCESS	GOBP_UBIQUINONE_METABOLIC_PROCESS		18	-0.48831755	-1.4880575	0.060324825	0.14162208	1.0	7275	tags=67%, list=27%, signal=91%
GOMF_RACEMASE_AND_EPIMERASE_ACTIVITY	GOMF_RACEMASE_AND_EPIMERASE_ACTIVITY		15	-0.5258811	-1.4879619	0.05319149	0.14123707	1.0	2113	tags=20%, list=8%, signal=22%
GOCC_CLATHRIN_VESICLE_COAT	GOCC_CLATHRIN_VESICLE_COAT		27	-0.44510466	-1.4863278	0.03125	0.14241828	1.0	5235	tags=33%, list=19%, signal=41%
GOBP_MITOTIC_SPINDLE_ORGANIZATION	GOBP_MITOTIC_SPINDLE_ORGANIZATION		112	-0.33472937	-1.4841893	0.009975063	0.14407541	1.0	6667	tags=44%, list=25%, signal=58%
GOBP_PROTEIN_ACYLATION	GOBP_PROTEIN_ACYLATION		230	-0.30365553	-1.4841799	0.0	0.14363782	1.0	4394	tags=26%, list=16%, signal=31%
GOBP_POLYOL_CATABOLIC_PROCESS	GOBP_POLYOL_CATABOLIC_PROCESS		25	-0.44844425	-1.4831599	0.049065422	0.14420757	1.0	4103	tags=24%, list=15%, signal=28%
GOCC_FLEMMING_BODY	GOCC_FLEMMING_BODY		33	-0.42170644	-1.4827116	0.03820225	0.14419484	1.0	4881	tags=45%, list=18%, signal=55%
GOBP_PROTEIN_INSERTION_INTO_ER_MEMBRANE	GOBP_PROTEIN_INSERTION_INTO_ER_MEMBRANE		18	-0.4955615	-1.4790578	0.05032823	0.1474932	1.0	4728	tags=33%, list=17%, signal=40%
GOBP_NEUROMUSCULAR_PROCESS_CONTROLLING_POSTURE	GOBP_NEUROMUSCULAR_PROCESS_CONTROLLING_POSTURE		15	-0.51257324	-1.4790511	0.06451613	0.1470421	1.0	1542	tags=27%, list=6%, signal=28%
GOBP_ENDOSOME_TO_LYSOSOME_TRANSPORT	GOBP_ENDOSOME_TO_LYSOSOME_TRANSPORT		49	-0.38924608	-1.477515	0.024444444	0.14813437	1.0	4148	tags=33%, list=15%, signal=38%
GOBP_POSITIVE_REGULATION_OF_TRANSCRIPTION_INITIATION_FROM_RNA_POLYMERASE_II_PROMOTER	GOBP_POSITIVE_REGULATION_OF_TRANSCRIPTION_INITIATION_FROM_RNA_POLYMERASE_II_PROMOTER		27	-0.44808555	-1.473968	0.053333335	0.15127751	1.0	3491	tags=33%, list=13%, signal=38%
GOBP_MITOCHONDRIAL_CYTOCHROME_C_OXIDASE_ASSEMBLY	GOBP_MITOCHONDRIAL_CYTOCHROME_C_OXIDASE_ASSEMBLY		19	-0.48515236	-1.4730276	0.075555556	0.15173775	1.0	6653	tags=53%, list=25%, signal=70%
GOCC_OXIDOREDUCTASE_COMPLEX	GOCC_OXIDOREDUCTASE_COMPLEX		99	-0.33840635	-1.4729645	0.009592326	0.15135308	1.0	6395	tags=37%, list=24%, signal=49%
GOBP_VESICLE_ORGANIZATION	GOBP_VESICLE_ORGANIZATION		325	-0.28920585	-1.4710883	0.0	0.15279672	1.0	4524	tags=28%, list=17%, signal=33%
GOBP_RNA_METHYLATION	GOBP_RNA_METHYLATION		82	-0.345146	-1.4697839	0.015037594	0.15375689	1.0	4188	tags=24%, list=15%, signal=29%
GOBP_MRNA_METHYLATION	GOBP_MRNA_METHYLATION		16	-0.5037402	-1.4692723	0.059080962	0.1538017	1.0	2615	tags=31%, list=10%, signal=35%
HALLMARK_MITOTIC_SPINDLE	HALLMARK_MITOTIC_SPINDLE		194	-0.30521756	-1.467773	0.0025641026	0.15494402	1.0	6995	tags=45%, list=26%, signal=60%
GOBP_CELLULAR_COMPONENT_DISASSEMBLY_INVOLVED_IN_EXECUTION_PHASE_OF_APOPTOSIS	GOBP_CELLULAR_COMPONENT_DISASSEMBLY_INVOLVED_IN_EXECUTION_PHASE_OF_APOPTOSIS		32	-0.42730865	-1.4675391	0.036199097	0.1547211	1.0	1080	tags=22%, list=4%, signal=23%
GOBP_ENDOPLASMIC_RETICULUM_TO_CYTOSOL_TRANSPORT	GOBP_ENDOPLASMIC_RETICULUM_TO_CYTOSOL_TRANSPORT		27	-0.451758	-1.4648361	0.054298643	0.1571948	1.0	6817	tags=56%, list=25%, signal=74%
GOBP_NEGATIVE_REGULATION_OF_GENE_SILENCING	GOBP_NEGATIVE_REGULATION_OF_GENE_SILENCING		34	-0.4194201	-1.4639089	0.038990825	0.15767935	1.0	1759	tags=21%, list=6%, signal=22%
GOBP_STRESS_RESPONSE_TO_METAL_ION	GOBP_STRESS_RESPONSE_TO_METAL_ION		16	-0.50707924	-1.4618956	0.08067941	0.15929694	1.0	4593	tags=31%, list=17%, signal=38%
GOBP_VACUOLE_ORGANIZATION	GOBP_VACUOLE_ORGANIZATION		168	-0.3071765	-1.4614959	0.005194805	0.15927167	1.0	4484	tags=27%, list=17%, signal=32%
GOCC_CILIARY_BASE	GOCC_CILIARY_BASE		31	-0.41976964	-1.4598532	0.05387931	0.16052319	1.0	7332	tags=52%, list=27%, signal=71%
GOCC_ORGANELLE_MEMBRANE_CONTACT_SITE	GOCC_ORGANELLE_MEMBRANE_CONTACT_SITE		39	-0.39270037	-1.4592975	0.048498847	0.16068962	1.0	5106	tags=38%, list=19%, signal=47%
GOCC_CUL4_RING_E3_UBIQUITIN_LIGASE_COMPLEX	GOCC_CUL4_RING_E3_UBIQUITIN_LIGASE_COMPLEX		34	-0.41279635	-1.4587945	0.04118993	0.16076101	1.0	4497	tags=32%, list=17%, signal=39%
GOMF_CATALYTIC_ACTIVITY_ACTING_ON_DNA	GOMF_CATALYTIC_ACTIVITY_ACTING_ON_DNA		191	-0.30370277	-1.4568449	0.0	0.16232763	1.0	6520	tags=35%, list=24%, signal=46%
GOBP_PROTEIN_O_LINKED_MANNOSYLATION	GOBP_PROTEIN_O_LINKED_MANNOSYLATION		18	-0.48132807	-1.455885	0.0907173	0.16291842	1.0	3472	tags=28%, list=13%, signal=32%
GOCC_VESICLE_TETHERING_COMPLEX	GOCC_VESICLE_TETHERING_COMPLEX		68	-0.35915172	-1.4546223	0.01459854	0.16387753	1.0	5509	tags=34%, list=20%, signal=42%
GOBP_ESTABLISHMENT_OF_PROTEIN_LOCALIZATION_TO_PLASMA_MEMBRANE	GOBP_ESTABLISHMENT_OF_PROTEIN_LOCALIZATION_TO_PLASMA_MEMBRANE		56	-0.37206906	-1.454252	0.03406326	0.16383182	1.0	4915	tags=39%, list=18%, signal=48%
GOMF_UBIQUITIN_SPECIFIC_PROTEASE_BINDING	GOMF_UBIQUITIN_SPECIFIC_PROTEASE_BINDING		18	-0.47462255	-1.4533144	0.055555556	0.16442974	1.0	4824	tags=44%, list=18%, signal=54%
GOBP_RNA_MODIFICATION	GOBP_RNA_MODIFICATION		160	-0.31205812	-1.4532804	0.0026595744	0.16398151	1.0	5732	tags=31%, list=21%, signal=39%
GOMF_PROTEIN_PHOSPHORYLATED_AMINO_ACID_BINDING	GOMF_PROTEIN_PHOSPHORYLATED_AMINO_ACID_BINDING		54	-0.3764231	-1.4514762	0.050997782	0.1653826	1.0	2493	tags=24%, list=9%, signal=26%
GOBP_ATP_SYNTHESIS_COUPLED_PROTON_TRANSPORT	GOBP_ATP_SYNTHESIS_COUPLED_PROTON_TRANSPORT		24	-0.4535145	-1.4514195	0.06535948	0.16495742	1.0	7027	tags=46%, list=26%, signal=62%
GOMF_O_METHYLTRANSFERASE_ACTIVITY	GOMF_O_METHYLTRANSFERASE_ACTIVITY		22	-0.46247858	-1.4509554	0.056470588	0.16501462	1.0	1062	tags=23%, list=4%, signal=24%
GOBP_PROTEIN_ACETYLATION	GOBP_PROTEIN_ACETYLATION		189	-0.30155095	-1.450434	0.0	0.1651601	1.0	3873	tags=24%, list=14%, signal=28%
GOMF_FATTY_ACID_DERIVATIVE_BINDING	GOMF_FATTY_ACID_DERIVATIVE_BINDING		22	-0.4610608	-1.4492368	0.055045873	0.16595078	1.0	4882	tags=36%, list=18%, signal=44%
GOBP_ESTABLISHMENT_OF_SPINDLE_ORIENTATION	GOBP_ESTABLISHMENT_OF_SPINDLE_ORIENTATION		34	-0.4056463	-1.44866	0.04025424	0.16620465	1.0	4631	tags=38%, list=17%, signal=46%
GOBP_SPINDLE_ORGANIZATION	GOBP_SPINDLE_ORGANIZATION		173	-0.3060972	-1.4478815	0.005037783	0.16656765	1.0	5318	tags=36%, list=20%, signal=44%
GOCC_RIBOSOME	GOCC_RIBOSOME		205	-0.29798648	-1.447729	0.007352941	0.16628334	1.0	7088	tags=38%, list=26%, signal=50%
GOCC_PHAGOCYTIC_VESICLE_MEMBRANE	GOCC_PHAGOCYTIC_VESICLE_MEMBRANE		75	-0.34831464	-1.4466519	0.014814815	0.16701074	1.0	3335	tags=23%, list=12%, signal=26%
GOBP_ORGANELLE_MEMBRANE_FUSION	GOBP_ORGANELLE_MEMBRANE_FUSION		104	-0.3271692	-1.4455909	0.018518519	0.16768853	1.0	4397	tags=29%, list=16%, signal=34%
GOCC_SPINDLE_MICROTUBULE	GOCC_SPINDLE_MICROTUBULE		69	-0.34640974	-1.4455363	0.026548672	0.16728297	1.0	5564	tags=39%, list=21%, signal=49%
GOBP_REGULATION_OF_DNA_REPAIR	GOBP_REGULATION_OF_DNA_REPAIR		120	-0.31807965	-1.4444503	0.009280742	0.16803059	1.0	3582	tags=26%, list=13%, signal=30%
GOCC_CLATHRIN_COAT	GOCC_CLATHRIN_COAT		44	-0.38777405	-1.4418466	0.05373832	0.17036106	1.0	5450	tags=36%, list=20%, signal=45%
GOBP_REGULATION_OF_AUTOPHAGOSOME_ASSEMBLY	GOBP_REGULATION_OF_AUTOPHAGOSOME_ASSEMBLY		38	-0.4035693	-1.4410874	0.023706896	0.17069681	1.0	4484	tags=32%, list=17%, signal=38%
GOCC_CAJAL_BODY	GOCC_CAJAL_BODY		66	-0.35713714	-1.439494	0.025462963	0.17208445	1.0	4448	tags=38%, list=16%, signal=45%
GOBP_PROTEASOMAL_PROTEIN_CATABOLIC_PROCESS	GOBP_PROTEASOMAL_PROTEIN_CATABOLIC_PROCESS		455	-0.2722783	-1.4393233	0.0	0.17178315	1.0	5041	tags=27%, list=19%, signal=32%
GOBP_SIGNAL_TRANSDUCTION_BY_P53_CLASS_MEDIATOR	GOBP_SIGNAL_TRANSDUCTION_BY_P53_CLASS_MEDIATOR		251	-0.2906869	-1.4389882	0.0026385225	0.17167799	1.0	4064	tags=27%, list=15%, signal=32%
GOCC_AUTOPHAGOSOME	GOCC_AUTOPHAGOSOME		94	-0.32740533	-1.4382088	0.02117647	0.17210084	1.0	4425	tags=29%, list=16%, signal=34%
GOBP_REGULATION_OF_DNA_METABOLIC_PROCESS	GOBP_REGULATION_OF_DNA_METABOLIC_PROCESS		333	-0.27688193	-1.4380779	0.0	0.17178543	1.0	3690	tags=24%, list=14%, signal=27%
GOMF_ATP_DEPENDENT_MICROTUBULE_MOTOR_ACTIVITY_PLUS_END_DIRECTED	GOMF_ATP_DEPENDENT_MICROTUBULE_MOTOR_ACTIVITY_PLUS_END_DIRECTED		17	-0.48964012	-1.4375852	0.08768267	0.17189491	1.0	2896	tags=29%, list=11%, signal=33%
GOBP_CYTOCHROME_COMPLEX_ASSEMBLY	GOBP_CYTOCHROME_COMPLEX_ASSEMBLY		32	-0.40976897	-1.4351614	0.036637932	0.17422241	1.0	3525	tags=31%, list=13%, signal=36%
GOBP_SPINDLE_LOCALIZATION	GOBP_SPINDLE_LOCALIZATION		53	-0.36237	-1.4343387	0.028634362	0.17466912	1.0	5311	tags=36%, list=20%, signal=44%
GOBP_DNA_TEMPLATED_TRANSCRIPTION_INITIATION	GOBP_DNA_TEMPLATED_TRANSCRIPTION_INITIATION		229	-0.29242823	-1.4340571	0.0054200543	0.1745454	1.0	4509	tags=28%, list=17%, signal=33%
GOCC_CYTOSOLIC_RIBOSOME	GOCC_CYTOSOLIC_RIBOSOME		92	-0.32569727	-1.4318255	0.023041476	0.17677107	1.0	7218	tags=39%, list=27%, signal=53%
GOMF_WNT_ACTIVATED_RECEPTOR_ACTIVITY	GOMF_WNT_ACTIVATED_RECEPTOR_ACTIVITY		15	-0.49998206	-1.4309081	0.08902691	0.17738901	1.0	2448	tags=40%, list=9%, signal=44%
GOBP_OXIDATIVE_PHOSPHORYLATION	GOBP_OXIDATIVE_PHOSPHORYLATION		131	-0.31025565	-1.4298146	0.009615385	0.17816223	1.0	6433	tags=37%, list=24%, signal=48%
GOMF_TRANSFERASE_ACTIVITY_TRANSFERRING_ACYL_GROUPS	GOMF_TRANSFERASE_ACTIVITY_TRANSFERRING_ACYL_GROUPS		244	-0.28716096	-1.4295101	0.0	0.17801896	1.0	5108	tags=27%, list=19%, signal=34%
GOBP_POSTREPLICATION_REPAIR	GOBP_POSTREPLICATION_REPAIR		49	-0.3783187	-1.4292092	0.042755343	0.17790273	1.0	5706	tags=43%, list=21%, signal=54%
GOBP_LIPOPROTEIN_BIOSYNTHETIC_PROCESS	GOBP_LIPOPROTEIN_BIOSYNTHETIC_PROCESS		89	-0.33604825	-1.4288787	0.02606635	0.17776363	1.0	3003	tags=22%, list=11%, signal=25%
GOBP_NEGATIVE_REGULATION_OF_CHROMOSOME_ORGANIZATION	GOBP_NEGATIVE_REGULATION_OF_CHROMOSOME_ORGANIZATION		87	-0.33456826	-1.4287806	0.027334852	0.17741272	1.0	5796	tags=37%, list=21%, signal=47%
GOBP_ERROR_PRONE_TRANSLESION_SYNTHESIS	GOBP_ERROR_PRONE_TRANSLESION_SYNTHESIS		20	-0.4689727	-1.4279313	0.06088993	0.17798874	1.0	5706	tags=50%, list=21%, signal=63%
GOMF_NUCLEASE_ACTIVITY	GOMF_NUCLEASE_ACTIVITY		192	-0.29481274	-1.4278667	0.0028011205	0.17759082	1.0	4951	tags=29%, list=18%, signal=35%
GOMF_ENDONUCLEASE_ACTIVITY	GOMF_ENDONUCLEASE_ACTIVITY		111	-0.32401866	-1.4261272	0.019184653	0.17909652	1.0	4850	tags=28%, list=18%, signal=34%
GOBP_TRANSLESION_SYNTHESIS	GOBP_TRANSLESION_SYNTHESIS		39	-0.40876713	-1.4250189	0.03837472	0.17997229	1.0	4894	tags=41%, list=18%, signal=50%
GOBP_REGULATION_OF_TELOMERE_CAPPING	GOBP_REGULATION_OF_TELOMERE_CAPPING		26	-0.4274353	-1.4248251	0.056399133	0.17973116	1.0	3148	tags=31%, list=12%, signal=35%
GOBP_SIGNAL_TRANSDUCTION_INVOLVED_IN_CELL_CYCLE_CHECKPOINT	GOBP_SIGNAL_TRANSDUCTION_INVOLVED_IN_CELL_CYCLE_CHECKPOINT		74	-0.34511158	-1.4229009	0.03712297	0.18158564	1.0	2012	tags=20%, list=7%, signal=22%
GOCC_INTRINSIC_COMPONENT_OF_MITOCHONDRIAL_MEMBRANE	GOCC_INTRINSIC_COMPONENT_OF_MITOCHONDRIAL_MEMBRANE		79	-0.3431357	-1.4219794	0.030805686	0.18222813	1.0	5505	tags=34%, list=20%, signal=43%
GOCC_MICROBODY_LUMEN	GOCC_MICROBODY_LUMEN		49	-0.37294698	-1.4210846	0.0523918	0.18281348	1.0	4492	tags=31%, list=17%, signal=37%
GOBP_MODULATION_BY_HOST_OF_SYMBIONT_PROCESS	GOBP_MODULATION_BY_HOST_OF_SYMBIONT_PROCESS		58	-0.36096665	-1.4203966	0.044247787	0.18310416	1.0	1915	tags=17%, list=7%, signal=19%
GOCC_EUCHROMATIN	GOCC_EUCHROMATIN		35	-0.3901083	-1.4191579	0.05373832	0.18416448	1.0	1707	tags=20%, list=6%, signal=21%
GOBP_NEURAL_NUCLEUS_DEVELOPMENT	GOBP_NEURAL_NUCLEUS_DEVELOPMENT		53	-0.3641361	-1.41799	0.03846154	0.18510251	1.0	4915	tags=26%, list=18%, signal=32%
GOBP_REGULATION_OF_TELOMERE_MAINTENANCE_VIA_TELOMERE_LENGTHENING	GOBP_REGULATION_OF_TELOMERE_MAINTENANCE_VIA_TELOMERE_LENGTHENING		57	-0.362327	-1.4176149	0.041860465	0.18509693	1.0	2145	tags=21%, list=8%, signal=23%
GOCC_ENDOPLASMIC_RETICULUM_QUALITY_CONTROL_COMPARTMENT	GOCC_ENDOPLASMIC_RETICULUM_QUALITY_CONTROL_COMPARTMENT		24	-0.4426347	-1.4169451	0.085057475	0.18549003	1.0	5452	tags=50%, list=20%, signal=63%
GOBP_DNA_GEOMETRIC_CHANGE	GOBP_DNA_GEOMETRIC_CHANGE		111	-0.31825167	-1.4167781	0.023696683	0.18524048	1.0	6635	tags=44%, list=24%, signal=58%
GOMF_PHOSPHATIDYLINOSITOL_KINASE_ACTIVITY	GOMF_PHOSPHATIDYLINOSITOL_KINASE_ACTIVITY		16	-0.49161896	-1.4161478	0.06326034	0.18554418	1.0	2672	tags=31%, list=10%, signal=35%
GOBP_MULTIVESICULAR_BODY_ORGANIZATION	GOBP_MULTIVESICULAR_BODY_ORGANIZATION		30	-0.41715994	-1.4151666	0.067599066	0.18622547	1.0	3882	tags=37%, list=14%, signal=43%
GOCC_RIBOSOMAL_SUBUNIT	GOCC_RIBOSOMAL_SUBUNIT		166	-0.29915455	-1.4150164	0.012285012	0.18592757	1.0	6371	tags=34%, list=23%, signal=44%
GOBP_PROTEIN_K48_LINKED_UBIQUITINATION	GOBP_PROTEIN_K48_LINKED_UBIQUITINATION		59	-0.3621563	-1.4144046	0.034246575	0.18622218	1.0	4153	tags=29%, list=15%, signal=34%
GOBP_NEGATIVE_REGULATION_OF_UBIQUITIN_PROTEIN_TRANSFERASE_ACTIVITY	GOBP_NEGATIVE_REGULATION_OF_UBIQUITIN_PROTEIN_TRANSFERASE_ACTIVITY		16	-0.47892305	-1.4142721	0.09048724	0.18592268	1.0	5706	tags=50%, list=21%, signal=63%
GOBP_NUCLEIC_ACID_PHOSPHODIESTER_BOND_HYDROLYSIS	GOBP_NUCLEIC_ACID_PHOSPHODIESTER_BOND_HYDROLYSIS		285	-0.28013206	-1.4129663	0.0	0.18698505	1.0	5944	tags=33%, list=22%, signal=42%
GOBP_PEPTIDYL_LYSINE_MODIFICATION	GOBP_PEPTIDYL_LYSINE_MODIFICATION		362	-0.27366364	-1.4109648	0.0030864198	0.18903367	1.0	4746	tags=26%, list=18%, signal=31%
GOCC_H4_HISTONE_ACETYLTRANSFERASE_COMPLEX	GOCC_H4_HISTONE_ACETYLTRANSFERASE_COMPLEX		44	-0.3777731	-1.4076366	0.042128604	0.1925973	1.0	5929	tags=43%, list=22%, signal=55%
GOBP_REGULATION_OF_VACUOLE_ORGANIZATION	GOBP_REGULATION_OF_VACUOLE_ORGANIZATION		46	-0.37398052	-1.4057497	0.02972399	0.19447507	1.0	4484	tags=30%, list=17%, signal=36%
GOMF_N_ACYLTRANSFERASE_ACTIVITY	GOMF_N_ACYLTRANSFERASE_ACTIVITY		91	-0.32661447	-1.405671	0.02293578	0.19408306	1.0	5108	tags=30%, list=19%, signal=36%
GOMF_TRANSCRIPTION_COREGULATOR_ACTIVITY	GOMF_TRANSCRIPTION_COREGULATOR_ACTIVITY		450	-0.2670244	-1.4028484	0.0	0.1973233	1.0	4253	tags=26%, list=16%, signal=30%
GOCC_LARGE_RIBOSOMAL_SUBUNIT	GOCC_LARGE_RIBOSOMAL_SUBUNIT		105	-0.32267177	-1.4025961	0.019184653	0.19714285	1.0	5680	tags=30%, list=21%, signal=38%
GOBP_REGULATION_OF_CHROMOSOME_SEGREGATION	GOBP_REGULATION_OF_CHROMOSOME_SEGREGATION		85	-0.33048013	-1.4025347	0.027586207	0.19672729	1.0	4456	tags=33%, list=16%, signal=39%
GOBP_PROTEIN_POLYUBIQUITINATION	GOBP_PROTEIN_POLYUBIQUITINATION		323	-0.2723203	-1.4018096	0.008498584	0.19718246	1.0	4719	tags=25%, list=17%, signal=30%
GOBP_RESPIRATORY_ELECTRON_TRANSPORT_CHAIN	GOBP_RESPIRATORY_ELECTRON_TRANSPORT_CHAIN		103	-0.31838074	-1.4013351	0.032482598	0.1972937	1.0	6433	tags=37%, list=24%, signal=48%
GOBP_GOLGI_ORGANIZATION	GOBP_GOLGI_ORGANIZATION		133	-0.31070074	-1.401006	0.015037594	0.19718927	1.0	4915	tags=31%, list=18%, signal=37%
GOBP_REGULATION_OF_CELL_CYCLE_PHASE_TRANSITION	GOBP_REGULATION_OF_CELL_CYCLE_PHASE_TRANSITION		442	-0.26380953	-1.3983573	0.0	0.2000122	1.0	5184	tags=28%, list=19%, signal=34%
GOBP_HOMOLOGOUS_RECOMBINATION	GOBP_HOMOLOGOUS_RECOMBINATION		57	-0.35329956	-1.3981768	0.042154565	0.19974615	1.0	4669	tags=33%, list=17%, signal=40%
GOMF_NUCLEOTIDYLTRANSFERASE_ACTIVITY	GOMF_NUCLEOTIDYLTRANSFERASE_ACTIVITY		118	-0.3142397	-1.3979868	0.028169014	0.19950971	1.0	5153	tags=31%, list=19%, signal=39%
GOCC_GOLGI_ASSOCIATED_VESICLE_MEMBRANE	GOCC_GOLGI_ASSOCIATED_VESICLE_MEMBRANE		49	-0.36429262	-1.3969696	0.06864989	0.20024666	1.0	6399	tags=37%, list=24%, signal=48%
GOBP_REGULATION_OF_SISTER_CHROMATID_COHESION	GOBP_REGULATION_OF_SISTER_CHROMATID_COHESION		21	-0.45144773	-1.3955218	0.09409191	0.20157956	1.0	3763	tags=43%, list=14%, signal=50%
GOCC_MITOCHONDRIAL_PROTEIN_CONTAINING_COMPLEX	GOCC_MITOCHONDRIAL_PROTEIN_CONTAINING_COMPLEX		241	-0.28131858	-1.395375	0.007978723	0.20126818	1.0	6517	tags=36%, list=24%, signal=47%
GOBP_ENDOCYTIC_RECYCLING	GOBP_ENDOCYTIC_RECYCLING		49	-0.37046507	-1.3951291	0.05	0.20111154	1.0	6780	tags=55%, list=25%, signal=73%
GOBP_MITOTIC_METAPHASE_PLATE_CONGRESSION	GOBP_MITOTIC_METAPHASE_PLATE_CONGRESSION		48	-0.36662325	-1.3939902	0.046511628	0.20205115	1.0	3702	tags=27%, list=14%, signal=31%
GOBP_RNA_POLYMERASE_II_PREINITIATION_COMPLEX_ASSEMBLY	GOBP_RNA_POLYMERASE_II_PREINITIATION_COMPLEX_ASSEMBLY		22	-0.4397805	-1.3927562	0.10864745	0.20306256	1.0	1912	tags=27%, list=7%, signal=29%
GOMF_KINASE_REGULATOR_ACTIVITY	GOMF_KINASE_REGULATOR_ACTIVITY		208	-0.28540248	-1.3904411	0.01	0.20552106	1.0	4310	tags=29%, list=16%, signal=34%
GOMF_ENDONUCLEASE_ACTIVITY_ACTIVE_WITH_EITHER_RIBO_OR_DEOXYRIBONUCLEIC_ACIDS_AND_PRODUCING_3_PHOSPHOMONOESTERS	GOMF_ENDONUCLEASE_ACTIVITY_ACTIVE_WITH_EITHER_RIBO_OR_DEOXYRIBONUCLEIC_ACIDS_AND_PRODUCING_3_PHOSPHOMONOESTERS		16	-0.4725901	-1.3901782	0.08388521	0.20535246	1.0	2128	tags=31%, list=8%, signal=34%
GOCC_CHROMOCENTER	GOCC_CHROMOCENTER		15	-0.49219987	-1.3880295	0.10619469	0.207684	1.0	1739	tags=33%, list=6%, signal=36%
GOBP_SUBSTANTIA_NIGRA_DEVELOPMENT	GOBP_SUBSTANTIA_NIGRA_DEVELOPMENT		37	-0.39017478	-1.3876797	0.061032865	0.20766695	1.0	4915	tags=30%, list=18%, signal=36%
GOCC_PHOSPHATIDYLINOSITOL_3_KINASE_COMPLEX	GOCC_PHOSPHATIDYLINOSITOL_3_KINASE_COMPLEX		27	-0.40830913	-1.3867198	0.068817206	0.20836481	1.0	2672	tags=22%, list=10%, signal=25%
GOBP_MACROAUTOPHAGY	GOBP_MACROAUTOPHAGY		295	-0.2760046	-1.3859601	0.008720931	0.20887142	1.0	4484	tags=27%, list=17%, signal=33%
GOCC_PROTON_TRANSPORTING_TWO_SECTOR_ATPASE_COMPLEX_PROTON_TRANSPORTING_DOMAIN	GOCC_PROTON_TRANSPORTING_TWO_SECTOR_ATPASE_COMPLEX_PROTON_TRANSPORTING_DOMAIN		22	-0.4408577	-1.3835276	0.08351178	0.21161467	1.0	7868	tags=59%, list=29%, signal=83%
GOCC_LATE_ENDOSOME_MEMBRANE	GOCC_LATE_ENDOSOME_MEMBRANE		133	-0.3022443	-1.3826702	0.016746411	0.2122378	1.0	5626	tags=34%, list=21%, signal=42%
GOBP_ENDOMEMBRANE_SYSTEM_ORGANIZATION	GOBP_ENDOMEMBRANE_SYSTEM_ORGANIZATION		452	-0.26182652	-1.382326	0.0	0.21220529	1.0	4955	tags=27%, list=18%, signal=33%
GOCC_DNA_REPAIR_COMPLEX	GOCC_DNA_REPAIR_COMPLEX		37	-0.38489375	-1.380517	0.078125	0.21418543	1.0	5459	tags=35%, list=20%, signal=44%
GOBP_NEGATIVE_REGULATION_OF_MYELOID_CELL_DIFFERENTIATION	GOBP_NEGATIVE_REGULATION_OF_MYELOID_CELL_DIFFERENTIATION		77	-0.33156076	-1.3799511	0.04978355	0.21447037	1.0	2288	tags=21%, list=8%, signal=23%
GOBP_MAINTENANCE_OF_PROTEIN_LOCATION	GOBP_MAINTENANCE_OF_PROTEIN_LOCATION		87	-0.31797415	-1.3796918	0.02189781	0.21428743	1.0	3455	tags=25%, list=13%, signal=29%
GOBP_GENETIC_IMPRINTING	GOBP_GENETIC_IMPRINTING		23	-0.43316677	-1.377358	0.081140354	0.21697673	1.0	3763	tags=30%, list=14%, signal=35%
GOBP_NUCLEAR_MEMBRANE_ORGANIZATION	GOBP_NUCLEAR_MEMBRANE_ORGANIZATION		16	-0.48854157	-1.3767533	0.10420842	0.21727858	1.0	3992	tags=44%, list=15%, signal=51%
GOBP_STEROL_BIOSYNTHETIC_PROCESS	GOBP_STEROL_BIOSYNTHETIC_PROCESS		74	-0.3321642	-1.3760551	0.025943397	0.21771438	1.0	2117	tags=23%, list=8%, signal=25%
GOMF_UBIQUITIN_LIKE_PROTEIN_LIGASE_ACTIVITY	GOMF_UBIQUITIN_LIKE_PROTEIN_LIGASE_ACTIVITY		293	-0.27046856	-1.3756896	0.0028490028	0.21768396	1.0	4803	tags=27%, list=18%, signal=32%
GOBP_REGULATION_OF_UBIQUITIN_DEPENDENT_PROTEIN_CATABOLIC_PROCESS	GOBP_REGULATION_OF_UBIQUITIN_DEPENDENT_PROTEIN_CATABOLIC_PROCESS		148	-0.2960382	-1.375292	0.00968523	0.21771091	1.0	4539	tags=26%, list=17%, signal=31%
GOCC_AZUROPHIL_GRANULE_LUMEN	GOCC_AZUROPHIL_GRANULE_LUMEN		85	-0.32457852	-1.3751441	0.04336735	0.21742661	1.0	5691	tags=35%, list=21%, signal=45%
GOBP_NEGATIVE_REGULATION_OF_CELL_CYCLE_PHASE_TRANSITION	GOBP_NEGATIVE_REGULATION_OF_CELL_CYCLE_PHASE_TRANSITION		248	-0.27637887	-1.3727707	0.007792208	0.22008798	1.0	4722	tags=28%, list=17%, signal=33%
GOBP_NUCLEAR_TRANSCRIBED_MRNA_CATABOLIC_PROCESS_NONSENSE_MEDIATED_DECAY	GOBP_NUCLEAR_TRANSCRIBED_MRNA_CATABOLIC_PROCESS_NONSENSE_MEDIATED_DECAY		109	-0.31132445	-1.3722082	0.028503563	0.22030742	1.0	7088	tags=36%, list=26%, signal=48%
GOCC_AZUROPHIL_GRANULE	GOCC_AZUROPHIL_GRANULE		145	-0.2955778	-1.3717517	0.023017902	0.22038631	1.0	4047	tags=24%, list=15%, signal=28%
GOCC_CYTOSOLIC_SMALL_RIBOSOMAL_SUBUNIT	GOCC_CYTOSOLIC_SMALL_RIBOSOMAL_SUBUNIT		39	-0.37598708	-1.3695955	0.07009346	0.22276467	1.0	2498	tags=23%, list=9%, signal=25%
GOBP_DNA_DAMAGE_RESPONSE_DETECTION_OF_DNA_DAMAGE	GOBP_DNA_DAMAGE_RESPONSE_DETECTION_OF_DNA_DAMAGE		36	-0.38709632	-1.3674293	0.063596494	0.22524843	1.0	4772	tags=39%, list=18%, signal=47%
GOBP_POSITIVE_REGULATION_OF_TRANSCRIPTION_OF_NOTCH_RECEPTOR_TARGET	GOBP_POSITIVE_REGULATION_OF_TRANSCRIPTION_OF_NOTCH_RECEPTOR_TARGET		18	-0.4631193	-1.3666697	0.104700856	0.22577117	1.0	1539	tags=28%, list=6%, signal=29%
GOBP_REGULATION_OF_SPINDLE_ORGANIZATION	GOBP_REGULATION_OF_SPINDLE_ORGANIZATION		37	-0.37962854	-1.366434	0.06567796	0.22558643	1.0	3702	tags=30%, list=14%, signal=34%
GOBP_PROTEIN_LOCALIZATION_TO_VACUOLE	GOBP_PROTEIN_LOCALIZATION_TO_VACUOLE		69	-0.33280408	-1.3613874	0.06341463	0.23221165	1.0	4515	tags=29%, list=17%, signal=35%
GOBP_MEIOTIC_CELL_CYCLE	GOBP_MEIOTIC_CELL_CYCLE		242	-0.2758707	-1.3609496	0.01396648	0.23231341	1.0	4789	tags=26%, list=18%, signal=32%
GOBP_POSITIVE_REGULATION_OF_DENDRITIC_SPINE_MORPHOGENESIS	GOBP_POSITIVE_REGULATION_OF_DENDRITIC_SPINE_MORPHOGENESIS		18	-0.46236184	-1.3607455	0.092672415	0.23204817	1.0	3990	tags=28%, list=15%, signal=33%
GOCC_PHAGOPHORE_ASSEMBLY_SITE	GOCC_PHAGOPHORE_ASSEMBLY_SITE		28	-0.40463108	-1.3604964	0.08350731	0.23184834	1.0	2395	tags=32%, list=9%, signal=35%
GOBP_REGULATION_OF_PROTEIN_SUMOYLATION	GOBP_REGULATION_OF_PROTEIN_SUMOYLATION		23	-0.4258025	-1.360345	0.10412148	0.23155445	1.0	1166	tags=22%, list=4%, signal=23%
GOBP_POSITIVE_REGULATION_OF_MITOTIC_CELL_CYCLE	GOBP_POSITIVE_REGULATION_OF_MITOTIC_CELL_CYCLE		109	-0.30535358	-1.3600069	0.028720627	0.23147872	1.0	5184	tags=33%, list=19%, signal=41%
[truncated: 1,091 more rows]
