# Supplementary material for: Comprehensive Target Screening and Cellular Profiling of the Cancer-Active Compound b-AP15 Indicate Abrogation of Protein Homeostasis and Organelle Dysfunction as the Primary Mechanism of Action
Source: Front Oncol. 2022 Apr 22;12:852980. doi: 10.3389/fonc.2022.852980 (PMC9076133; doi:10.3389/fonc.2022.852980)
Supplement: Supplementary Table 2 — cMAP analysis. List of all perturbagens in the cMAP database ranked according to connectivity to b-AP15 gene expression signature. [file Table_2.xlsx]

## Sheet: Supplementary File 2 - cMAP bAP
Rank	Score	Type	ID	Name	Description
1	99.68	oe	ccsbBroad304_07428	PSMF1	Proteasome (prosome, macropain) subunits
2	99.4	cp	BRD-K03557653	sappanone-a	Tyrosinase inhibitor
3	99.39	kd	CGS001-9097	USP14	Ubiquitin-specific peptidases
4	99.33	kd	CGS001-55837	EAPP	-
5	99.32	kd	CGS001-7311	UBA52	L ribosomal proteins
6	99.26	kd	CGS001-2677	GGCX	Carboxylases
7	99.16	kd	CGS001-6233	RPS27A	S ribosomal proteins
8	99.13	kd	CGS001-1182	CLCN3	Ion channels / Chloride channels : Voltage-sensitive
9	99.03	oe	ccsbBroad304_00954	LYN	Src family
10	98.92	kd	CGS001-5689	PSMB1	Proteasome subunits
11	98.87	kd	CGS001-5707	PSMD1	Proteasome subunits
12	98.84	oe	ccsbBroad304_07680	NEK6	NIMA (never in mitosis gene a)- related kinase (NEK) family
13	98.84	cp	BRD-K84895041	BMY-45778	IP1 prostacyclin receptor agonist
14	98.82	kd	CGS001-89845	ABCC10	ATP binding cassette transporters / subfamily C
15	98.66	kd	CGS001-10135	NAMPT	-
16	98.53	kd	CGS001-7272	TTK	TTK family
17	98.45	cp	BRD-K77987382	mebendazole	Tubulin inhibitor
18	98.33	oe	ccsbBroad304_01641	TAF13	-
19	98.22	kd	CGS001-5684	PSMA3	Proteasome subunits
20	98.18	kd	CGS001-4726	NDUFS6	Mitochondrial respiratory chain complex / Complex I
21	98.17	cp	BRD-K09638361	SA-63133	-666
22	98.17	cp	BRD-K51290057	SA-792709	Retinoid receptor agonist
23	98.1	cp	BRD-K51967704	BIIB021	HSP inhibitor
24	97.96	oe	ccsbBroad304_00564	FGR	Src family
25	97.89	kd	CGS001-6223	RPS19	S ribosomal proteins
26	97.87	cc		Tubulin inhibitor	-
27	97.81	cp	BRD-M30523314	vinorelbine	Tubulin inhibitor
28	97.71	cp	BRD-K99498722	NPI-2358	Tubulin inhibitor
29	97.71	kd	CGS001-29978	UBQLN2	Ubiquilin family
30	97.67	cp	BRD-A85860691	chaetocin	Histone lysine methyltransferase inhibitor
31	97.55	kd	CGS001-26229	B3GAT3	Beta-1,3-glucuronyltransferases
32	97.55	cp	BRD-K88868628	iodoacetic-acid	Cysteine peptidase inhibitor
33	97.53	kd	CGS001-84923	FAM104A	-
34	97.48	kd	CGS001-10196	PRMT3	Protein arginine N-methyltransferases
35	97.46	cp	BRD-K86003836	flubendazole	Tubulin inhibitor
36	97.39	cc		HSP inhibitor	-
37	97.32	cc		Proteasome Pathway LOF	-
38	97.29	cp	BRD-K61829047	7b-cis	Exportin antagonist
39	97.27	oe	ccsbBroad304_06801	PSMB10	Proteasome (prosome, macropain) subunits
40	97.26	cc		BCL inhibitor	-
41	97.18	cc		NFkB pathway inhibitor	-
42	97.18	kd	CGS001-9276	COPB2	WD repeat domain containing
43	97.01	oe	ccsbBroad304_01688	TNFRSF1A	Tumour necrosis factor (TNF) receptor family
44	97	cp	BRD-K37865504	LY-2183240	FAAH inhibitor
45	96.9	cp	BRD-K55420858	mirin	MRE11A exonuclease inhibitor
46	96.9	oe	ccsbBroad304_07358	DNAJA3	Heat shock proteins / DNAJ (HSP40)
47	96.9	cp	BRD-K37456065	VU-0365114-2	M5 modulator
48	96.73	cp	BRD-A79465854	auranofin	NFkB pathway inhibitor
49	96.73	kd	CGS001-776	CACNA1D	Calcium channel subunits
50	96.58	kd	CGS001-6584	SLC22A5	Organic zwitterions/cation transporters (OCTN)
51	96.52	cp	BRD-K36529613	PU-H71	HSP inhibitor
52	96.39	kd	CGS001-6259	RYK	Type XV RTKs: RYK
53	96.37	cp	BRD-K83988098	alvespimycin	HSP inhibitor
54	96.35	kd	CGS001-55715	DOK4	Pleckstrin homology (PH) domain containing
55	96.27	kd	CGS001-51097	SCCPDH	-
56	96.21	kd	CGS001-4817	NIT1	-
57	96.15	kd	CGS001-10284	SAP18	-
58	96.14	cp	BRD-A11007541	BCI-hydrochloride	Protein phosphatase inhibitor
59	96.09	cp	BRD-K92301463	16,16-dimethylprostaglandin-e2	Prostanoid receptor agonist
60	95.84	kd	CGS001-140685	ZBTB46	BTB/POZ domain containing
61	95.83	cp	BRD-K06426971	ryuvidine	Histone lysine methyltransferase inhibitor
62	95.56	cp	BRD-A25775766	securinine	GABA receptor antagonist
63	95.54	cp	BRD-K26997899	SA-792574	Microtubule inhibitor
64	95.53	cp	BRD-K91145395	prostratin	PKC activator
65	95.49	cp	BRD-K08502430	angiogenesis-inhibitor	Angiogenesis inhibitor
66	95.49	cp	BRD-K19295594	gossypol	BCL inhibitor
67	95.46	kd	CGS001-5682	PSMA1	Proteasome subunits
68	95.4	cp	BRD-K79131256	albendazole	Anthelmintic
69	95.34	kd	CGS001-5710	PSMD4	Proteasome (prosome, macropain) subunits
70	95.28	cp	BRD-K17140735	SCH-79797	Proteasome inhibitor
71	95.22	kd	CGS001-8797	TNFRSF10A	Tumour necrosis factor (TNF) receptor family
72	95.21	cc		PKC activator	-
73	95.07	cp	BRD-K33583600	isoliquiritigenin	Guanylate cyclase activator
74	94.97	kd	CGS001-54566	EPB41L4B	-
75	94.95	kd	CGS001-63891	RNF123	RING-type (C3HC4) zinc fingers
76	94.93	kd	CGS001-7415	VCP	ATPases / AAA-type
77	94.81	cp	BRD-K91623615	ABT-751	Tubulin inhibitor
78	94.71	kd	CGS001-1045	CDX2	Homeoboxes / ANTP class : HOXL subclass
79	94.55	kd	CGS001-344	APOC2	Apolipoproteins
80	94.51	oe	ccsbBroad304_06088	AKR1C1	Aldo-keto reductases
81	94.49	cp	BRD-A54927599	KF-38789	P-selectin inhibitor
82	94.45	cp	BRD-K31238592	devazepide	CCK receptor antagonist
83	94.41	cp	BRD-K72895815	SSR-69071	Leukocyte elastase inhibitor
84	94.24	oe	ccsbBroad304_07217	AXIN2	-
85	94.19	oe	ccsbBroad304_07349	MAP7	-
86	94.02	oe	ccsbBroad304_05098	MAGEB6	-
87	93.98	cp	BRD-K12539581	nocodazole	Tubulin inhibitor
88	93.93	oe	ccsbBroad304_06159	CTTN	-
89	93.79	cp	BRD-A52650764	ingenol	PKC activator
90	93.78	kd	CGS001-56940	DUSP22	Protein tyrosine phosphatases / Class I Cys-based PTPs : Atypical dual specificity phosphatases
91	93.63	cp	BRD-A55594068	vinblastine	Microtubule inhibitor
92	93.6	cc		Heat shock 70kDa proteins LOF	-
93	93.56	kd	CGS001-22794	CASC3	-
94	93.5	kd	CGS001-3309	HSPA5	Heat shock proteins / HSP70
95	93.29	kd	CGS001-22827	PUF60	RNA binding motif (RRM) containing
96	93.21	cp	BRD-K78599730	manumycin-a	Farnesyltransferase inhibitor
97	93.08	cp	BRD-K98548675	parthenolide	NFkB pathway inhibitor
98	93.04	oe	ccsbBroad304_01291	MAP2K6	MAPKK:STE7 family
99	92.89	cp	BRD-K82135108	elesclomol	Oxidative stress inducer
100	92.86	cp	BRD-K30296925	flavokavain-b	Antineoplastic
101	92.83	kd	CGS001-6509	SLC1A4	Alanine/serine/cysteine transporter subfamily
102	92.73	oe	ccsbBroad304_02048	BCL10	-
103	92.67	cp	BRD-A55484088	BNTX	Opioid receptor antagonist
104	92.66	cp	BRD-K60230970	MG-132	Proteasome inhibitor
105	92.48	kd	CGS001-5184	PEPD	Methionyl aminopeptidase
106	92.46	cp	BRD-K15600710	obatoclax	BCL inhibitor
107	92.4	cp	BRD-A28105619	cucurbitacin-i	JAK inhibitor
108	92.27	kd	CGS001-55127	HEATR1	-
109	92.25	cp	BRD-K54095730	CMPD-1	p38 MAPK inhibitor
110	92.23	cp	BRD-K24681473	YM-155	Survivin inhibitor
111	92.06	cp	BRD-A56020723	CA-074-Me	Cathepsin inhibitor
112	92.01	cp	BRD-K17415526	tyrphostin-AG-835	Protein tyrosine kinase inhibitor
113	91.94	cp	BRD-A98283014	calmidazolium	Calcium channel blocker
114	91.85	cc		Minor histocompatibility antigens LOF	-
115	91.78	cp	BRD-A15079084	phorbol-12-myristate-13-acetate	PKC activator
116	91.68	oe	ccsbBroad304_00389	CTBP1	-
117	91.65	cp	BRD-K66792149	quinoclamine	Algicide
118	91.64	kd	CGS001-10525	HYOU1	Heat shock proteins / HSP70
119	91.39	cp	BRD-K82109576	vincristine	Tubulin inhibitor
120	91.19	kd	CGS001-10174	SORBS3	-
121	91.01	cp	BRD-K47869605	podophyllotoxin	Microtubule inhibitor
122	90.88	oe	ccsbBroad304_07117	UGCG	Glycosyltransferase family 2 domain containing
123	90.68	kd	CGS001-81550	TDRD3	Tudor domain containing
124	90.59	kd	CGS001-4763	NF1	-
125	90.45	cc		Proteasome inhibitor	-
126	90.45	cp	BRD-K80970344	pyrrolidine-dithiocarbamate	NFkB pathway inhibitor
127	90.39	kd	CGS001-8884	SLC5A6	Sodium iodide symporter, sodium-dependent multivitamin transporter and sodium-coupled monocarboxylate transporters
128	90.39	kd	CGS001-4204	MECP2	-
129	90.38	cp	BRD-K94325918	kinetin-riboside	Apoptosis stimulant
130	90.34	cp	BRD-K80431395	triciribine	AKT inhibitor
131	90.33	kd	CGS001-3420	IDH3B	-
132	90.28	cp	BRD-K11558771	droxinostat	HDAC inhibitor
133	90.08	cp	BRD-K74305673	IKK-2-inhibitor-V	IKK inhibitor
134	90.02	oe	ccsbBroad304_01448	RPS7	S ribosomal proteins
135	89.82	oe	ccsbBroad304_02751	SATB2	Homeoboxes / CUT class
136	89.76	oe	ccsbBroad304_00112	ASNA1	-
137	89.69	cp	BRD-K78659596	MLN-2238	Proteasome inhibitor
138	89.41	kd	CGS001-7728	ZNF175	Zinc fingers, C2H2-type
139	89.26	kd	CGS001-4860	PNP	-
140	89.26	kd	CGS001-8894	EIF2S2	Serine/threonine phosphatases / Protein phosphatase 1, regulatory subunits
141	89.09	cp	BRD-K56700933	phenethyl-isothiocyanate	Antineoplastic
142	88.9	kd	CGS001-6240	RRM1	Ribonucleoside-diphosphate reductases
143	88.85	cp	BRD-K28360340	TW-37	BCL inhibitor
144	88.79	cp	BRD-K76907295	VU-0418947-2	HIF modulator
145	88.73	cp	BRD-A50737080	CGK-733	ATR kinase inhibitor
146	88.65	oe	ccsbBroad304_06021	KLF6	Kruppel-like transcription factors
147	88.64	kd	CGS001-339327	ZNF546	Zinc fingers, C2H2-type
148	88.62	cp	BRD-K35960502	niclosamide	DNA replication inhibitor
149	88.55	oe	ccsbBroad304_02336	LPAR6	GPCR / Class A : Lysophospholipid receptors : Lysophosphatidic acid
150	88.44	oe	ccsbBroad304_00665	GOT1	-
151	88.42	oe	ccsbBroad304_06624	NDUFC2	Mitochondrial respiratory chain complex / Complex I
152	88.4	oe	ccsbBroad304_06642	NIT1	-
153	88.27	kd	CGS001-6241	RRM2	Ribonucleoside-diphosphate reductases
154	88.26	kd	CGS001-7314	UBB	-
155	88.05	oe	ccsbBroad304_01676	TLE1	WD repeat domain containing
156	88	kd	CGS001-91137	SLC25A46	Miscellaneous SLC25 mitochondrial transporters
157	87.83	cc		Vesicular Transport LOF	-
158	87.73	cp	BRD-K49810818	sorafenib	FLT3 inhibitor
159	87.7	oe	ccsbBroad304_00174	BRAF	RAF family
160	87.64	oe	ccsbBroad304_10758	CTBP2	-
161	87.5	cp	BRD-K40255344	tyrphostin-A9	Protein tyrosine kinase inhibitor
162	87.45	kd	CGS001-51274	KLF3	Kruppel-like transcription factors
163	87.31	cp	BRD-K37691127	hinokitiol	Tyrosinase inhibitor
164	87.31	kd	CGS001-326	AIRE	Zinc fingers, PHD-type
165	87.08	oe	ccsbBroad304_02509	GMEB1	-
166	87.02	oe	ccsbBroad304_06398	HPN	Serine peptidases / Transmembrane
167	86.95	kd	CGS001-3312	HSPA8	Heat shock proteins / HSP70
168	86.9	oe	ccsbBroad304_00763	HNF4A	Hepatocyte nuclear factor-4 receptors
169	86.84	kd	CGS001-4173	MCM4	-
170	86.83	kd	CGS001-10206	TRIM13	RING-type (C3HC4) zinc fingers
171	86.82	oe	ccsbBroad304_01388	RELB	NFkappaB transcription factor family
172	86.69	kd	CGS001-4931	NVL	ATPases / AAA-type
173	86.63	kd	CGS001-6625	SNRNP70	RNA binding motif (RRM) containing
174	86.63	kd	CGS001-23131	GPATCH8	G patch domain containing
175	86.56	kd	CGS001-1677	DFFB	-
176	86.55	cp	BRD-K03109492	NSC-663284	CDC inhibitor
177	86.52	cp	BRD-K05151076	ZK-164015	Estrogen receptor antagonist
178	86.52	cp	BRD-K17075857	chloroxine	Opioid receptor antagonist
179	86.5	cp	BRD-K20755323	SA-792728	Sphingosine kinase inhibitor
180	86.38	cp	BRD-A34205397	suloctidil	Adrenergic receptor antagonist
181	86.31	kd	CGS001-8738	CRADD	-
182	86.26	cp	BRD-K64517075	heliomycin	ATP synthase inhibitor
183	86.23	kd	CGS001-5111	PCNA	-
184	86.19	kd	CGS001-3303	HSPA1A	Heat shock proteins / HSP70
185	86.17	cp	BRD-K67844266	MLN-4924	Nedd activating enzyme inhibitor
186	86.13	kd	CGS001-81539	SLC38A1	System A-like transporters
187	86.06	kd	CGS001-51586	MED15	-
188	86.01	kd	CGS001-4043	LRPAP1	-
189	85.93	oe	ccsbBroad304_13847	DUSP3	Protein tyrosine phosphatases / Class I Cys-based PTPs : Atypical dual specificity phosphatases
190	85.57	cp	BRD-K15616905	CCCP	Mitochondrial oxidative phosphorylation uncoupler
191	85.49	cp	BRD-A78360835	cercosporin	Photoactivated toxin
192	85.46	oe	ccsbBroad304_00259	CD40	Tumour necrosis factor (TNF) receptor family
193	85.44	oe	ccsbBroad304_01764	VDAC1	Voltage-dependent anion channels
194	85.42	oe	ccsbBroad304_06260	GATA3	GATA zinc finger domain containing
195	85.42	kd	CGS001-53632	PRKAG3	AMPK subfamily
196	85.41	kd	CGS001-21	ABCA3	ATP binding cassette transporters / subfamily A
197	85.36	cp	BRD-A08003242	rhodomyrtoxin-b	sodium fluorescein uptake inhibitor
198	85.22	kd	CGS001-9475	ROCK2	Pleckstrin homology (PH) domain containing
199	85.11	kd	CGS001-7494	XBP1	basic leucine zipper proteins
200	84.93	kd	CGS001-51719	CAB39	-
201	84.78	cp	BRD-K79092138	nitrofural	Bacterial DNA inhibitor
202	84.73	kd	CGS001-8438	RAD54L	-
203	84.67	oe	ccsbBroad304_03232	VPS28	-
204	84.6	cp	BRD-K21806131	tegaserod	Serotonin receptor partial agonist
205	84.4	cp	BRD-K28907958	CD-437	Retinoid receptor agonist
206	84.37	kd	CGS001-57680	CHD8	-
207	84.27	kd	CGS001-11284	PNKP	-
208	84.26	cp	BRD-K25504083	cytochalasin-d	Actin polymerization inhibitor
209	83.88	kd	CGS001-6194	RPS6	S ribosomal proteins
210	83.79	oe	ccsbBroad304_06319	GPR35	GPCR / Class A : Orphans
211	83.79	kd	CGS001-79885	HDAC11	Histone deacetylases
212	83.73	kd	CGS001-126208	ZNF787	Zinc fingers, C2H2-type
213	83.73	cp	BRD-K03816923	rottlerin	MAP kinase inhibitor
214	83.4	kd	CGS001-9709	HERPUD1	-
215	83.34	cp	BRD-K83289131	CAY-10618	NAMPT inhibitor
216	83.2	kd	CGS001-4069	LYZ	-
217	83.18	kd	CGS001-55810	FOXJ2	Forkhead boxes
218	83.1	kd	CGS001-2050	EPHB4	Type XIII RTKs: Ephrin receptor family
219	82.99	kd	CGS001-9341	VAMP3	Vesicle-associated membrane proteins
220	82.97	kd	CGS001-7750	ZMYM2	Zinc fingers, MYM type
221	82.89	cp	BRD-A80775386	hyperforin	Cyclooxygenase inhibitor
222	82.79	kd	CGS001-4547	MTTP	-
223	82.64	kd	CGS001-3326	HSP90AB1	Heat shock proteins / HSPC
224	82.33	kd	CGS001-6857	SYT1	Synaptotagmins
225	82.23	kd	CGS001-5693	PSMB5	Proteasome subunits
226	82.16	cp	BRD-M86331534	pyrvinium-pamoate	AKT inhibitor
227	82.13	cp	BRD-K39120595	bithionol	Autotaxin inhibitor
228	81.84	cp	BRD-K31843556	T-0070907	PPAR receptor antagonist
229	81.27	cp	BRD-A33833419	TER-14687	Inhibitor of translocation of PKCq in T cells
230	81.07	cp	BRD-K05396879	15-delta-prostaglandin-j2	PPAR receptor agonist
231	81.06	cp	BRD-A72711497	lasalocid	Bacterial permeability inducer
232	81.06	kd	CGS001-4482	MSRA	-
233	81	kd	CGS001-64786	TBC1D15	-
234	80.95	kd	CGS001-22796	COG2	Components of oligomeric golgi complex
235	80.88	oe	ccsbBroad304_00348	MAP3K8	MAPKKK:STE-unique family
236	80.7	cp	BRD-K17497770	butein	EGFR inhibitor
237	80.52	cp	BRD-K50311478	tosyl-phenylalanyl-chloromethyl-ketone	Chymotrypsin inhibitor
238	80.47	kd	CGS001-1718	DHCR24	-
239	80.37	kd	CGS001-64241	ABCG8	ATP binding cassette transporters / subfamily G
240	80.12	kd	CGS001-160	AP2A1	-
241	80.04	kd	CGS001-6455	SH3GL1	-
242	79.97	kd	CGS001-5690	PSMB2	Proteasome subunits
243	79.89	oe	ccsbBroad304_01090	NFE2L2	basic leucine zipper proteins
244	79.88	cp	BRD-K00486786	RO-08-2750	NGF binding inhibitor
245	79.83	cp	BRD-K31912990	CGP-71683	Neuropeptide receptor antagonist
246	79.59	kd	CGS001-9322	TRIP10	-
247	79.38	cp	BRD-K93034159	cladribine	Adenosine deaminase inhibitor
248	79.36	oe	ccsbBroad304_01536	SIM2	Basic helix-loop-helix proteins
249	79.32	kd	CGS001-9924	PAN2	Ubiquitin-specific peptidases
250	79.31	cp	BRD-K51318897	fenbendazole	Tubulin inhibitor
251	79.07	oe	ccsbBroad304_03926	SLC39A8	SLC39 family of metal ion transporters
252	79.03	cp	BRD-K17743697	KB-R7943	Sodium/calcium exchange inhibitor
253	78.85	kd	CGS001-5932	RBBP8	-
254	78.84	kd	CGS001-2944	GSTM1	Glutathione S-transferases / Soluble
255	78.74	cp	BRD-K84709232	caffeic-acid	Lipoxygenase inhibitor
256	78.57	kd	CGS001-8804	CREG1	-
257	77.77	oe	ccsbBroad304_06318	GPER	-
258	77.52	cp	BRD-K56334280	amonafide	Topoisomerase inhibitor
259	77.51	kd	CGS001-4267	CD99	CD molecules
260	77.39	cp	BRD-K89930444	AG-592	Tyrosine kinase inhibitor
261	77.28	cp	BRD-K57011718	UK-356618	Metalloproteinase inhibitor
262	77.23	kd	CGS001-55176	SEC61A2	-
263	77.22	cp	BRD-K44849676	capsazepine	TRPV agonist
264	77.21	kd	CGS001-51170	HSD17B11	Short chain dehydrogenase/reductase superfamily / Classical SDR fold cluster 3
265	77.07	oe	ccsbBroad304_03396	FGFRL1	Immunoglobulin superfamily / I-set domain containing
266	76.87	kd	CGS001-6944	VPS72	-
267	76.66	cp	BRD-A03816571	CP-55940	Cannabinoid receptor agonist
268	76.59	cp	BRD-K59469039	AG-879	Angiogenesis inhibitor
269	76.51	cp	BRD-K15409150	penfluridol	T-type calcium channel blocker
270	76.44	kd	CGS001-10113	PREB	WD repeat domain containing
271	76.4	kd	CGS001-6566	SLC16A1	SLC16 family of monocarboxylate transporters
272	76.2	kd	CGS001-1829	DSG2	Cadherins / Major cadherins
273	76.17	cp	BRD-A43331270	niguldipine	Calcium channel blocker
274	76.17	kd	CGS001-64170	CARD9	-
275	76.07	kd	CGS001-7480	WNT10B	Wingless-type MMTV integration sites
276	75.95	oe	ccsbBroad304_01313	PSMB9	Proteasome (prosome, macropain) subunits
277	75.85	kd	CGS001-8891	EIF2B3	-
278	75.54	cp	BRD-K73395020	SA-1478088	-666
279	75.48	oe	ccsbBroad304_00478	S1PR3	GPCR / Class A : Lysophospholipid receptors : Sphingosine 1-phosphate
280	75.35	cp	BRD-K05350981	oligomycin-c	ATPase inhibitor
281	75.21	kd	CGS001-8611	PPAP2A	Lipid phosphate phosphatases
282	75.16	cc		NFKB Activation GOF	-
283	75.15	cp	BRD-K53959060	indirubin	CDK inhibitor
284	75.12	cp	BRD-K47150025	KI-8751	VEGFR inhibitor
285	74.72	cp	BRD-K04923131	GSK-3-inhibitor-IX	Glycogen synthase kinase inhibitor
286	74.63	kd	CGS001-150962	PUS10	-
287	74.49	kd	CGS001-7780	SLC30A2	SLC30 zinc transporter family
288	74.45	oe	ccsbBroad304_01139	PA2G4	-
289	74.45	cp	BRD-K28168037	fenretinide	Apoptosis stimulant
290	74.42	kd	CGS001-4691	NCL	RNA binding motif (RRM) containing
291	74.27	kd	CGS001-6129	RPL7	L ribosomal proteins
292	74.24	oe	ccsbBroad304_04690	ZNF653	Zinc fingers, C2H2-type
293	74.2	kd	CGS001-55617	TASP1	Glycosylasparaginase precursor
294	74.16	cp	BRD-K59184148	SB-216763	Glycogen synthase kinase inhibitor
295	74.11	kd	CGS001-8325	FZD8	GPCR / Class F : Frizzled receptors
296	74.06	kd	CGS001-56923	NMUR2	GPCR / Class A : Neuromedin U receptors
297	73.95	kd	CGS001-83743	GRWD1	WD repeat domain containing
298	73.9	kd	CGS001-146540	ZNF785	Zinc fingers, C2H2-type
299	73.83	cp	BRD-K14821540	FCCP	Mitochondrial oxidative phosphorylation uncoupler
300	73.01	oe	ccsbBroad304_08925	ZNF576	Zinc fingers, C2H2-type
301	72.94	kd	CGS001-5720	PSME1	Proteasome (prosome, macropain) subunits
302	72.84	kd	CGS001-4038	LRP4	Low density lipoprotein receptors
303	72.62	oe	ccsbBroad304_01710	TRAF2	RING-type (C3HC4) zinc fingers
304	72.46	cp	BRD-K92991072	PAC-1	Caspase activator
305	72.21	cp	BRD-A48570745	ivermectin	GABA receptor agonist
306	72.13	kd	CGS001-23443	SLC35A3	SLC35 family of nucleotide sugar transporters
307	72.07	kd	CGS001-9212	AURKB	Aurora kinase
308	72.04	kd	CGS001-11179	ZNF277	-
309	72.04	kd	CGS001-1902	LPAR1	GPCR / Class A : Lysophospholipid receptors : Lysophosphatidic acid
310	71.93	kd	CGS001-6535	SLC6A8	GABA transporter subfamily
311	71.92	oe	ccsbBroad304_06038	CRK	SH2 domain containing
312	71.85	kd	CGS001-54957	TXNL4B	-
313	71.8	cp	BRD-U08759356	EI-346-erlotinib-analog	EGFR inhibitor
314	71.73	oe	ccsbBroad304_06681	P2RY2	GPCR / Class A : Purinergic receptors, P2Y
315	71.69	oe	ccsbBroad304_02370	HRSP12	-
316	71.54	oe	ccsbBroad304_06180	ESD	-
317	71.44	kd	CGS001-2831	NPBWR1	GPCR / Class A : Neuropeptide receptors : W/B
318	71.37	cp	BRD-A80502530	cinobufagin	ATPase inhibitor
319	71.34	kd	CGS001-7010	TEK	Type XII RTKs: TIE family of angiopoietin receptors
320	71.3	kd	CGS001-10962	MLLT11	-
321	71.28	cp	BRD-K04210847	tamoxifen	Estrogen receptor antagonist
322	71.2	kd	CGS001-1616	DAXX	-
323	70.91	cp	BRD-K38477985	malonoben	Protein tyrosine kinase inhibitor
324	70.88	kd	CGS001-60	ACTB	-
325	70.62	oe	ccsbBroad304_00097	ARF6	ADP-ribosylation factors
326	70.39	cp	BRD-K36198571	WAY-170523	Metalloproteinase inhibitor
327	70.17	kd	CGS001-930	CD19	CD molecules
328	70.09	kd	CGS001-613	BCR	Rho guanine nucleotide exchange factors
329	69.78	cp	BRD-K06593056	LE-135	Retinoid receptor agonist
330	69.61	kd	CGS001-80351	TNKS2	Ankyrin repeat domain containing
331	69.47	cp	BRD-K77908580	entinostat	HDAC inhibitor
332	68.99	oe	ccsbBroad304_03864	OVOL2	Zinc fingers, C2H2-type
333	68.9	cp	BRD-K35573744	erbstatin-analog	EGFR inhibitor
334	68.84	kd	CGS001-10381	TUBB3	Tubulins
335	68.55	oe	ccsbBroad304_02451	HOXB13	Homeoboxes / ANTP class : HOXL subclass
336	68.34	oe	ccsbBroad304_03239	DCXR	Short chain dehydrogenase/reductase superfamily / Classical SDR fold cluster 1
337	68.34	cp	BRD-K56301217	ABT-737	BCL inhibitor
338	68.25	kd	CGS001-51441	YTHDF2	-
339	68.21	cp	BRD-A17819071	gedunin	HSP inhibitor
340	68.16	oe	ccsbBroad304_09708	PNLDC1	-
341	68.13	oe	ccsbBroad304_07061	TGM2	Transglutaminases
342	68.09	kd	CGS001-91133	L3MBTL4	Sterile alpha motif (SAM) domain containing
343	67.98	oe	ccsbBroad304_01609	STAT3	SH2 domain containing
344	67.92	kd	CGS001-8634	RTCD1	-
345	67.83	oe	ccsbBroad304_00392	CTLA4	CD molecules
346	67.76	kd	CGS001-6046	BRD2	Bromodomain kinase (BRDK) family
347	67.72	kd	CGS001-9455	HOMER2	-
348	67.28	cp	BRD-K82795137	loratadine	Histamine receptor antagonist
349	67.23	kd	CGS001-1022	CDK7	Cyclin-dependent kinases, CDK7 subfamily
350	66.94	kd	CGS001-5018	OXA1L	-
351	66.86	kd	CGS001-200081	TXLNA	-
352	66.79	cp	BRD-K40919711	BAPTA-AM	Potassium channel blocker
353	66.61	cp	BRD-K56614220	clofazimine	GK0582 inhibitor
354	66.51	oe	ccsbBroad304_00747	HLF	-
355	66.48	kd	CGS001-3249	HPN	Serine peptidases / Transmembrane
356	66.42	cp	BRD-A20697603	thiostrepton	FOXM1 inhibitor
357	66.38	kd	CGS001-5649	RELN	-
358	66.37	kd	CGS001-10765	KDM5B	Histone demethylases
359	66.3	kd	CGS001-7511	XPNPEP1	Methionyl aminopeptidase
360	66.29	cc		Apolipoproteins LOF	-
361	66.2	oe	ccsbBroad304_09396	TIRAP	-
362	66.16	kd	CGS001-387509	GPR153	GPCR / Class A : Orphans
363	66.08	kd	CGS001-1594	CYP27B1	Cytochrome P450s
364	66.02	kd	CGS001-2746	GLUD1	-
365	66.01	kd	CGS001-1409	CRYAA	Heat shock proteins / HSPB
366	65.98	kd	CGS001-10139	ARFRP1	ADP-ribosylation factors
367	65.81	kd	CGS001-79170	PRR15L	-
368	65.8	oe	ccsbBroad304_00836	IGF2	-
369	65.69	kd	CGS001-5716	PSMD10	Ankyrin repeat domain containing
370	65.66	oe	ccsbBroad304_09445	MRGPRX3	GPCR / Class A : Orphans
371	65.53	kd	CGS001-2057	EPOR	Prolactin receptor family
372	65.29	cp	BRD-K47328134	lysylphenylalanyl-tyrosine	Heparin activation inhibitor
373	65.28	cp	BRD-K95901403	XL-147	PI3K inhibitor
374	65.16	kd	CGS001-58472	SQRDL	-
375	65	kd	CGS001-1314	COPA	Endogenous ligands
376	64.73	kd	CGS001-5422	POLA1	DNA polymerases
377	64.69	kd	CGS001-10390	CEPT1	-
378	64.68	kd	CGS001-11243	PMF1	-
379	64.55	kd	CGS001-93594	WDR67	-
380	64.5	cp	BRD-A18579359	wiskostatin	Neural Wiskott-Aldrich syndrome protein inhibitor
381	64.29	cc		T-type calcium channel blocker	-
382	64.25	kd	CGS001-93185	IGSF8	CD molecules
383	64.05	oe	ccsbBroad304_06665	OAT	-
384	64.02	cp	BRD-A62809825	thapsigargin	ATPase inhibitor
385	64	kd	CGS001-10972	TMED10	-
386	64	kd	CGS001-1198	CLK3	CDC-like kinases
387	63.85	kd	CGS001-2837	UTS2R	Urotensin receptor
388	63.82	kd	CGS001-11065	UBE2C	Ubiquitin-conjugating enzymes E2
389	63.77	kd	CGS001-3897	L1CAM	CD molecules
390	63.73	kd	CGS001-55781	RIOK2	RIO2 subfamily
391	63.67	oe	ccsbBroad304_00554	FGB	Endogenous ligands
392	63.49	oe	ccsbBroad304_06639	NFYB	-
393	63.49	oe	ccsbBroad304_00527	F2RL1	GPCR / Class A : Protease activated receptors
394	63.46	kd	CGS001-27076	LYPD3	-
395	63.37	kd	CGS001-1468	SLC25A10	Mitochondrial di- and tri-carboxylic acid transporter subfamily
396	63.36	kd	CGS001-6337	SCNN1A	Epithelial sodium channels (ENaC)
397	63.35	cp	BRD-A82371568	clofarabine	Ribonucleoside reductase inhibitor
398	63.23	kd	CGS001-93487	MAPK1IP1L	-
399	63.14	oe	ccsbBroad304_01321	PSMD5	Proteasome (prosome, macropain) subunits
400	63.01	cp	BRD-K43764301	dexketoprofen	Cyclooxygenase inhibitor
401	62.99	kd	CGS001-29110	TBK1	IKK family
402	62.91	kd	CGS001-6390	SDHB	Mitochondrial respiratory chain complex / Complex II
403	62.4	kd	CGS001-5355	PLP2	-
404	62.36	cp	BRD-K15916496	clotrimazole	Cytochrome P450 inhibitor
405	61.85	cp	BRD-K41859756	NVP-AUY922	HSP inhibitor
406	61.74	cp	BRD-K33308633	INCA-6	Calcineurin inhibitor
407	61.66	kd	CGS001-1738	DLD	-
408	61.63	kd	CGS001-1284	COL4A2	Collagens
409	61.12	kd	CGS001-23585	TMEM50A	-
410	61.04	oe	ccsbBroad304_06028	CPE	Carboxypeptidase A
411	60.93	kd	CGS001-28511	NKIRAS2	-
412	60.78	oe	ccsbBroad304_01141	PAFAH1B1	WD repeat domain containing
413	60.77	cc		HIF activator	-
414	60.64	kd	CGS001-4927	NUP88	-
415	60.63	kd	CGS001-79080	CCDC86	-
416	60.43	oe	ccsbBroad304_00771	HOXA5	Homeoboxes / ANTP class : HOXL subclass
417	60.22	cp	BRD-K66788707	fludarabine	DNA synthesis inhibitor
418	60.15	kd	CGS001-27430	MAT2B	Short chain dehydrogenase/reductase superfamily / Extended SDR fold
419	60.04	kd	CGS001-5708	PSMD2	Proteasome subunits
420	59.97	oe	ccsbBroad304_04780	GPR139	GPCR / Class A : Orphans
421	59.97	cp	BRD-K59419204	AM-281	Cannabinoid receptor antagonist
422	59.85	cp	BRD-K39569857	avrainvillamide-analog-3	nucleophosmin inhibitor
423	59.85	cp	BRD-K44432556	VU-0418946-1	HIF modulator
424	59.74	cp	BRD-K76805682	SB-415286	Glycogen synthase kinase inhibitor
425	59.73	kd	CGS001-23321	TRIM2	RING-type (C3HC4) zinc fingers
426	59.72	kd	CGS001-644	BLVRA	-
427	59.66	cp	BRD-A73741725	exemestane	Aromatase inhibitor
428	59.52	cp	BRD-A34208323	VU-0404997-2	Glutamate receptor modulator
429	59.21	kd	CGS001-3033	HADH	-
430	58.99	kd	CGS001-10227	MFSD10	-
431	58.97	kd	CGS001-26227	PHGDH	-
432	58.56	kd	CGS001-23462	HEY1	Basic helix-loop-helix proteins
433	58.37	kd	CGS001-3169	FOXA1	Forkhead boxes
434	58.33	cp	BRD-K88741031	methyl-2,5-dihydroxycinnamate	EGFR inhibitor
435	58	oe	ccsbBroad304_00469	DUT	-
436	57.88	cp	BRD-K41903098	diphenoxylate	Opioid receptor agonist
437	57.84	kd	CGS001-6605	SMARCE1	-
438	57.79	kd	CGS001-7405	UVRAG	-
439	57.79	kd	CGS001-865	CBFB	-
440	57.72	cp	BRD-A04756508	norgestimate	Progesterone receptor agonist
441	57.66	oe	ccsbBroad304_05902	BNIP3	-
442	57.63	kd	CGS001-51053	GMNN	-
443	57.42	kd	CGS001-5511	PPP1R8	Serine/threonine phosphatases / Protein phosphatase 1, regulatory subunits
444	57.16	oe	ccsbBroad304_00832	IFNB1	Interferons
445	56.96	kd	CGS001-51160	VPS28	-
446	56.85	cp	BRD-K74761218	WT-171	HDAC inhibitor
447	56.85	cp	BRD-A83326220	brazilin	Nitric oxide production inhibitor
448	56.73	kd	CGS001-329	BIRC2	Inhibitors of apoptosis (IAP) protein family
449	56.56	kd	CGS001-7693	ZNF134	Zinc fingers, C2H2-type
450	56.55	kd	CGS001-178	AGL	-
451	56.47	kd	CGS001-56848	SPHK2	Sphingosine kinase
452	56.45	oe	ccsbBroad304_00477	LPAR1	GPCR / Class A : Lysophospholipid receptors : Lysophosphatidic acid
453	56.07	kd	CGS001-6203	RPS9	S ribosomal proteins
454	55.94	oe	ccsbBroad304_06648	CNOT3	-
455	55.92	kd	CGS001-64223	MLST8	WD repeat domain containing
456	55.89	cp	BRD-K16406336	methylene-blue	Guanylyl cyclase inhibitor
457	55.83	oe	ccsbBroad304_06621	NDUFA8	Mitochondrial respiratory chain complex / Complex I
458	55.72	kd	CGS001-7298	TYMS	Methyltransferases
459	55.51	kd	CGS001-51271	UBAP1	-
460	55.48	cp	BRD-K19136521	indirubin	CDK inhibitor
461	55.4	cp	BRD-K79425933	benperidol	Dopamine receptor antagonist
462	55.3	cc		X linked mental retardation group 1 LOF	-
463	55.16	kd	CGS001-22818	COPZ1	-
464	55.13	cp	BRD-A64479082	quinidine	Sodium channel blocker
465	55.04	cp	BRD-K37798499	etoposide	Topoisomerase inhibitor
466	54.9	kd	CGS001-3226	HOXC10	Homeoboxes / ANTP class : HOXL subclass
467	54.87	cp	BRD-K04466929	Merck60	HDAC inhibitor
468	54.74	kd	CGS001-4615	MYD88	-
469	54.52	oe	ccsbBroad304_01650	TCEA1	General transcription factors
470	54.47	kd	CGS001-11031	RAB31	RAB, member RAS oncogene
471	54.43	oe	ccsbBroad304_08480	PNPO	-
472	54.32	oe	ccsbBroad304_09657	PHF13	Zinc fingers, PHD-type
473	54.32	cp	BRD-K35687265	ON-01910	PLK inhibitor
474	54.25	kd	CGS001-3784	KCNQ1	Voltage-gated potassium channels
475	54.03	kd	CGS001-24140	FTSJ1	-
476	53.9	kd	CGS001-55274	PHF10	Zinc fingers, PHD-type
477	53.89	kd	CGS001-11325	DDX42	DEAD-boxes
478	53.79	kd	CGS001-7267	TTC3	RING-type (C3HC4) zinc fingers
479	53.76	kd	CGS001-9989	PPP4R1	Serine/threonine phosphatases / Protein phosphatase 4, regulatory subunits
480	53.7	kd	CGS001-1070	CETN3	EF-hand domain containing
481	53.6	cp	BRD-A23637604	oxymetholone	Androgen receptor agonist
482	53.6	oe	ccsbBroad304_02618	DIDO1	Zinc fingers, PHD-type
483	53.43	kd	CGS001-84647	PLA2G12B	-
484	53.32	cp	BRD-A58564983	selamectin	Nematocide
485	53.28	cp	BRD-K96037667	norethindrone	Progesterone receptor agonist
486	53.27	kd	CGS001-7832	BTG2	-
487	53.25	cp	BRD-K93080877	Ala-Ala-Phe-CMK	Tripeptidyl peptidase inhibitor
488	53.19	kd	CGS001-9246	UBE2L6	Ubiquitin-conjugating enzymes E2
489	52.6	oe	ccsbBroad304_01515	SDHD	Mitochondrial respiratory chain complex / Complex II
490	52.54	kd	CGS001-2936	GSR	Oxidoreductases
491	52.53	cp	BRD-A80638690	floxuridine	DNA synthesis inhibitor
492	52.5	kd	CGS001-6598	SMARCB1	-
493	52.4	kd	CGS001-5754	PTK7	Type VI RTKs: PTK7/CCK4
494	52.38	oe	ccsbBroad304_05183	TXLNA	-
495	52.31	oe	ccsbBroad304_02138	TRIP10	-
496	52.26	kd	CGS001-7533	YWHAH	-
497	52	cp	BRD-A35033682	eriodictyol	Cytochrome P450 inhibitor
498	51.96	kd	CGS001-2494	NR5A2	Fushi tarazu F1-like receptors
499	51.91	kd	CGS001-4680	CEACAM6	CD molecules
500	51.86	kd	CGS001-50604	IL20	Interleukins and interleukin receptors
501	51.71	cp	BRD-K64746805	MBCQ	Phosphodiesterase inhibitor
502	51.67	kd	CGS001-10694	CCT8	Heat Shock Proteins / Chaperonins
503	51.64	kd	CGS001-6146	RPL22	L ribosomal proteins
504	51.43	kd	CGS001-350	APOH	Apolipoproteins
505	51.42	kd	CGS001-147948	ZNF582	Zinc fingers, C2H2-type
506	51.33	oe	ccsbBroad304_03118	NRBP1	NRBP family
507	51.32	oe	ccsbBroad304_01732	UBA52	L ribosomal proteins
508	51.19	oe	ccsbBroad304_04191	NAA50	N(alpha)-acetyltransferase subunits
509	51.01	kd	CGS001-5654	HTRA1	Serine peptidases / Serine peptidases
510	50.96	kd	CGS001-8349	HIST2H2BE	Histones / Replication-dependent
511	50.95	oe	ccsbBroad304_00679	GPR39	GPCR / Class A : Orphans
512	50.81	cp	BRD-A17065207	brefeldin-a	Protein synthesis inhibitor
513	50.7	kd	CGS001-79724	ZNF768	Zinc fingers, C2H2-type
514	50.51	cp	BRD-K05977823	tenovins	SIRT inhibitor
515	50.5	oe	ccsbBroad304_00993	MDM4	-
516	50.49	cp	BRD-K95655893	MAZ-51	VEGFR inhibitor
517	50.45	cp	BRD-K03406345	azacitidine	DNA methyltransferase inhibitor
518	50.4	kd	CGS001-23047	PDS5B	-
519	50.19	cp	BRD-A06390036	hydroquinidine	Antiarrhythmic
520	50.11	kd	CGS001-10452	TOMM40	-
521	50.05	kd	CGS001-7358	UGDH	-
522	50.04	kd	CGS001-5373	PMM2	-
523	50.02	oe	ccsbBroad304_01781	WNT7B	Endogenous ligands
524	49.95	kd	CGS001-9488	PIGB	Dolichyl D-mannosyl phosphate dependent mannosyltransferases
525	49.9	kd	CGS001-55143	CDCA8	-
526	49.8	oe	ccsbBroad304_06290	GNA15	-
527	49.74	kd	CGS001-5901	RAN	-
528	49.68	cc		ATP synthase inhibitor	-
529	49.65	kd	CGS001-23549	DNPEP	Aminopeptidase I
530	49.62	kd	CGS001-57178	ZMIZ1	Zinc fingers, MIZ-type
531	49.36	oe	ccsbBroad304_01013	MIF	-
532	49.27	oe	ccsbBroad304_04309	HDAC10	Histone deacetylases
533	49.16	oe	ccsbBroad304_03197	NDUFA13	Mitochondrial respiratory chain complex / Complex I
534	49.12	cp	BRD-A44780397	mifepristone	Glucocorticoid receptor antagonist
535	49.1	kd	CGS001-8239	USP9X	Ubiquitin-specific peptidases
536	49.04	oe	ccsbBroad304_01949	CAMK1	CAMK1 family
537	48.95	cp	BRD-K07691486	roscovitine	CDK inhibitor
538	48.9	oe	ccsbBroad304_12885	ZFYVE19	Zinc fingers, FYVE domain containing
539	48.68	kd	CGS001-292	SLC25A5	Mitochondrial nucleotide transporter subfamily
540	48.29	kd	CGS001-2059	EPS8	-
541	48.1	oe	ccsbBroad304_01252	PPIA	Cis-trans-isomerases
542	48.03	kd	CGS001-1728	NQO1	-
543	48.02	cp	BRD-K52075715	oxibendazole	Tubulin inhibitor
544	47.82	kd	CGS001-23242	COBL	-
545	47.79	cp	BRD-K74133369	oligomycin-a	ATP synthase inhibitor
546	47.75	kd	CGS001-8317	CDC7	CDC7 family
547	47.74	cp	BRD-K36737713	AG-957	Protein tyrosine kinase inhibitor
548	47.53	kd	CGS001-23043	TNIK	MSN subfamily
549	47.35	oe	ccsbBroad304_00163	PRDM1	Zinc fingers, C2H2-type
550	47.17	oe	ccsbBroad304_01945	IKBKG	Zinc fingers, C2HC-type containing
551	47.16	kd	CGS001-4849	CNOT3	-
552	47.09	oe	ccsbBroad304_02100	BUB3	WD repeat domain containing
553	46.96	kd	CGS001-1642	DDB1	-
554	46.58	kd	CGS001-22949	PTGR1	-
555	46.33	kd	CGS001-11015	KDELR3	-
556	46.29	kd	CGS001-57026	PDXP	-
557	46.15	kd	CGS001-5930	RBBP6	-
558	46.12	kd	CGS001-999	CDH1	CD molecules
559	45.83	kd	CGS001-8227	AKAP17A	A-kinase anchor proteins
560	45.82	cp	BRD-K17896185	FIT	Opioid receptor agonist
561	45.76	kd	CGS001-64376	IKZF5	IKAROS zinc fingers
562	45.63	oe	ccsbBroad304_01789	SF1	Zinc fingers, CCHC domain containing
563	45.63	kd	CGS001-10241	CALCOCO2	-
564	45.58	kd	CGS001-2068	ERCC2	General transcription factor IIH complex subunits
565	45.5	kd	CGS001-23361	ZNF629	Zinc fingers, C2H2-type
566	45.5	oe	ccsbBroad304_01450	RPS10	S ribosomal proteins
567	45.45	cp	BRD-K01648091	LE-300	Dopamine receptor antagonist
568	45.21	kd	CGS001-26986	PABPC1	RNA binding motif (RRM) containing
569	45.04	kd	CGS001-2863	GPR39	GPCR / Class A : Orphans
570	44.83	cp	BRD-K81209512	AG-494	EGFR inhibitor
571	44.81	kd	CGS001-27095	TRAPPC3	Trafficking protein particle complex
572	44.73	cp	BRD-A19633847	perhexiline	Carnitine palmitoyltransferase inhibitor
573	44.71	oe	ccsbBroad304_00001	NAT1	-
574	44.6	cp	BRD-K13544237	r(-)-propylnorapomorphine	Dopamine receptor agonist
575	44.58	kd	CGS001-5583	PRKCH	Eta subfamily
576	44.56	oe	ccsbBroad304_03739	NRIP3	-
577	44.55	oe	ccsbBroad304_02012	FADD	-
578	44.28	kd	CGS001-474354	LRRC18	-
579	44.15	kd	CGS001-5575	PRKAR1B	Protein kinase A
580	44.14	cp	BRD-A68930007	ouabain	ATPase inhibitor
581	44.13	cp	BRD-K82091397	SB-239063	p38 MAPK inhibitor
582	44.04	cp	BRD-K36258877	AZ-10417808	Caspase inhibitor
583	44.02	oe	ccsbBroad304_01287	MAPK8	MAPK:JNK subfamily
584	43.84	kd	CGS001-9697	TRAM2	-
585	43.79	oe	ccsbBroad304_07814	SACM1L	-
586	43.6	kd	CGS001-54815	GATAD2A	GATA zinc finger domain containing
587	43.57	oe	ccsbBroad304_03418	ZFAND6	Zinc fingers, AN1-type domain containing
588	43.53	kd	CGS001-7597	ZBTB25	BTB/POZ domain containing
589	43.45	kd	CGS001-383	ARG1	Arginase
590	43.37	oe	ccsbBroad304_02425	CDIPT	-
591	43.37	kd	CGS001-332	BIRC5	Inhibitors of apoptosis (IAP) protein family
592	43.29	oe	ccsbBroad304_02804	KLHDC2	-
593	43.18	kd	CGS001-7296	TXNRD1	-
594	43.07	kd	CGS001-4191	MDH2	-
595	43	kd	CGS001-11157	LSM6	-
596	42.91	kd	CGS001-2355	FOSL2	basic leucine zipper proteins
597	42.89	oe	ccsbBroad304_03923	LRRC4	Immunoglobulin superfamily / I-set domain containing
598	42.88	kd	CGS001-1528	CYB5A	Cytochrome b genes
599	42.87	kd	CGS001-6768	ST14	Serine peptidases / Transmembrane
600	42.85	kd	CGS001-4234	METTL1	-
601	42.59	kd	CGS001-586	BCAT1	-
602	42.52	kd	CGS001-4171	MCM2	-
603	42.37	kd	CGS001-10142	AKAP9	A-kinase anchor proteins
604	42.12	kd	CGS001-160851	DGKH	Pleckstrin homology (PH) domain containing
605	42.03	kd	CGS001-51001	MTERFD1	-
606	41.93	cp	BRD-K57546357	prunetin	Breast cancer resistance protein inhibitor
607	41.87	kd	CGS001-983	CDK1	Cyclin-dependent kinases, CDK1 subfamily
608	41.67	oe	ccsbBroad304_01651	TCF7L2	-
609	41.63	kd	CGS001-217	ALDH2	Aldehyde dehydrogenases
610	41.59	oe	ccsbBroad304_04154	DENND2D	DENN/MADD domain containing
611	41.55	kd	CGS001-9459	ARHGEF6	Rho guanine nucleotide exchange factors
612	41.45	kd	CGS001-7159	TP53BP2	Ankyrin repeat domain containing
613	41.09	kd	CGS001-4046	LSP1	-
614	41.08	kd	CGS001-109	ADCY3	Adenylyl cyclases
615	41.08	oe	ccsbBroad304_02045	BUD31	-
616	41.06	cp	BRD-K47192521	icosapent	Platelet aggregation inhibitor
617	41	kd	CGS001-388677	NOTCH2NL	-
618	40.85	cc		C2 domain containing LOF	-
619	40.85	oe	ccsbBroad304_00524	EXT2	Exostosin glycosyltransferase family
620	40.82	oe	ccsbBroad304_09615	LACC1	-
621	40.65	kd	CGS001-168374	ZNF92	Zinc fingers, C2H2-type
622	40.58	cc		DNA synthesis inhibitor	-
623	40.58	kd	CGS001-29911	HOOK2	-
624	40.36	kd	CGS001-5906	RAP1A	-
625	40.32	oe	ccsbBroad304_00032	ADSL	-
626	40.27	cp	BRD-K29113274	ketoconazole	Sterol demethylase inhibitor
627	40.23	kd	CGS001-140465	MYL6B	EF-hand domain containing
628	40.02	cp	BRD-K70327191	benzoxiquine	Anti-infective
629	40.02	kd	CGS001-57396	CLK4	CDC-like kinases
630	39.99	kd	CGS001-113451	ADC	-
631	39.92	kd	CGS001-1856	DVL2	Dishevelled homologs
632	39.89	oe	ccsbBroad304_00223	CASP9	Caspases
633	39.75	kd	CGS001-185	AGTR1	Angiotensin receptors
634	39.72	kd	CGS001-5209	PFKFB3	-
635	39.65	oe	ccsbBroad304_08053	TAF5L	WD repeat domain containing
636	39.54	cc		Ubiquitin-specific peptidases LOF	-
637	39.45	cp	BRD-A73605923	mocimycin	Protein synthesis inhibitor
638	39.35	oe	ccsbBroad304_00371	MAPK14	MAPK:p38 subfamily
639	39.27	oe	ccsbBroad304_03040	NKIRAS2	-
640	39.2	kd	CGS001-1936	EEF1D	-
641	39.09	kd	CGS001-112398	EGLN2	2-oxoglutarate oxygenases
642	39.08	oe	ccsbBroad304_03510	FKBP14	EF-hand domain containing
643	39.03	kd	CGS001-36	ACADSB	-
644	38.99	cp	BRD-K62353524	DY-131	Estrogen receptor agonist
645	38.99	kd	CGS001-55012	PPP2R3C	Serine/threonine phosphatases / Protein phosphatase 2, regulatory subunits
646	38.99	kd	CGS001-4830	NME1	-
647	38.97	kd	CGS001-2037	EPB41L2	-
648	38.89	kd	CGS001-4926	NUMA1	-
649	38.87	oe	ccsbBroad304_00519	ETFB	-
650	38.84	oe	ccsbBroad304_02266	RHOBTB1	BTB/POZ domain containing
651	38.83	kd	CGS001-54623	PAF1	-
652	38.8	oe	ccsbBroad304_03625	HIF1AN	-
653	38.74	kd	CGS001-5714	PSMD8	Proteasome (prosome, macropain) subunits
654	38.66	kd	CGS001-84433	CARD11	-
655	38.4	oe	ccsbBroad304_04235	TDRD3	Tudor domain containing
656	38.31	kd	CGS001-8517	IKBKG	Zinc fingers, C2HC-type containing
657	38.17	cp	BRD-K34995470	SU-1498	VEGFR inhibitor
658	38.05	kd	CGS001-4723	NDUFV1	Mitochondrial respiratory chain complex / Complex I
659	37.91	kd	CGS001-84765	ZNF577	Zinc fingers, C2H2-type
660	37.83	cp	BRD-K05653692	DL-PDMP	Glucosyltransferase inhibitor
661	37.77	cp	BRD-K97309399	thiothixene	Dopamine receptor antagonist
662	37.73	kd	CGS001-51031	GLOD4	-
663	37.56	kd	CGS001-4916	NTRK3	Type VII RTKs: Neurotrophin receptor/Trk family
664	37.55	kd	CGS001-23658	LSM5	-
665	37.45	kd	CGS001-29959	NRBP1	NRBP family
666	37.36	kd	CGS001-348	APOE	Apolipoproteins
667	37.2	cp	BRD-K33882852	ZK-93423	Benzodiazepine receptor agonist
668	37.18	kd	CGS001-3945	LDHB	-
669	37.17	kd	CGS001-10267	RAMP1	Receptor (G protein-coupled) activity modifying proteins
670	37.12	kd	CGS001-2356	FPGS	-
671	37.09	oe	ccsbBroad304_00704	GSTZ1	Glutathione S-transferases / Soluble
672	37.08	kd	CGS001-23355	VPS8	-
673	37.07	cp	BRD-K09549677	mibefradil	T-type calcium channel blocker
674	37.07	oe	ccsbBroad304_02229	TRAM2	-
675	37.03	kd	CGS001-122618	PLD4	-
676	36.96	kd	CGS001-3313	HSPA9	Heat shock proteins / HSP70
677	36.93	kd	CGS001-1903	S1PR3	GPCR / Class A : Lysophospholipid receptors : Sphingosine 1-phosphate
678	36.88	kd	CGS001-4023	LPL	-
679	36.83	kd	CGS001-3488	IGFBP5	insulin-like growth factor (IGF) binding proteins
680	36.82	oe	ccsbBroad304_02702	MSRB2	-
681	36.74	cp	BRD-K51730347	diphencyprone	Immunostimulant
682	36.68	kd	CGS001-440	ASNS	-
683	36.59	kd	CGS001-6300	MAPK12	MAPK:p38 subfamily
684	36.47	kd	CGS001-3397	ID1	Basic helix-loop-helix proteins
685	36.26	kd	CGS001-23522	KAT6B	Histone acetyltransferases (HATs)
686	36.16	cp	BRD-K18036262	L-168049	Glucagon receptor antagonist
687	35.97	kd	CGS001-23326	USP22	Ubiquitin-specific peptidases
688	35.92	oe	ccsbBroad304_00222	CASP6	Caspases
689	35.88	cp	BRD-A59985574	topotecan	Topoisomerase inhibitor
690	35.82	kd	CGS001-3161	HMMR	CD molecules
691	35.54	kd	CGS001-10868	USP20	Ubiquitin-specific peptidases
692	35.44	cp	BRD-K31627533	rimexolone	Glucocorticoid receptor agonist
693	35.34	kd	CGS001-3205	HOXA9	Homeoboxes / ANTP class : HOXL subclass
694	35.32	oe	ccsbBroad304_01054	GADD45B	-
695	35.07	kd	CGS001-7371	UCK2	-
696	35.01	kd	CGS001-6818	SULT1A3	Sulfotransferases, cytosolic
697	35	oe	ccsbBroad304_02857	BAMBI	-
698	34.97	cp	BRD-A81402010	KU-C103443N	CDC inhibitor
699	34.83	kd	CGS001-5211	PFKL	-
700	34.82	cp	BRD-K40742111	baeomycesic-acid	Lipoxygenase inhibitor
701	34.76	oe	ccsbBroad304_01593	SRP14	-
702	34.73	cp	BRD-A15010982	HU-211	Glutamate receptor antagonist
703	34.73	kd	CGS001-6469	SHH	-
704	34.66	oe	ccsbBroad304_07328	PRPF4B	PRP4 subfamily
705	34.64	kd	CGS001-256297	PTF1A	Basic helix-loop-helix proteins
706	34.63	oe	ccsbBroad304_02017	PEX11A	-
707	34.61	oe	ccsbBroad304_02299	NR1H3	Liver X receptor-like receptors
708	34.6	kd	CGS001-1650	DDOST	-
709	34.59	cp	BRD-A75935363	atracurium	Acetylcholine receptor antagonist
710	34.47	kd	CGS001-55818	KDM3A	Histone demethylases
711	34.39	oe	ccsbBroad304_01835	CXCR4	Chemokine receptors
712	34.29	kd	CGS001-89765	RSPH1	-
713	34.17	oe	ccsbBroad304_07326	EIF2B2	-
714	34.17	kd	CGS001-9841	ZBTB24	BTB/POZ domain containing
715	34.08	oe	ccsbBroad304_01396	RGS4	Regulators of G-protein signaling
716	34.04	kd	CGS001-9120	SLC16A6	SLC16 family of monocarboxylate transporters
717	34.04	kd	CGS001-5594	MAPK1	MAPK:ERK subfamily
718	34.01	kd	CGS001-9616	RNF7	RING-type (C3HC4) zinc fingers
719	33.95	kd	CGS001-4907	NT5E	Adenosine turnover
720	33.88	cp	BRD-A61392169	eliprodil	Glutamate receptor antagonist
721	33.78	cc		X linked mental retardation group 2 LOF	-
722	33.72	kd	CGS001-4688	NCF2	Tetratricopeptide (TTC) repeat domain containing
723	33.71	kd	CGS001-1848	DUSP6	Protein tyrosine phosphatases / Class I Cys-based PTPs : MAP kinase phosphatases
724	33.64	kd	CGS001-9774	BCLAF1	-
725	33.55	oe	ccsbBroad304_02405	TFG	-
726	33.41	kd	CGS001-1499	CTNNB1	Catenins
727	33.38	cp	BRD-K88625236	nonoxynol-9	Membrane integrity inhibitor
728	33.33	kd	CGS001-7026	NR2F2	COUP-TF-like receptors
729	33.3	kd	CGS001-114609	TIRAP	-
730	33.21	oe	ccsbBroad304_01858	FOSL1	basic leucine zipper proteins
731	33.2	kd	CGS001-3656	IRAK2	Interleukin-1 receptor-associated kinase (IRAK) family
732	33.18	cp	BRD-K92678294	irilin-a	Isoflavone
733	33.06	cp	BRD-K82823804	SA-792987	PKC inhibitor
734	33	kd	CGS001-66008	TRAK2	-
735	33	kd	CGS001-57222	ERGIC1	-
736	32.95	kd	CGS001-55620	STAP2	-
737	32.93	kd	CGS001-10827	FAM114A2	-
738	32.88	cp	BRD-K53913732	SB-408124	Orexin receptor antagonist
739	32.87	oe	ccsbBroad304_03441	UGT1A9	UDP glucuronosyltransferases
740	32.86	oe	ccsbBroad304_00834	IFNGR1	Interferon receptor family
741	32.84	kd	CGS001-2580	GAK	Heat shock proteins / DNAJ (HSP40)
742	32.81	cp	BRD-K65814004	diphenyleneiodonium	Nitric oxide synthase inhibitor
743	32.73	oe	ccsbBroad304_00655	GNB2	WD repeat domain containing
744	32.69	cp	BRD-K61401890	deguelin	NADH-ubiquinone oxidoreductase (Complex I) inhibitor
745	32.68	kd	CGS001-54472	TOLLIP	-
746	32.68	kd	CGS001-4016	LOXL1	-
747	32.62	kd	CGS001-7167	TPI1	-
748	32.49	kd	CGS001-10092	ARPC5	Actin related protein 2/3 complex subunits
749	32.48	kd	CGS001-8751	ADAM15	ADAM metallopeptidase domain containing
750	32.38	kd	CGS001-25966	C2CD2	-
751	32.35	oe	ccsbBroad304_02671	ECD	-
752	32.34	cp	BRD-K21350491	phenamil	TRPV antagonist
753	32.3	cp	BRD-K02526760	QS-11	ARFGAP inhibitor
754	32.08	kd	CGS001-83737	ITCH	-
755	32	oe	ccsbBroad304_03469	ANKRD49	Ankyrin repeat domain containing
756	31.95	oe	ccsbBroad304_02128	GPR55	GPCR / Class A : Orphans
757	31.82	kd	CGS001-1646	AKR1C2	Aldo-keto reductases
758	31.8	kd	CGS001-22937	SCAP	WD repeat domain containing
759	31.75	oe	ccsbBroad304_06774	PRKCQ	Delta subfamily
760	31.75	oe	ccsbBroad304_02571	TOMM34	Tetratricopeptide (TTC) repeat domain containing
761	31.65	cp	BRD-K26669427	WR-216174	PFMRK inhibitor
762	31.65	cp	BRD-A55913614	primaquine	Antimalarial
763	31.65	cp	BRD-A43150328	penicillic-acid	other antibiotic
764	31.54	kd	CGS001-6016	RIT1	-
765	31.51	cp	BRD-K06817181	BRD-K06817181	JAK inhibitor
766	31.33	kd	CGS001-3689	ITGB2	Integrins
767	31.27	kd	CGS001-4552	MTRR	-
768	31.27	kd	CGS001-3612	IMPA1	Inositol monophosphatase
769	31.13	kd	CGS001-26039	SS18L1	-
770	31.04	kd	CGS001-2731	GLDC	-
771	30.98	cp	BRD-K55748775	SCH-28080	ATPase inhibitor
772	30.93	cp	BRD-K09436313	prostaglandin	Prostanoid receptor antagonist
773	30.93	kd	CGS001-85236	HIST1H2BK	Histones / Replication-dependent
774	30.93	kd	CGS001-975	CD81	CD molecules
775	30.81	kd	CGS001-9688	NUP93	-
776	30.64	cp	BRD-K62289640	lylamine	Cannabinoid receptor agonist
777	30.63	oe	ccsbBroad304_06133	TOR1A	-
778	30.6	oe	ccsbBroad304_08585	RIOK2	RIO2 subfamily
779	30.6	cp	BRD-K61341215	vecuronium	Acetylcholine receptor antagonist
780	30.56	oe	ccsbBroad304_07600	NSA2	-
781	30.46	oe	ccsbBroad304_06814	PTPN12	Protein tyrosine phosphatases / Class I Cys-based PTPs : Non-receptor
782	30.44	kd	CGS001-4287	ATXN3	Ataxins
783	30.4	kd	CGS001-9587	MAD2L1BP	-
784	30.39	cp	BRD-K96471533	nitazoxanide	Pyruvate ferredoxin oxidoreductase inhibitor
785	30.36	cp	BRD-K07403598	CAY-10470	NFkB pathway inhibitor
786	30.35	cp	BRD-A89337244	PD-102807	Acetylcholine receptor antagonist
787	30.32	oe	ccsbBroad304_03006	OXGR1	GPCR / Class A : Orphans, Oxoglutarate receptor
788	30.3	kd	CGS001-6813	STXBP2	-
789	30.29	kd	CGS001-6715	SRD5A1	-
790	30.23	kd	CGS001-4092	SMAD7	SMADs
791	30.2	kd	CGS001-10099	TSPAN3	Tetraspanins
792	30.17	oe	ccsbBroad304_06856	RET	Type XIV RTKs: RET
793	30.06	oe	ccsbBroad304_04754	SPIC	ETS Transcription Factors
794	30.06	cp	BRD-A58955223	sulforaphane	Antineoplastic
795	30.03	oe	ccsbBroad304_01872	DGCR14	-
796	29.84	oe	ccsbBroad304_00817	IDH2	-
797	29.75	kd	CGS001-1806	DPYD	-
798	29.67	oe	ccsbBroad304_01074	NDUFS3	Mitochondrial respiratory chain complex / Complex I
799	29.66	oe	ccsbBroad304_06173	NR2F6	COUP-TF-like receptors
800	29.6	cp	BRD-K60460488	nelfinavir	HIV protease inhibitor
801	29.57	kd	CGS001-5255	PHKA1	-
802	29.56	oe	ccsbBroad304_03903	ABHD4	Abhydrolase domain containing
803	29.52	oe	ccsbBroad304_01890	FZD7	GPCR / Class F : Frizzled receptors
804	29.51	kd	CGS001-84634	KISS1R	GPCR / Class A : RF amide peptide receptors
805	29.46	kd	CGS001-2558	GABRA5	GABA receptors
806	29.37	kd	CGS001-115330	GPR146	GPCR / Class A : Orphans
807	29.32	oe	ccsbBroad304_06102	DLX3	Homeoboxes / ANTP class : NKL subclass
808	29.3	kd	CGS001-10651	MTX2	-
809	29.23	cp	BRD-A75517195	thiazolopyrimidine	CDC inhibitor
810	29.12	oe	ccsbBroad304_00578	FLI1	ETS Transcription Factors
811	29.1	oe	ccsbBroad304_01577	SOD1	-
812	29.05	cp	BRD-A03623303	metoprolol	Adrenergic receptor antagonist
813	29.04	kd	CGS001-6723	SRM	-
814	29.02	kd	CGS001-4886	NPY1R	GPCR / Class A : Neuropeptide receptors : Y
815	28.95	kd	CGS001-8853	ASAP2	Ankyrin repeat domain containing
816	28.93	kd	CGS001-515	ATP5F1	ATPases / F-type
817	28.9	cp	BRD-K75295174	alisertib	Aurora kinase inhibitor
818	28.9	kd	CGS001-4000	LMNA	Intermediate filaments type V, lamins
819	28.88	kd	CGS001-56033	BARX1	Homeoboxes / ANTP class : NKL subclass
820	28.81	oe	ccsbBroad304_11910	RBM15B	RNA binding motif (RRM) containing
821	28.72	kd	CGS001-55500	ETNK1	-
822	28.69	kd	CGS001-64746	ACBD3	A-kinase anchor proteins
823	28.67	kd	CGS001-79094	CHAC1	-
824	28.63	oe	ccsbBroad304_02626	PKIG	-
825	28.56	kd	CGS001-694	BTG1	-
826	28.55	kd	CGS001-5610	EIF2AK2	Other PEK family kinases
827	28.52	cp	BRD-K95435023	PHA-665752	c-Met inhibitor
828	28.48	oe	ccsbBroad304_05882	BCL6	BTB/POZ domain containing
829	28.47	cp	BRD-U73238814	QL-XI-92	DDR1 inhibitor
830	28.45	kd	CGS001-8800	PEX11A	-
831	28.31	cp	BRD-A36707673	hydroxycholesterol	LXR agonist
832	28.25	oe	ccsbBroad304_00944	LIMK2	LIMK subfamily
833	28.21	kd	CGS001-51203	NUSAP1	-
834	28.18	oe	ccsbBroad304_09316	ISX	Homeoboxes / PRD class
835	28.13	kd	CGS001-84838	ZNF496	Zinc fingers, C2H2-type
836	28.07	oe	ccsbBroad304_07304	TNFRSF10B	Tumour necrosis factor (TNF) receptor family
837	27.99	kd	CGS001-10857	PGRMC1	-
838	27.96	cp	BRD-K92413528	thiazolidinecarboxylic-acid	Reducing agent
839	27.95	kd	CGS001-53340	SPA17	-
840	27.92	oe	ccsbBroad304_00853	IL7R	IL-2 receptor family
841	27.8	kd	CGS001-27297	CRCP	-
842	27.71	oe	ccsbBroad304_07634	AGPAT2	1-acylglycerol-3-phosphate O-acyltransferases
843	27.64	kd	CGS001-1759	DNM1	Pleckstrin homology (PH) domain containing
844	27.6	oe	ccsbBroad304_06992	SRC	Src family
845	27.58	cc		Ribonucleotide reductase inhibitor	-
846	27.57	oe	ccsbBroad304_07798	EXOC3	-
847	27.53	cp	BRD-A10420615	cyclopiazonic-acid	ATPase inhibitor
848	27.46	kd	CGS001-9919	SEC16A	-
849	27.42	kd	CGS001-5641	LGMN	Legumain
850	27.34	kd	CGS001-2222	FDFT1	Lanosterol biosynthesis pathway
851	27.15	oe	ccsbBroad304_03215	MRPS2	Mitochondrial ribosomal proteins / small subunits
852	27.1	oe	ccsbBroad304_01064	NDUFA1	Mitochondrial respiratory chain complex / Complex I
853	27.03	oe	ccsbBroad304_03565	ADI1	-
854	27.02	cp	BRD-K15563106	phloretin	Sodium/glucose cotransporter inhibitor
855	26.88	cp	BRD-A45333398	periplocymarin	Apoptosis stimulant
856	26.87	kd	CGS001-6886	TAL1	Basic helix-loop-helix proteins
857	26.83	oe	ccsbBroad304_01985	EIF3H	-
858	26.82	kd	CGS001-3149	HMGB3	High-mobility group / Canonical
859	26.8	cp	BRD-K26818574	BIX-01294	Histone lysine methyltransferase inhibitor
860	26.73	kd	CGS001-64783	RBM15	RNA binding motif (RRM) containing
861	26.72	oe	ccsbBroad304_01373	RAN	-
862	26.72	oe	ccsbBroad304_02345	TXNDC9	-
863	26.67	kd	CGS001-11154	AP4S1	-
864	26.64	kd	CGS001-7536	SF1	Zinc fingers, CCHC domain containing
865	26.58	kd	CGS001-226	ALDOA	-
866	26.48	cp	BRD-A16311756	profenamine	Butyrylcholinesterase inhibitor
867	26.39	kd	CGS001-3508	IGHMBP2	Zinc fingers, AN1-type domain containing
868	26.37	oe	ccsbBroad304_01278	PRKACB	Protein kinase A
869	26.31	cp	BRD-A50675702	fipronil	GABA gated chloride channel blocker
870	26.29	kd	CGS001-4700	NDUFA6	LYR motif containing
871	26.25	cp	BRD-K50836978	purvalanol-a	CDK inhibitor
872	26.25	oe	ccsbBroad304_07045	TEAD4	-
873	26.15	kd	CGS001-7477	WNT7B	Endogenous ligands
874	26.14	kd	CGS001-8318	CDC45	-
875	26.03	oe	ccsbBroad304_00561	FGFR1	Type V RTKs: FGF (fibroblast growth factor) receptor family
876	26.01	kd	CGS001-7342	UBP1	-
877	26	oe	ccsbBroad304_10240	CROT	-
878	25.79	cp	BRD-K46068882	eugenitol	Bacterial quorum sensing inhibitor
879	25.74	kd	CGS001-5518	PPP2R1A	Serine/threonine phosphatases / Protein phosphatase 2, regulatory subunits
880	25.67	cp	BRD-K78959463	FPL-64176	Calcium channel activator
881	25.63	kd	CGS001-6829	SUPT5H	-
882	25.62	oe	ccsbBroad304_02030	CFLAR	Endogenous ligands
883	25.56	kd	CGS001-3978	LIG1	-
884	25.52	oe	ccsbBroad304_05887	CFB	Complement system
885	25.45	oe	ccsbBroad304_00472	EBF1	-
886	25.43	oe	ccsbBroad304_07727	LIAS	-
887	25.38	kd	CGS001-9133	CCNB2	-
888	25.37	cp	BRD-A52282606	lacidipine	Calcium channel blocker
889	25.37	oe	ccsbBroad304_06172	EPS8	-
890	25.35	oe	ccsbBroad304_07088	TP53	-
891	25.35	oe	ccsbBroad304_00147	BAG1	-
892	25.31	kd	CGS001-4323	MMP14	Matrix metallopeptidase
893	25.22	kd	CGS001-23224	SYNE2	-
894	25.22	kd	CGS001-5898	RALA	-
895	25.18	kd	CGS001-3636	INPPL1	Inositol polyphosphate phosphatases
896	25.18	oe	ccsbBroad304_01640	TAF12	-
897	25.17	oe	ccsbBroad304_02298	DNM1L	-
898	25.16	kd	CGS001-115650	TNFRSF13C	Tumour necrosis factor (TNF) receptor family
899	25.15	kd	CGS001-4713	NDUFB7	Mitochondrial respiratory chain complex / Complex I
900	24.83	kd	CGS001-100133941	CD24	CD molecules
901	24.64	kd	CGS001-10014	HDAC5	Histone deacetylases
902	24.63	cp	BRD-K29359156	ebselen	H+/K+-ATPase inhibitor
903	24.63	kd	CGS001-7248	TSC1	-
904	24.6	oe	ccsbBroad304_07173	ZNF202	Zinc fingers, C2H2-type
905	24.55	kd	CGS001-4605	MYBL2	-
906	24.49	kd	CGS001-83637	ZMIZ2	Zinc fingers, MIZ-type
907	24.47	oe	ccsbBroad304_00430	GADD45A	-
908	24.46	kd	CGS001-1605	DAG1	-
909	24.41	cp	BRD-K49657628	tyrphostin-AG-18	EGFR inhibitor
910	24.3	oe	ccsbBroad304_01423	RPL19	L ribosomal proteins
911	24.3	kd	CGS001-79711	IPO4	Importins
912	24.3	kd	CGS001-27034	ACAD8	-
913	24.28	kd	CGS001-10523	CHERP	G patch domain containing
914	24.26	cp	BRD-A06352418	terfenadine	Histamine receptor antagonist
915	24.23	cp	BRD-K95921201	reserpine	Vesicular monoamine transporter inhibitor
916	24.2	kd	CGS001-7316	UBC	-
917	24.17	oe	ccsbBroad304_02467	AGPAT1	1-acylglycerol-3-phosphate O-acyltransferases
918	24.17	kd	CGS001-23384	SPECC1L	-
919	24.08	kd	CGS001-23647	ARFIP2	-
920	23.96	cp	BRD-K21853356	RG-14620	EGFR inhibitor
921	23.86	kd	CGS001-5629	PROX1	Homeoboxes / PROS class
922	23.83	kd	CGS001-256364	EML3	WD repeat domain containing
923	23.82	kd	CGS001-8659	ALDH4A1	Aldehyde dehydrogenases
924	23.8	kd	CGS001-10613	ERLIN1	-
925	23.74	kd	CGS001-2313	FLI1	ETS Transcription Factors
926	23.73	oe	ccsbBroad304_00510	EPHX2	-
927	23.66	oe	ccsbBroad304_02047	AP1S2	-
928	23.63	oe	ccsbBroad304_00459	DPYD	-
929	23.62	cp	BRD-K18799075	BAY-59-3074	Cannabinoid receptor partial agonist
930	23.52	kd	CGS001-7690	ZNF131	BTB/POZ domain containing
931	23.41	kd	CGS001-3783	KCNN4	Calcium-activated potassium channels
932	23.37	kd	CGS001-7319	UBE2A	Ubiquitin-conjugating enzymes E2
933	23.29	oe	ccsbBroad304_07091	TPM1	Tropomyosins
934	23.28	cp	BRD-K55591206	epigallocatechin	Nitric oxide synthase inhibitor
935	23.26	kd	CGS001-665	BNIP3L	-
936	23.23	kd	CGS001-11073	TOPBP1	-
937	23.13	cp	BRD-K53665955	MK-5108	Aurora kinase inhibitor
938	23.13	cp	BRD-A59808129	guggulsterone	Cholesterol inhibitor
939	23.12	oe	ccsbBroad304_08266	PIPOX	-
940	23.08	oe	ccsbBroad304_03340	LSR	Immunoglobulin superfamily / Immunoglobulin-like domain containing
941	23.07	oe	ccsbBroad304_03308	YTHDF2	-
942	23.07	oe	ccsbBroad304_05981	CDO1	-
943	23.06	cc		Glycogen synthase kinase inhibitor	-
944	22.97	kd	CGS001-10987	COPS5	-
945	22.85	cp	BRD-K62609077	scoulerine	Adrenergic receptor antagonist
946	22.83	kd	CGS001-6576	SLC25A1	Mitochondrial di- and tri-carboxylic acid transporter subfamily
947	22.59	cp	BRD-K97399794	quercetin	Polar auxin transport inhibitor
948	22.55	kd	CGS001-10644	IGF2BP2	RNA binding motif (RRM) containing
949	22.5	kd	CGS001-2967	GTF2H3	General transcription factors
950	22.38	kd	CGS001-8574	AKR7A2	Aldo-keto reductases
951	22.35	oe	ccsbBroad304_06824	PVR	Immunoglobulin superfamily / C2-set domain containing
952	22.33	cp	BRD-K01292756	pimozide	Dopamine receptor antagonist
953	22.31	kd	CGS001-310	ANXA7	Annexins
954	22.27	kd	CGS001-51021	MRPS16	Mitochondrial ribosomal proteins / small subunits
955	22.26	kd	CGS001-6822	SULT2A1	Sulfotransferases, cytosolic
956	22.06	kd	CGS001-5058	PAK1	PAKA subfamily
957	22	kd	CGS001-55968	NSFL1C	UBX domain containing
958	21.98	kd	CGS001-9360	PPIG	-
959	21.84	cp	BRD-K18518344	digitoxigenin	ATPase inhibitor
960	21.78	oe	ccsbBroad304_01261	PPP1R8	Serine/threonine phosphatases / Protein phosphatase 1, regulatory subunits
961	21.67	kd	CGS001-342357	ZKSCAN2	Zinc fingers, C2H2-type
962	21.59	kd	CGS001-91464	ISX	Homeoboxes / PRD class
963	21.58	kd	CGS001-6185	RPN2	-
964	21.57	cp	BRD-A47144777	dihydro-7-desacetyldeoxygedunin	HSP inhibitor
965	21.54	oe	ccsbBroad304_08873	P2RY12	GPCR / Class A : Purinergic receptors, P2Y
966	21.53	oe	ccsbBroad304_02601	RAB31	RAB, member RAS oncogene
967	21.5	kd	CGS001-10544	PROCR	CD molecules
968	21.47	kd	CGS001-10362	HMG20B	High mobility group / Non-canonical
969	21.41	cp	BRD-K81847782	scandenin	Plant compound with antimicrobial activity
970	21.37	oe	ccsbBroad304_01981	DYNLL1	Cytoplasmic dyneins
971	21.36	kd	CGS001-6915	TBXA2R	GPCR / Class A : Prostanoid receptors
972	21.32	kd	CGS001-51715	RAB23	RAB, member RAS oncogene
973	21.3	oe	ccsbBroad304_00360	CREB1	basic leucine zipper proteins
974	21.16	cp	BRD-K26241953	piceatannol	SYK inhibitor
975	21.11	kd	CGS001-319100	TAAR6	GPCR / Class A : Trace amine associated receptors
976	21.06	cp	BRD-K22009844	phenprobamate	Muscle relaxant
977	21.06	oe	ccsbBroad304_02686	COPZ1	-
978	21.04	kd	CGS001-116113	FOXP4	Forkhead boxes
979	21.02	oe	ccsbBroad304_02455	CREB3	basic leucine zipper proteins
980	20.98	oe	ccsbBroad304_04202	MED28	-
981	20.9	kd	CGS001-2155	F7	Chymotrypsin
982	20.88	kd	CGS001-10887	PROKR1	GPCR / Class A : Prokineticin receptors
983	20.84	cp	BRD-K49294207	BIBU-1361	EGFR inhibitor
984	20.84	kd	CGS001-847	CAT	-
985	20.83	cp	BRD-K85985071	ellipticine	Topoisomerase inhibitor
986	20.81	kd	CGS001-3146	HMGB1	High-mobility group / Canonical
987	20.8	kd	CGS001-2542	SLC37A4	SLC37 family of phosphosugar/phosphate exchangers
988	20.78	cp	BRD-A00100033	nifurtimox	DNA inhibitor
989	20.77	cp	BRD-K62363391	dapsone	Bacterial antifolate
990	20.68	oe	ccsbBroad304_04616	ORMDL3	-
991	20.63	kd	CGS001-64175	LEPRE1	-
992	20.55	kd	CGS001-11156	PTP4A3	Protein tyrosine phosphatases
993	20.53	oe	ccsbBroad304_00573	FKBP4	Tetratricopeptide (TTC) repeat domain containing
994	20.51	kd	CGS001-5469	MED1	-
995	20.42	oe	ccsbBroad304_03812	PBXIP1	-
996	20.4	kd	CGS001-9020	MAP3K14	MAPKKK:STE-unique family
997	20.36	oe	ccsbBroad304_08645	BCCIP	-
998	20.31	kd	CGS001-7468	WHSC1	Zinc fingers, PHD-type
999	20.3	cp	BRD-A12016240	LY-278584	Serotonin receptor antagonist
1000	20.25	oe	ccsbBroad304_01927	NR0B2	DAX-like receptors
1001	20.23	oe	ccsbBroad304_01174	PEX13	-
1002	20.14	cp	BRD-K21672174	RO-28-1675	Glucokinase activator
1003	20.13	kd	CGS001-9156	EXO1	-
1004	20.07	kd	CGS001-5411	PNN	-
1005	20.03	cp	BRD-K83837640	JNJ-26854165	HDAC inhibitor
1006	20.02	kd	CGS001-166793	ZBTB49	BTB/POZ domain containing
1007	19.94	kd	CGS001-7276	TTR	-
1008	19.87	kd	CGS001-6652	SORD	-
1009	19.87	kd	CGS001-7543	ZFX	Zinc fingers, C2H2-type
1010	19.86	kd	CGS001-51752	ERAP1	Aminopeptidase N
1011	19.86	kd	CGS001-8702	B4GALT4	Beta 4-glycosyltransferases
1012	19.84	oe	ccsbBroad304_01307	PSMA1	Proteasome subunits
1013	19.81	oe	ccsbBroad304_01418	RPL7	L ribosomal proteins
1014	19.75	kd	CGS001-1727	CYB5R3	-
1015	19.74	cp	BRD-K14693417	cinchonine	P-glycoprotein inhibitor
1016	19.65	cp	BRD-K76872913	benzanthrone	Aromatic hydrocarbon derivative
1017	19.65	kd	CGS001-3177	SLC29A2	SLC29 family
1018	19.57	oe	ccsbBroad304_07097	TRAF1	-
1019	19.51	oe	ccsbBroad304_06773	PRKAR2B	Protein kinase A
1020	19.51	kd	CGS001-125919	ZNF543	Zinc fingers, C2H2-type
1021	19.47	kd	CGS001-1611	DAP	-
1022	19.43	kd	CGS001-6936	C2ORF3	-
1023	19.41	cp	BRD-K83636919	entacapone	Catechol O methyltransferase inhibitor
1024	19.41	oe	ccsbBroad304_01779	WNT5A	Endogenous ligands
1025	19.35	kd	CGS001-23244	PDS5A	-
1026	19.31	kd	CGS001-92595	ZNF764	Zinc fingers, C2H2-type
1027	19.21	kd	CGS001-5244	ABCB4	ATP binding cassette transporters / subfamily B
1028	19.16	oe	ccsbBroad304_07616	ZNF238	-
1029	19.15	kd	CGS001-4245	MGAT1	-
1030	19.12	oe	ccsbBroad304_01787	YES1	Src family
1031	19.12	kd	CGS001-5695	PSMB7	Proteasome subunits
1032	19.11	kd	CGS001-2678	GGT1	CD molecules
1033	18.97	kd	CGS001-6118	RPA2	-
1034	18.95	oe	ccsbBroad304_06336	GSTT1	Glutathione S-transferases / Soluble
1035	18.88	oe	ccsbBroad304_07026	SYT1	Synaptotagmins
1036	18.78	kd	CGS001-6282	S100A11	EF-hand domain containing
1037	18.76	cp	BRD-K64245000	GW-4064	FXR agonist
1038	18.74	kd	CGS001-4853	NOTCH2	Ankyrin repeat domain containing
1039	18.69	oe	ccsbBroad304_01186	PHB	-
1040	18.68	kd	CGS001-11245	GPR176	GPCR / Class A : Orphans
1041	18.66	kd	CGS001-5531	PPP4C	Serine/threonine phosphatases / Protein phosphatase, catalytic subunits
1042	18.61	oe	ccsbBroad304_03444	PAF1	-
1043	18.6	kd	CGS001-64135	IFIH1	-
1044	18.6	cp	BRD-K10573841	tunicamycin	GLCNAC phosphotransferase inhibitor
1045	18.58	oe	ccsbBroad304_06220	FOS	basic leucine zipper proteins
1046	18.55	cp	BRD-A18202423	CPCCOEt	Glutamate receptor antagonist
1047	18.54	kd	CGS001-3710	ITPR3	Ion channels / Inositol triphosphate receptors
1048	18.53	cp	BRD-A38913120	BH3I-1	BCL inhibitor
1049	18.5	kd	CGS001-29957	SLC25A24	Mitochondrial nucleotide transporter subfamily
1050	18.48	kd	CGS001-3214	HOXB4	Homeoboxes / ANTP class : HOXL subclass
1051	18.47	kd	CGS001-275	AMT	-
1052	18.46	cp	BRD-A78295502	hydroquinine	Antiarrhythmic
1053	18.43	kd	CGS001-944	TNFSF8	CD molecules
1054	18.42	kd	CGS001-1490	CTGF	-
1055	18.38	kd	CGS001-5465	PPARA	Peroxisome proliferator-activated receptors
1056	18.36	oe	ccsbBroad304_08662	MCCC1	-
1057	18.33	kd	CGS001-388	RHOB	-
1058	18.32	kd	CGS001-9791	PTDSS1	-
1059	18.28	oe	ccsbBroad304_01483	SAT1	-
1060	18.25	kd	CGS001-56616	DIABLO	-
1061	18.19	oe	ccsbBroad304_07079	TSPAN4	Tetraspanins
1062	18.13	kd	CGS001-390212	GPR152	GPCR / Class A : Orphans
1063	18.11	oe	ccsbBroad304_14143	NUSAP1	-
1064	18.11	oe	ccsbBroad304_09177	EFCAB2	EF-hand domain containing
1065	18.08	kd	CGS001-9146	HGS	Zinc fingers, FYVE domain containing
1066	18.07	oe	ccsbBroad304_01421	RPL11	L ribosomal proteins
1067	18.07	cp	BRD-K85606544	neratinib	EGFR inhibitor
1068	18.05	oe	ccsbBroad304_06557	MAOA	Catecholamine turnover
1069	18.05	kd	CGS001-10298	PAK4	PAKB subfamily
1070	18.03	kd	CGS001-3155	HMGCL	-
1071	17.99	oe	ccsbBroad304_02500	RRAGA	-
1072	17.95	cp	BRD-K53523901	arctigenin	MEK inhibitor
1073	17.87	kd	CGS001-5567	PRKACB	Protein kinase A
1074	17.84	kd	CGS001-55556	ENOSF1	-
1075	17.72	cp	BRD-K67277431	picotamide	Thromboxane receptor antagonist
1076	17.66	kd	CGS001-255725	OR52B2	GPCR / Class A : Olfactory receptors
1077	17.6	cp	BRD-A17453586	MDL-72832	Serotonin receptor agonist
1078	17.56	kd	CGS001-64326	RFWD2	RING-type (C3HC4) zinc fingers
1079	17.55	cp	BRD-K09668667	benzo(a)pyrene	Carcinogen
1080	17.46	cp	BRD-A27554692	altrenogest	Progestogen hormone
1081	17.46	kd	CGS001-2064	ERBB2	Type I RTKs: ErbB (epidermal growth factor) receptor family
1082	17.46	kd	CGS001-54584	GNB1L	WD repeat domain containing
1083	17.4	cp	BRD-K13725475	rhodomyrtoxin	Cytotoxic agent
1084	17.37	cp	BRD-K25079130	avrainvillamide-analog-4	nucleophosmin inhibitor
1085	17.32	oe	ccsbBroad304_00577	FOXO3	Forkhead boxes
1086	17.3	cp	BRD-K15108141	gemcitabine	Ribonucleotide reductase inhibitor
1087	17.24	cp	BRD-A99449986	MT-21	Caspase activator
1088	17.21	kd	CGS001-23659	PLA2G15	-
1089	17.2	kd	CGS001-65263	PYCRL	-
1090	17.17	kd	CGS001-5053	PAH	Amino acid hydroxylases
1091	17.17	kd	CGS001-53343	NUDT9	Nudix motif containing
1092	17.07	kd	CGS001-27242	TNFRSF21	Tumour necrosis factor (TNF) receptor family
1093	17.06	cp	BRD-A52326238	isogedunin	HSP inhibitor
1094	17.04	cc		ATPase inhibitor	-
1095	17.02	oe	ccsbBroad304_02376	RAMP1	Receptor (G protein-coupled) activity modifying proteins
1096	16.99	kd	CGS001-8480	RAE1	WD repeat domain containing
1097	16.98	kd	CGS001-219333	USP12	Ubiquitin-specific peptidases
1098	16.98	oe	ccsbBroad304_05213	ZNF449	Zinc fingers, C2H2-type
1099	16.95	oe	ccsbBroad304_03859	ENOPH1	-
1100	16.85	oe	ccsbBroad304_02040	NAE1	Ubiquitin-like modifier activating enzymes
1101	16.84	oe	ccsbBroad304_07542	ABCF2	ATP binding cassette transporters / subfamily F
1102	16.84	kd	CGS001-5819	PVRL2	Immunoglobulin superfamily / C2-set domain containing
1103	16.79	cp	BRD-K84987553	MDM2-inhibitor	MDM inhibitor
1104	16.79	cp	BRD-A75402480	desoxycorticosterone	Mineralocorticoid receptor agonist
1105	16.78	kd	CGS001-10901	DHRS4	Short chain dehydrogenase/reductase superfamily / Classical SDR fold cluster 1
1106	16.73	oe	ccsbBroad304_00960	SMAD1	SMADs
1107	16.73	oe	ccsbBroad304_08167	DNTTIP2	-
1108	16.69	kd	CGS001-3339	HSPG2	Immunoglobulin superfamily / Immunoglobulin-like domain containing
1109	16.69	kd	CGS001-563	AZGP1	Immunoglobulin superfamily / C1-set domain containing
1110	16.67	kd	CGS001-2643	GCH1	-
1111	16.63	oe	ccsbBroad304_04018	VKORC1	Oxidoreductases
1112	16.58	kd	CGS001-513	ATP5D	ATPases / F-type
1113	16.54	kd	CGS001-2879	GPX4	-
1114	16.52	kd	CGS001-204	AK2	Adenylate kinases
1115	16.51	kd	CGS001-6697	SPR	Short chain dehydrogenase/reductase superfamily / Classical SDR fold cluster 1
1116	16.5	oe	ccsbBroad304_07320	SQSTM1	-
1117	16.41	kd	CGS001-7168	TPM1	Tropomyosins
1118	16.38	cp	BRD-K92000912	AM-251	Cannabinoid receptor antagonist
1119	16.33	oe	ccsbBroad304_02110	VAPB	-
1120	16.32	cp	BRD-K79353516	indolophenanthridine	CALY activator
1121	16.32	kd	CGS001-38	ACAT1	Lanosterol biosynthesis pathway
1122	16.31	kd	CGS001-4846	NOS3	Nitric oxide synthases
1123	16.31	kd	CGS001-27241	BBS9	-
1124	16.29	cp	BRD-K26521938	dinoprostone	Prostanoid receptor agonist
1125	16.26	cp	BRD-A34806832	proscillaridin	ATPase inhibitor
1126	16.25	kd	CGS001-4194	MDM4	-
1127	16.24	cp	BRD-A32349859	methyl-angolensate	Apoptosis inhibitor
1128	16.19	oe	ccsbBroad304_01147	PC	Carboxylases
1129	16.17	cp	BRD-K42221274	NNC-711	GAT inhibitor
1130	16.16	kd	CGS001-4602	MYB	-
1131	16.14	cp	BRD-A69960130	bromocriptine	Dopamine receptor agonist
1132	16.11	kd	CGS001-9337	CNOT8	-
1133	16.09	kd	CGS001-23338	PHF15	-
1134	16.04	kd	CGS001-6256	RXRA	Retinoid X receptors
1135	15.95	kd	CGS001-79258	MMEL1	-
1136	15.92	kd	CGS001-55239	OGFOD1	-
1137	15.88	kd	CGS001-4258	MGST2	Glutathione S-transferases / Microsomal
1138	15.87	cp	BRD-K62792802	LY-83583	Guanylyl cyclase inhibitor
1139	15.86	kd	CGS001-2149	F2R	Protease activated receptors
1140	15.85	kd	CGS001-5889	RAD51C	Fanconi anemia, complementation groups
1141	15.84	cc		Purinergic receptors P2Y GOF	-
1142	15.84	oe	ccsbBroad304_02010	RIPK2	Receptor interacting protein kinase (RIPK) family
1143	15.76	oe	ccsbBroad304_09050	ZNF436	Zinc fingers, C2H2-type
1144	15.75	cp	BRD-K04833372	GSK-1904529A	IGF-1 inhibitor
1145	15.74	cp	BRD-K04546108	JAK3-inhibitor-VI	JAK inhibitor
1146	15.63	cp	BRD-K65910366	KUC103904N	-666
1147	15.63	kd	CGS001-79581	GPR172A	-
1148	15.62	oe	ccsbBroad304_06837	RAF1	RAF family
1149	15.57	kd	CGS001-7443	VRK1	Vaccina related kinase (VRK) family
1150	15.53	kd	CGS001-9966	TNFSF15	Tumor necrosis factor (ligand) superfamily
1151	15.51	cp	BRD-K50891186	GR-103691	Dopamine receptor antagonist
1152	15.5	kd	CGS001-3458	IFNG	Interferons
1153	15.47	cp	BRD-K43887077	dopamine	Dopamine receptor agonist
1154	15.41	oe	ccsbBroad304_06708	PDGFRB	Type III RTKs: PDGFR, CSFR, Kit, FLT3 receptor family
1155	15.39	kd	CGS001-538	ATP7A	ATPases / P-type
1156	15.33	kd	CGS001-4938	OAS1	-
1157	15.31	cp	BRD-K12994359	valdecoxib	Cyclooxygenase inhibitor
1158	15.19	kd	CGS001-7353	UFD1L	-
1159	15.09	kd	CGS001-1852	DUSP9	Protein tyrosine phosphatases / Class I Cys-based PTPs : MAP kinase phosphatases
1160	15.08	kd	CGS001-8140	SLC7A5	SLC7 family
1161	15.06	cp	BRD-K59753975	vindesine	Tubulin inhibitor
1162	15.04	cp	BRD-K54210043	NS-1619	Calcium channel activator
1163	15	kd	CGS001-7039	TGFA	-
1164	15	kd	CGS001-10671	DCTN6	-
1165	14.99	oe	ccsbBroad304_08825	LHPP	-
1166	14.98	cp	BRD-A16665823	butoconazole	Bacterial cell wall synthesis inhibitor
1167	14.95	kd	CGS001-55504	TNFRSF19	Tumour necrosis factor (TNF) receptor family
1168	14.93	oe	ccsbBroad304_01452	RPS13	S ribosomal proteins
1169	14.89	kd	CGS001-10398	MYL9	EF-hand domain containing
1170	14.88	oe	ccsbBroad304_00617	GBA	-
1171	14.86	kd	CGS001-5498	PPOX	-
1172	14.83	kd	CGS001-1453	CSNK1D	Casein kinase 1 (CK1) family
1173	14.83	kd	CGS001-1312	COMT	Catecholamine turnover
1174	14.81	cp	BRD-A94756469	digoxin	ATPase inhibitor
1175	14.79	cp	BRD-K85242180	beta-CCP	Indoleamine 2,3-dioxygenase inhibitor
1176	14.79	kd	CGS001-56005	C19ORF10	-
1177	14.74	oe	ccsbBroad304_01976	EIF4EBP3	-
1178	14.73	kd	CGS001-84969	TOX2	-
1179	14.72	oe	ccsbBroad304_02837	BHMT2	-
1180	14.72	oe	ccsbBroad304_00782	HPGD	Prostaglandin synthases
1181	14.72	cp	BRD-K00317371	RITA	MDM inhibitor
1182	14.68	kd	CGS001-5664	PSEN2	Presenilin
1183	14.64	kd	CGS001-7321	UBE2D1	Ubiquitin-conjugating enzymes E2
1184	14.64	oe	ccsbBroad304_02853	QPCT	Aminopeptidase Y
1185	14.58	oe	ccsbBroad304_00232	SERPINA6	Serine (or cysteine) peptidase inhibitors
1186	14.57	oe	ccsbBroad304_03391	PRKAG3	AMPK subfamily
1187	14.56	kd	CGS001-3400	ID4	Basic helix-loop-helix proteins
1188	14.53	kd	CGS001-6659	SOX4	SRY (sex determining region Y)-boxes
1189	14.47	cp	BRD-K70358946	aripiprazole	Serotonin receptor agonist
1190	14.44	cp	BRD-K78122587	NNC-55-0396	T-type calcium channel blocker
1191	14.43	kd	CGS001-998	CDC42	-
1192	14.37	kd	CGS001-57512	GPR158	GPCR / Class C : Orphans
1193	14.35	cp	BRD-A30590053	MR-16728	Acetylcholine release enhancer
1194	14.31	cp	BRD-A64228451	terreic-acid	BTK inhibitor
1195	14.24	kd	CGS001-283450	C12ORF51	-
1196	14.23	oe	ccsbBroad304_06066	CTSL1	-
1197	14.22	kd	CGS001-2593	GAMT	-
1198	14.21	kd	CGS001-10406	WFDC2	WAP four-disulfide core domain containing
1199	14.2	cp	BRD-K54708045	nTZDpa	PPAR receptor agonist
1200	14.18	kd	CGS001-308	ANXA5	Annexins
1201	14.15	kd	CGS001-8764	TNFRSF14	Tumour necrosis factor (TNF) receptor family
1202	14.09	kd	CGS001-115509	ZNF689	Zinc fingers, C2H2-type
1203	14.07	kd	CGS001-10125	RASGRP1	EF-hand domain containing
1204	14.03	cp	BRD-K11630072	carmofur	Thymidylate synthase inhibitor
1205	14.03	kd	CGS001-23239	PHLPP1	Pleckstrin homology (PH) domain containing
1206	14.03	kd	CGS001-4174	MCM5	-
1207	14.02	kd	CGS001-8996	NOL3	-
1208	13.96	kd	CGS001-3479	IGF1	Endogenous ligands
1209	13.95	kd	CGS001-3635	INPP5D	Inositol polyphosphate phosphatases
1210	13.93	oe	ccsbBroad304_00688	GRB2	SH2 domain containing
1211	13.86	cp	BRD-K11663430	pyroxamide	HDAC inhibitor
1212	13.74	cp	BRD-K08973992	linoleic-acid	Oxidative stress inducer
1213	13.74	kd	CGS001-23650	TRIM29	-
1214	13.73	cp	BRD-K91263825	nortriptyline	Tricyclic antidepressant
1215	13.69	kd	CGS001-2077	ERF	ETS Transcription Factors
1216	13.68	oe	ccsbBroad304_03785	INTS12	Zinc fingers, PHD-type
1217	13.67	oe	ccsbBroad304_06424	IFI16	-
1218	13.65	cp	BRD-A24429032	HEAT	Adrenergic receptor antagonist
1219	13.63	cp	BRD-K56429665	calcipotriol	Vitamin D receptor agonist
1220	13.56	oe	ccsbBroad304_13830	FOXN3	Forkhead boxes
1221	13.55	kd	CGS001-4048	LTA4H	Hydrolases
1222	13.55	kd	CGS001-1491	CTH	Hydrogen sulphide synthesis
1223	13.5	cp	BRD-K37080523	isoreserpine	Vesicular monoamine transporter inhibitor
1224	13.44	kd	CGS001-317701	VN1R2	GPCR / Unclassified : Vomeronasal receptors, type 1
1225	13.43	kd	CGS001-54811	ZNF562	Zinc fingers, C2H2-type
1226	13.41	oe	ccsbBroad304_00587	FOSL2	basic leucine zipper proteins
1227	13.39	cp	BRD-K86465814	HO-013	PPAR receptor agonist
1228	13.37	kd	CGS001-3672	ITGA1	Integrins
1229	13.37	kd	CGS001-3336	HSPE1	Heat Shock Proteins / Chaperonins
1230	13.34	cp	BRD-K61269089	daphnetin	Protein kinase inhibitor
1231	13.33	cp	BRD-K15842202	eudesmic-acid	-666
1232	13.27	kd	CGS001-7919	DDX39B	DEAD-boxes
1233	13.26	kd	CGS001-10273	STUB1	Tetratricopeptide (TTC) repeat domain containing
1234	13.23	kd	CGS001-4091	SMAD6	SMADs
1235	13.22	cp	BRD-A24191444	ifenprodil	Adrenergic receptor antagonist
1236	13.21	kd	CGS001-57491	AHRR	Basic helix-loop-helix proteins
1237	13.2	oe	ccsbBroad304_10857	MKNK2	MKN subfamily
1238	13.17	kd	CGS001-718	C3	Endogenous ligands
1239	13.14	cp	BRD-A80960055	celastrol	Anti-inflammatory
1240	13.12	kd	CGS001-7076	TIMP1	-
1241	13.12	kd	CGS001-54998	AURKAIP1	-
1242	13.1	oe	ccsbBroad304_00501	EMD	-
1243	13.09	kd	CGS001-23649	POLA2	DNA polymerases
1244	13.07	kd	CGS001-1892	ECHS1	-
1245	13	kd	CGS001-2147	F2	Endogenous ligands
1246	12.96	oe	ccsbBroad304_00781	HPD	Oxidoreductases
1247	12.96	kd	CGS001-283455	KSR2	RAF family
1248	12.95	kd	CGS001-3755	KCNG1	Voltage-gated potassium channels
1249	12.93	oe	ccsbBroad304_02312	ARPC1B	Actin related protein 2/3 complex subunits
1250	12.85	kd	CGS001-7703	PCGF2	Polycomb group ring fingers
1251	12.85	oe	ccsbBroad304_02554	TRAFD1	-
1252	12.8	cp	BRD-K67680372	CI-966	GAT inhibitor
1253	12.8	cp	BRD-K35498378	alrestatin	Aldose reductase inhibitor
1254	12.77	kd	CGS001-9612	NCOR2	-
1255	12.77	kd	CGS001-23466	CBX6	-
1256	12.74	cp	BRD-K04170657	psoromic-acid	Ras GTPase inhibitor
1257	12.74	kd	CGS001-4734	NEDD4	-
1258	12.74	kd	CGS001-57211	GPR126	Adhesion Class GPCRs
1259	12.73	cp	BRD-K40227168	vinburnine	Adrenergic receptor antagonist
1260	12.72	kd	CGS001-5910	RAP1GDS1	Armadillo repeat containing
1261	12.72	kd	CGS001-8518	IKBKAP	Elongator acetyltransferase complex subunits
1262	12.7	kd	CGS001-51530	ZC3HC1	Zinc fingers, C3HC-type
1263	12.69	oe	ccsbBroad304_02447	ATP5H	ATPases / F-type
1264	12.67	oe	ccsbBroad304_06897	RPS6KB2	p70 subfamily
1265	12.65	cp	BRD-K72783841	tyrphostin-AG-555	EGFR inhibitor
1266	12.6	kd	CGS001-5253	PHF2	Histone demethylases
1267	12.58	oe	ccsbBroad304_00818	IDH3A	-
1268	12.49	kd	CGS001-1643	DDB2	WD repeat domain containing
1269	12.48	kd	CGS001-1112	FOXN3	Forkhead boxes
1270	12.46	kd	CGS001-4811	NID1	-
1271	12.39	kd	CGS001-4781	NFIB	-
1272	12.37	kd	CGS001-8313	AXIN2	-
1273	12.34	cc		Aromatase inhibitor	-
1274	12.33	kd	CGS001-196	AHR	Basic helix-loop-helix proteins
1275	12.3	oe	ccsbBroad304_01392	TRIM27	-
1276	12.26	kd	CGS001-39	ACAT2	Lanosterol biosynthesis pathway
1277	12.25	kd	CGS001-5547	PRCP	Lysosomal Pro-Xaa carboxypeptidase
1278	12.22	cp	BRD-K77175907	calcifediol	Vitamin D receptor agonist
1279	12.21	kd	CGS001-9978	RBX1	RING-type (C3HC4) zinc fingers
1280	12.21	kd	CGS001-5336	PLCG2	Phosphoinositide-specific phospholipase C
1281	12.13	kd	CGS001-51655	RASD1	-
1282	12.08	oe	ccsbBroad304_04261	RAB1B	RAB, member RAS oncogene
1283	12	oe	ccsbBroad304_06855	RDX	-
1284	11.98	oe	ccsbBroad304_07466	VGLL4	-
1285	11.98	kd	CGS001-2100	ESR2	Estrogen receptors
1286	11.97	cc		Targets of VEGFR inhibitors GOF	-
1287	11.96	kd	CGS001-7126	TNFAIP1	BTB/POZ domain containing
1288	11.95	cp	BRD-K03670461	tyrphostin-AG-82	EGFR inhibitor
1289	11.88	oe	ccsbBroad304_01457	RPS19	S ribosomal proteins
1290	11.87	oe	ccsbBroad304_08255	ZNF219	Zinc fingers, C2H2-type
1291	11.87	kd	CGS001-10295	BCKDK	Pyruvate dehydrogenase kinase (PDHK) family
1292	11.86	kd	CGS001-868	CBLB	RING-type (C3HC4) zinc fingers
1293	11.85	kd	CGS001-9406	ZRANB2	Zinc fingers, RAN-binding domain containing
1294	11.8	cp	BRD-A96882008	L-732138	Tachykinin antagonist
1295	11.8	kd	CGS001-3320	HSP90AA1	Heat shock proteins / HSPC
1296	11.79	kd	CGS001-9618	TRAF4	RING-type (C3HC4) zinc fingers
1297	11.79	kd	CGS001-3225	HOXC9	Homeoboxes / ANTP class : HOXL subclass
1298	11.78	kd	CGS001-1662	DDX10	DEAD-boxes
1299	11.78	oe	ccsbBroad304_01716	TSN	-
1300	11.75	oe	ccsbBroad304_01351	PEX19	-
1301	11.74	kd	CGS001-1999	ELF3	ETS Transcription Factors
1302	11.72	cp	BRD-K41051431	mecillinam	Bacterial cell wall synthesis inhibitor
1303	11.6	oe	ccsbBroad304_01072	NDUFB6	Mitochondrial respiratory chain complex / Complex I
1304	11.59	oe	ccsbBroad304_08426	TEX10	-
1305	11.57	kd	CGS001-6004	RGS16	Regulators of G-protein signaling
1306	11.52	cp	BRD-K90524085	MY-5445	Phosphodiesterase inhibitor
1307	11.47	cp	BRD-K52313696	tacedinaline	HDAC inhibitor
1308	11.46	cp	BRD-K76698671	HNHA	HDAC inhibitor
1309	11.39	kd	CGS001-10841	FTCD	-
1310	11.37	cp	BRD-K32744045	disulfiram	Aldehyde dehydrogenase inhibitor
1311	11.36	oe	ccsbBroad304_04472	HIST1H2BK	Histones / Replication-dependent
1312	11.34	oe	ccsbBroad304_00682	GRK6	GRK1/3 subfamily
1313	11.2	kd	CGS001-30849	PIK3R4	Phosphatidylinositol kinases
1314	11.2	kd	CGS001-1029	CDKN2A	-
1315	11.18	kd	CGS001-23395	LARS2	Aminoacyl tRNA synthetases / Class I
1316	11.18	kd	CGS001-57448	BIRC6	Inhibitors of apoptosis (IAP) protein family
1317	11.16	kd	CGS001-246778	IL27	Interleukins and interleukin receptors
1318	11.14	kd	CGS001-57147	SCYL3	-
1319	11.13	oe	ccsbBroad304_09206	ZGPAT	G patch domain containing
1320	11.13	oe	ccsbBroad304_00648	GLRX	-
1321	11.13	kd	CGS001-539	ATP5O	ATPases / F-type
1322	11.04	kd	CGS001-64805	P2RY12	GPCR / Class A : Purinergic receptors, P2Y
1323	11.04	oe	ccsbBroad304_01143	PAFAH1B3	-
1324	10.97	oe	ccsbBroad304_01094	NFKBIB	Ankyrin repeat domain containing
1325	10.97	kd	CGS001-64121	RRAGC	-
1326	10.93	oe	ccsbBroad304_01163	PDHA1	-
1327	10.91	oe	ccsbBroad304_00529	F3	CD molecules
1328	10.87	kd	CGS001-84328	LZIC	-
1329	10.82	cp	BRD-K18757346	U-46619	Thromboxane receptor agonist
1330	10.81	kd	CGS001-27154	BRPF3	Non-enzymatic BRD containing proteins
1331	10.79	cp	BRD-K83063356	RS-102895	CCR antagonist
1332	10.79	kd	CGS001-4704	NDUFA9	Short chain dehydrogenase/reductase superfamily / Extended SDR fold
1333	10.75	cp	BRD-K41170226	deoxycholic-acid	G protein-coupled receptor agonist
1334	10.68	cp	BRD-K28761384	zuclopenthixol	Dopamine receptor antagonist
1335	10.62	cp	BRD-K23922020	arecaidine	Acetylcholine receptor agonist
1336	10.61	kd	CGS001-25842	ASF1A	-
1337	10.6	oe	ccsbBroad304_04146	HDAC11	Histone deacetylases
1338	10.6	kd	CGS001-159296	NKX2-3	Homeoboxes / ANTP class : NKL subclass
1339	10.6	kd	CGS001-8270	LAGE3	-
1340	10.6	oe	ccsbBroad304_08183	NSDHL	Short chain dehydrogenase/reductase superfamily / Extended SDR fold
1341	10.54	oe	ccsbBroad304_00155	CCND1	-
1342	10.52	kd	CGS001-29937	NENF	-
1343	10.51	kd	CGS001-4695	NDUFA2	Mitochondrial respiratory chain complex / Complex I
1344	10.5	kd	CGS001-8795	TNFRSF10B	Tumour necrosis factor (TNF) receptor family
1345	10.5	kd	CGS001-27244	SESN1	-
1346	10.46	oe	ccsbBroad304_07411	LPXN	-
1347	10.46	kd	CGS001-10254	STAM2	-
1348	10.45	oe	ccsbBroad304_04216	PBX4	Homeoboxes / TALE class
1349	10.44	kd	CGS001-4154	MBNL1	Zinc fingers, CCCH-type domain containing
1350	10.43	kd	CGS001-5591	PRKDC	Other PIKK family kinases
1351	10.38	cp	BRD-K94689771	pinocembrin	CYP1B1 inhibitor
1352	10.34	oe	ccsbBroad304_06590	MMP7	Matrix metallopeptidase
1353	10.34	kd	CGS001-657	BMPR1A	Type I receptor serine/threonine kinases
1354	10.33	cp	BRD-K92870997	pterostilbene	Cyclooxygenase inhibitor
1355	10.27	kd	CGS001-4151	MB	-
1356	10.26	cc		Kruppel like transcription factors LOF	-
1357	10.2	kd	CGS001-6919	TCEA2	-
1358	10.17	cp	BRD-K36627727	tamibarotene	Retinoid receptor agonist
1359	10.14	kd	CGS001-6885	MAP3K7	MAPKKK:TAK1 subfamily
1360	10.13	kd	CGS001-26472	PPP1R14B	Serine/threonine phosphatases / Protein phosphatase 1, regulatory subunits
1361	10.12	cp	BRD-K64157027	ZD-2079	Adrenergic receptor agonist
1362	10.11	cp	BRD-K63533170	AM-630	Cannabinoid receptor antagonist
1363	10.1	cp	BRD-K15502390	nevirapine	Reverse transcriptase inhibitor
1364	10.09	kd	CGS001-9063	PIAS2	Zinc fingers, MIZ-type
1365	10.07	kd	CGS001-5021	OXTR	GPCR / Class A : Vasopressin and oxytocin receptors
1366	10.07	kd	CGS001-2073	ERCC5	-
1367	10.05	oe	ccsbBroad304_02279	RBX1	RING-type (C3HC4) zinc fingers
1368	10.05	cp	BRD-A30815329	felodipine	Calcium channel blocker
1369	10.02	cp	BRD-A77299732	salubrinal	Eukaryotic translation initiation factor inhibitor
1370	10.01	oe	ccsbBroad304_09471	CSNK1A1L	Casein kinase 1 (CK1) family
1371	10	kd	CGS001-151742	PPM1L	Serine/threonine phosphatases / Protein phosphatases, Mg2+/Mn2+ dependent
1372	9.92	kd	CGS001-9448	MAP4K4	MAPKKKK:MSN subfamily
1373	9.87	kd	CGS001-55486	PARL	-
1374	9.83	kd	CGS001-8503	PIK3R3	Phosphatidylinositol kinases
1375	9.82	oe	ccsbBroad304_02786	ZNF281	Zinc fingers, C2H2-type
1376	9.79	cp	BRD-K78838262	austricine	Hypolipidemic
1377	9.78	oe	ccsbBroad304_11405	UBE3C	-
1378	9.77	kd	CGS001-5966	REL	NFkappaB transcription factor family
1379	9.74	kd	CGS001-7106	TSPAN4	Tetraspanins
1380	9.74	kd	CGS001-1326	MAP3K8	MAPKKK:STE-unique family
1381	9.71	kd	CGS001-5927	KDM5A	Histone demethylases
1382	9.7	kd	CGS001-6119	RPA3	-
1383	9.67	kd	CGS001-3398	ID2	Basic helix-loop-helix proteins
1384	9.64	kd	CGS001-5934	RBL2	-
1385	9.6	cp	BRD-A38030642	cyclosporin-a	Calcineurin inhibitor
1386	9.59	kd	CGS001-8536	CAMK1	CAMK1 family
1387	9.59	oe	ccsbBroad304_02053	BTRC	F-boxes / WD-40 domains
1388	9.5	kd	CGS001-8850	KAT2B	Histone acetyltransferases (HATs)
1389	9.49	kd	CGS001-875	CBS	Hydrogen sulphide synthesis
1390	9.47	oe	ccsbBroad304_08055	ATP5S	-
1391	9.47	cp	BRD-K11158509	tyrphostin-B44	EGFR inhibitor
1392	9.47	kd	CGS001-8226	HDHD1	-
1393	9.45	cp	BRD-K12002134	megestrol	progesterone receptor agonist
1394	9.41	kd	CGS001-116535	MRGPRF	GPCR / Class A : Orphans
1395	9.36	kd	CGS001-51548	SIRT6	Histone deacetylases (HDACs)
1396	9.36	kd	CGS001-837	CASP4	Caspases
1397	9.35	kd	CGS001-823	CAPN1	EF-hand domain containing
1398	9.32	kd	CGS001-10845	CLPX	ATPases / AAA-type
1399	9.27	kd	CGS001-1534	CYB561	Cytochrome b genes
1400	9.25	oe	ccsbBroad304_03080	C16ORF80	-
1401	9.24	kd	CGS001-2621	GAS6	-
1402	9.23	cp	BRD-A48720949	testosterone	androgen receptor agonist
1403	9.23	kd	CGS001-115950	ZNF653	Zinc fingers, C2H2-type
1404	9.21	kd	CGS001-9871	SEC24D	-
1405	9.2	oe	ccsbBroad304_00098	ARG1	Arginase
1406	9.13	kd	CGS001-23576	DDAH1	Dimethylarginine dimethylaminohydrolases
1407	9.13	kd	CGS001-338	APOB	Apolipoproteins
1408	9.12	oe	ccsbBroad304_06095	DFFB	-
1409	9.11	kd	CGS001-4841	NONO	RNA binding motif (RRM) containing
1410	9.1	cp	BRD-K44094599	tacrolimus	Calcineurin inhibitor
1411	9.1	kd	CGS001-80714	PBX4	Homeoboxes / TALE class
1412	9.05	cc		Tumor necrosis factor superfamily LOF	-
1413	9.04	cp	BRD-K64341947	CFM-1571	Guanylate cyclase activator
1414	9.01	kd	CGS001-4193	MDM2	-
1415	9	cp	BRD-K70557564	zosuquidar	P-glycoprotein inhibitor
1416	9	oe	ccsbBroad304_06695	PCK2	-
1417	8.96	kd	CGS001-8915	BCL10	-
1418	8.95	kd	CGS001-29915	HCFC2	-
1419	8.94	cp	BRD-K88611939	aniracetam	Glutamate receptor agonist
1420	8.92	oe	ccsbBroad304_01611	STAT6	SH2 domain containing
1421	8.89	kd	CGS001-10497	UNC13B	-
1422	8.88	oe	ccsbBroad304_01979	AKR1C3	Prostaglandin synthases
1423	8.86	kd	CGS001-2067	ERCC1	-
1424	8.86	kd	CGS001-819	CAMLG	-
1425	8.86	oe	ccsbBroad304_00774	HOXA10	Homeoboxes / ANTP class : HOXL subclass
1426	8.81	cp	BRD-K69032158	diprotin-a	Dipeptidyl peptidase inhibitor
1427	8.81	cp	BRD-A48430263	pioglitazone	Insulin sensitizer
1428	8.8	kd	CGS001-23274	CLEC16A	C-type lectin domain containing
1429	8.78	kd	CGS001-90649	ZNF486	Zinc fingers, C2H2-type
1430	8.77	cp	BRD-K20655524	mefexamide	Psychoactive drug
1431	8.77	cp	BRD-K26117720	gingerol	Nitric oxide synthase inhibitor
1432	8.76	kd	CGS001-891	CCNB1	-
1433	8.75	kd	CGS001-5688	PSMA7	Proteasome subunits
1434	8.72	oe	ccsbBroad304_01453	RPS14	S ribosomal proteins
1435	8.71	cp	BRD-A65671304	candesartan	Angiotensin receptor antagonist
1436	8.69	cp	BRD-K89348303	ramipril	ACE inhibitor
1437	8.67	cp	BRD-K14767410	SC-560	Cyclooxygenase inhibitor
1438	8.66	cp	BRD-K90333595	phentolamine	Adrenergic receptor antagonist
1439	8.62	cp	BRD-K78294846	osthol	Calcium channel blocker
1440	8.61	kd	CGS001-84878	ZBTB45	BTB/POZ domain containing
1441	8.61	kd	CGS001-10365	KLF2	Kruppel-like transcription factors
1442	8.58	kd	CGS001-8836	GGH	Gamma-glutamyl hydrolase
1443	8.58	kd	CGS001-27243	CHMP2A	Charged multivesicular body proteins
1444	8.57	oe	ccsbBroad304_03103	SNX11	Sorting nexins
1445	8.55	kd	CGS001-55129	ANO10	Calcium activated chloride channel
1446	8.54	oe	ccsbBroad304_09429	FOXP4	Forkhead boxes
1447	8.54	oe	ccsbBroad304_03767	TOMM22	-
1448	8.52	kd	CGS001-51460	SFMBT1	Sterile alpha motif (SAM) domain containing
1449	8.47	oe	ccsbBroad304_06136	ECHS1	-
1450	8.47	oe	ccsbBroad304_01391	RFC5	ATPases / AAA-type
1451	8.46	kd	CGS001-79960	PHF17	-
1452	8.43	oe	ccsbBroad304_03687	NSFL1C	UBX domain containing
1453	8.4	kd	CGS001-8554	PIAS1	Zinc fingers, MIZ-type
1454	8.37	kd	CGS001-4199	ME1	-
1455	8.32	cp	BRD-A47706533	L-BSO	Glutathione transferase inhibitor
1456	8.32	kd	CGS001-5264	PHYH	-
1457	8.29	kd	CGS001-6207	RPS13	S ribosomal proteins
1458	8.29	kd	CGS001-79850	FAM57A	-
1459	8.24	kd	CGS001-6897	TARS	Aminoacyl tRNA synthetases / Class II
1460	8.21	kd	CGS001-5624	PROC	Endogenous ligands
1461	8.21	kd	CGS001-3957	LGALS2	Lectins, galactoside-binding
1462	8.16	kd	CGS001-51547	SIRT7	Histone deacetylases (HDACs)
1463	8.16	kd	CGS001-4976	OPA1	-
1464	8.08	kd	CGS001-51135	IRAK4	Interleukin-1 receptor-associated kinase (IRAK) family
1465	8.05	kd	CGS001-117196	MRGPRX4	GPCR / Class A : Orphans
1466	8.04	cp	BRD-K73290745	ICI-199441	Opioid receptor agonist
1467	8.02	kd	CGS001-126375	ZNF792	Zinc fingers, C2H2-type
1468	8.01	oe	ccsbBroad304_06329	GRPR	GPCR / Class A : Bombesin receptors
1469	7.97	cp	BRD-A22769835	homochlorcyclizine	Antihistamine
1470	7.96	cp	BRD-A39646320	HC-toxin	HDAC inhibitor
1471	7.96	cp	BRD-K83597974	pargyline	Monoamine oxidase inhibitor
1472	7.95	cp	BRD-A09094913	strychnine	Acetylcholine receptor antagonist
1473	7.93	cp	BRD-K20995441	U-54494A	Opioid receptor agonist
1474	7.91	kd	CGS001-8892	EIF2B2	-
1475	7.9	cp	BRD-K11634954	GBR-13069	Dopamine uptake inhibitor
1476	7.89	kd	CGS001-476	ATP1A1	ATPases / P-type
1477	7.89	kd	CGS001-8731	RNMT	-
1478	7.87	cc		FOS transcription factor family GOF	-
1479	7.85	oe	ccsbBroad304_02869	ASF1A	-
1480	7.84	kd	CGS001-9817	KEAP1	Kelch-like proteins
1481	7.83	kd	CGS001-51776	ZAK	MLK subfamily
1482	7.82	kd	CGS001-80349	WDR61	WD repeat domain containing
1483	7.82	kd	CGS001-874	CBR3	Short chain dehydrogenase/reductase superfamily / Classical SDR fold cluster 1
1484	7.81	kd	CGS001-8803	SUCLA2	-
1485	7.79	kd	CGS001-1855	DVL1	Dishevelled homologs
1486	7.76	kd	CGS001-5533	PPP3CC	Serine/threonine phosphatases / Protein phosphatase, catalytic subunits
1487	7.76	kd	CGS001-4205	MEF2A	Myocyte enhancer factors
1488	7.75	kd	CGS001-22978	NT5C2	Adenosine turnover
1489	7.75	cp	BRD-K56001384	antimycin-a	ATP synthase inhibitor
1490	7.73	oe	ccsbBroad304_02705	SIRT2	Histone deacetylases
1491	7.73	cp	BRD-K56115039	BU-226	Imidazoline receptor ligand
1492	7.71	kd	CGS001-10915	TCERG1	-
1493	7.68	cp	BRD-K10467831	tibolone	Androgen receptor agonist
1494	7.68	kd	CGS001-1508	CTSB	Cathepsins
1495	7.66	oe	ccsbBroad304_07598	PEMT	-
1496	7.63	oe	ccsbBroad304_01648	SERPINA7	Serine (or cysteine) peptidase inhibitors
1497	7.61	oe	ccsbBroad304_05963	CD44	CD molecules
1498	7.61	oe	ccsbBroad304_06820	PTS	-
1499	7.6	oe	ccsbBroad304_01377	RARG	Retinoic acid receptors
1500	7.6	oe	ccsbBroad304_01445	RPS3	S ribosomal proteins
1501	7.55	oe	ccsbBroad304_00496	ELF4	ETS Transcription Factors
1502	7.54	oe	ccsbBroad304_04064	PRR15L	-
1503	7.53	kd	CGS001-6208	RPS14	S ribosomal proteins
1504	7.51	kd	CGS001-27032	ATP2C1	Calcium-ATPases
1505	7.48	oe	ccsbBroad304_13985	ZNF200	Zinc fingers, C2H2-type
1506	7.47	cp	BRD-K74402642	NSC-632839	Ubiquitin specific protease inhibitor
1507	7.47	oe	ccsbBroad304_06018	COMT	Catecholamine turnover
1508	7.47	cp	BRD-A30435184	metergoline	Dopamine receptor agonist
1509	7.43	cp	BRD-K66019333	oxantel	Anthelmintic
1510	7.42	oe	ccsbBroad304_01675	TK1	-
1511	7.41	oe	ccsbBroad304_01463	RPS27A	S ribosomal proteins
1512	7.34	kd	CGS001-9123	SLC16A3	SLC16 family of monocarboxylate transporters
1513	7.29	kd	CGS001-1871	E2F3	-
1514	7.29	kd	CGS001-4850	CNOT4	RNA binding motif (RRM) containing
1515	7.29	kd	CGS001-481	ATP1B1	ATPases / P-type
1516	7.28	kd	CGS001-4790	NFKB1	NFkappaB transcription factor family
1517	7.21	kd	CGS001-6632	SNRPD1	-
1518	7.2	oe	ccsbBroad304_10157	LHX8	Homeoboxes / LIM class
1519	7.2	kd	CGS001-3109	HLA-DMB	Immunoglobulin superfamily / C1-set domain containing
1520	7.18	oe	ccsbBroad304_00081	APOC3	Apolipoproteins
1521	7.18	oe	ccsbBroad304_02249	KIAA0494	-
1522	7.17	cp	BRD-K06712146	YM-90709	IL5 inhibitor
1523	7.17	kd	CGS001-336	APOA2	Apolipoproteins
1524	7.15	cp	BRD-K08417745	SID-26681509	Cathepsin inhibitor
1525	7.13	oe	ccsbBroad304_01279	PRKAG1	AMPK subfamily
1526	7.13	oe	ccsbBroad304_02840	PISD	Decarboxylases
1527	7.12	cp	BRD-K67537649	PQ-401	IGF-1 inhibitor
1528	7.1	oe	ccsbBroad304_07699	GPR83	GPCR / Class A : Orphans
1529	7.08	oe	ccsbBroad304_08782	SNX6	Sorting nexins
1530	7.06	cp	BRD-K96144918	mead-acid	KPL-1 tumor suppressor
1531	7.05	oe	ccsbBroad304_08805	SLC22A23	Orphan or poorly characterized SLC22 family members
1532	7.03	kd	CGS001-10482	NXF1	-
1533	7.02	oe	ccsbBroad304_02271	LPGAT1	-
1534	7.02	cp	BRD-A09722536	cyclophosphamide	DNA alkylating agent
1535	6.99	cp	BRD-K93480852	KN-93	Calcium-calmodulin dependent protein kinase inhibitor
1536	6.99	cp	BRD-K14536225	piceid	Glucosidase inhibitor
1537	6.98	cp	BRD-K63630713	etacrynic-acid	Sodium/potassium/chloride transporter inhibitor
1538	6.95	kd	CGS001-7465	WEE1	WEE family
1539	6.94	oe	ccsbBroad304_01087	NF2	A-kinase anchor proteins
1540	6.94	cp	BRD-A23072235	pheniramine	Histamine receptor antagonist
1541	6.88	kd	CGS001-5357	PLS1	EF-hand domain containing
1542	6.86	oe	ccsbBroad304_06654	NPM1	-
1543	6.83	cc		Nucleoporin LOF	-
1544	6.8	cp	BRD-K63945320	dihydrosamidin	Phospholipase inhibitor
1545	6.79	kd	CGS001-2674	GFRA1	GDNF receptor family
1546	6.79	kd	CGS001-1028	CDKN1C	-
1547	6.78	oe	ccsbBroad304_01061	NAB2	-
1548	6.74	kd	CGS001-6428	SRSF3	RNA binding motif (RRM) containing
1549	6.73	cp	BRD-A31801025	formestane	Aromatase inhibitor
1550	6.73	kd	CGS001-11116	FGFR1OP	-
1551	6.71	cp	BRD-A31007383	SDZ-WAG-994	Adenosine receptor agonist
1552	6.71	kd	CGS001-662	BNIP1	-
1553	6.68	kd	CGS001-527	ATP6V0C	ATPases / V-type
1554	6.66	kd	CGS001-29116	MYLIP	-
1555	6.63	oe	ccsbBroad304_08339	CMPK1	-
1556	6.63	kd	CGS001-6418	SET	-
1557	6.63	kd	CGS001-23566	LPAR3	GPCR / Class A : Lysophospholipid receptors : Lysophosphatidic acid
1558	6.63	kd	CGS001-5243	ABCB1	ATP binding cassette transporters / subfamily B
1559	6.61	kd	CGS001-4303	FOXO4	Forkhead boxes
1560	6.61	kd	CGS001-1978	EIF4EBP1	-
1561	6.6	cp	BRD-K07762753	aminopurvalanol-a	Tyrosine kinase inhibitor
1562	6.58	kd	CGS001-7291	TWIST1	Basic helix-loop-helix proteins
1563	6.57	oe	ccsbBroad304_05982	CDX2	Homeoboxes / ANTP class : HOXL subclass
1564	6.54	cp	BRD-K10136726	tosyllysyl-chloromethyl-ketone	Chymotrypsin inhibitor
1565	6.54	kd	CGS001-801	CALM1	EF-hand domain containing
1566	6.53	kd	CGS001-11230	PRAF2	-
1567	6.53	kd	CGS001-324	APC	Armadillo repeat containing
1568	6.53	kd	CGS001-7915	ALDH5A1	Aldehyde dehydrogenases
1569	6.5	cp	BRD-K42452249	EO-1428	p38 MAPK inhibitor
1570	6.5	kd	CGS001-11057	ABHD2	Abhydrolase domain containing
1571	6.47	oe	ccsbBroad304_02257	ZBTB24	BTB/POZ domain containing
1572	6.46	kd	CGS001-1211	CLTA	-
1573	6.44	oe	ccsbBroad304_00552	FEN1	-
1574	6.44	kd	CGS001-1845	DUSP3	Protein tyrosine phosphatases / Class I Cys-based PTPs : Atypical dual specificity phosphatases
1575	6.43	cp	BRD-A92630576	trimebutine	Opioid receptor agonist
1576	6.39	oe	ccsbBroad304_03028	RBMX	RNA binding motif (RRM) containing
1577	6.39	oe	ccsbBroad304_06278	GK	Glycerol kinases
1578	6.39	kd	CGS001-23509	POFUT1	Fucosyltransferases
1579	6.39	kd	CGS001-5523	PPP2R3A	EF-hand domain containing
1580	6.39	kd	CGS001-2634	GBP2	-
1581	6.38	cp	BRD-K30990140	FR-122047	Cyclooxygenase inhibitor
1582	6.38	kd	CGS001-6643	SNX2	Sorting nexins
1583	6.37	kd	CGS001-79862	ZNF669	Zinc fingers, C2H2-type
1584	6.35	kd	CGS001-117581	TWIST2	Basic helix-loop-helix proteins
1585	6.35	kd	CGS001-81544	GDPD5	-
1586	6.35	cp	BRD-K36616567	doxepin	Histamine receptor antagonist
1587	6.34	kd	CGS001-5048	PAFAH1B1	WD repeat domain containing
1588	6.34	kd	CGS001-978	CDA	-
1589	6.34	oe	ccsbBroad304_06542	LTBR	Tumor necrosis factor receptor superfamily
1590	6.34	cp	BRD-A69512159	carbidopa	Aromatic L-amino acid decarboxylase inhibitor
1591	6.33	cp	BRD-K75478907	GS-39783	GABA receptor modulator
1592	6.3	oe	ccsbBroad304_01294	PRKRIR	THAP (C2CH-type zinc finger) domain containing
1593	6.28	kd	CGS001-7803	PTP4A1	Protein tyrosine phosphatases / Class I Cys-based PTPs : PRLs
1594	6.26	oe	ccsbBroad304_00737	UBE2K	Ubiquitin-conjugating enzymes E2
1595	6.26	kd	CGS001-5709	PSMD3	Proteasome (prosome, macropain) subunits
1596	6.26	kd	CGS001-2101	ESRRA	Estrogen-related receptors
1597	6.24	kd	CGS001-22930	RAB3GAP1	-
1598	6.24	kd	CGS001-10776	ARPP19	-
1599	6.22	kd	CGS001-10691	GMEB1	-
1600	6.21	kd	CGS001-6909	TBX2	T-boxes
1601	6.19	cp	BRD-K19284129	salvinorin-a	Opioid receptor agonist
1602	6.18	oe	ccsbBroad304_03182	GLOD4	-
1603	6.17	cp	BRD-K76587808	fraxetin	Antioxidant
1604	6.16	oe	ccsbBroad304_00122	ATP1B1	ATPases / P-type
1605	6.13	cp	BRD-K43149758	myricetin	Androgen receptor agonist
1606	6.12	cp	BRD-K43405658	tyrphostin-AG-527	Protein tyrosine kinase inhibitor
1607	6.11	oe	ccsbBroad304_06090	DDOST	-
1608	6.11	kd	CGS001-51750	RTEL1	-
1609	6.11	kd	CGS001-4697	NDUFA4	-
1610	6.07	oe	ccsbBroad304_07383	STK17A	Death-associated kinase (DAPK) family
1611	6.06	oe	ccsbBroad304_00422	DARS	Aminoacyl tRNA synthetases / Class II
1612	6.05	kd	CGS001-51520	LARS	Aminoacyl tRNA synthetases / Class I
1613	6.03	cp	BRD-A93206962	L-755507	Adrenergic receptor agonist
1614	6.03	oe	ccsbBroad304_00606	GABPB1	Ankyrin repeat domain containing
1615	6.02	oe	ccsbBroad304_04626	EGLN3	-
1616	6.01	kd	CGS001-5869	RAB5B	RAB, member RAS oncogene
1617	5.97	kd	CGS001-8031	NCOA4	-
1618	5.96	kd	CGS001-2171	FABP5	Fatty acid-binding proteins
1619	5.95	oe	ccsbBroad304_02203	MAD2L1BP	-
1620	5.95	cp	BRD-A54487287	cortisone	Glucocorticoid receptor agonist
1621	5.92	kd	CGS001-2224	FDPS	Lanosterol biosynthesis pathway
1622	5.91	cp	BRD-K06198550	isorotenone	Mitochondrial complex I inhibitor
1623	5.9	kd	CGS001-124626	ZPBP2	Immunoglobulin superfamily / Immunoglobulin-like domain containing
1624	5.9	kd	CGS001-10325	RRAGB	-
1625	5.9	kd	CGS001-811	CALR	-
1626	5.89	kd	CGS001-118442	GPR62	GPCR / Class A : Orphans
1627	5.88	oe	ccsbBroad304_00361	ATF2	basic leucine zipper proteins
1628	5.87	kd	CGS001-1615	DARS	Aminoacyl tRNA synthetases / Class II
1629	5.86	cp	BRD-A60070924	alpha-estradiol	Estrogen receptor agonist
1630	5.83	kd	CGS001-25937	WWTR1	Hippo Signaling
1631	5.82	kd	CGS001-7270	TTF1	-
1632	5.79	kd	CGS001-2647	BLOC1S1	Biogenesis of lysosomal organelles complex-1 subunits
1633	5.79	oe	ccsbBroad304_10232	PDIA5	Protein disulfide isomerases
1634	5.77	oe	ccsbBroad304_02157	MED21	-
1635	5.76	oe	ccsbBroad304_00490	EIF4EBP1	-
1636	5.74	oe	ccsbBroad304_02691	PUF60	RNA binding motif (RRM) containing
1637	5.74	kd	CGS001-10392	NOD1	Nucleotide-binding domain and leucine rich repeat containing
1638	5.71	cp	BRD-A74907996	equol	Estrogen receptor agonist
1639	5.71	kd	CGS001-10109	ARPC2	Actin related protein 2/3 complex subunits
1640	5.7	kd	CGS001-9324	HMGN3	High-mobility group / Canonical
1641	5.7	cp	BRD-K09991945	GSK-3-inhibitor-II	PKC inhibitor
1642	5.69	oe	ccsbBroad304_07029	TADA2A	-
1643	5.69	oe	ccsbBroad304_04153	PHF17	-
1644	5.67	kd	CGS001-5825	ABCD3	ATP binding cassette transporters / subfamily D
1645	5.65	oe	ccsbBroad304_13912	NDUFB1	Mitochondrial respiratory chain complex / Complex I
1646	5.65	oe	ccsbBroad304_02923	PHF19	Zinc fingers, PHD-type
1647	5.61	kd	CGS001-7913	DEK	-
1648	5.6	kd	CGS001-7391	USF1	Basic helix-loop-helix proteins
1649	5.58	kd	CGS001-4780	NFE2L2	basic leucine zipper proteins
1650	5.57	cp	BRD-K13810148	givinostat	HDAC inhibitor
1651	5.55	kd	CGS001-10607	TBL3	WD repeat domain containing
1652	5.55	kd	CGS001-5607	MAP2K5	MAPKK:STE7 family
1653	5.55	kd	CGS001-10632	ATP5L	ATPases / F-type
1654	5.54	cc		FXR antagonist	-
1655	5.53	kd	CGS001-7431	VIM	Intermediate filaments type III
1656	5.53	kd	CGS001-57761	TRIB3	Trbl family
1657	5.52	cp	BRD-K26674531	GR-235	Estrogen receptor agonist
1658	5.51	oe	ccsbBroad304_01677	TLE2	WD repeat domain containing
1659	5.47	kd	CGS001-7004	TEAD4	-
1660	5.47	kd	CGS001-54850	FBXL12	F-boxes / Leucine-rich repeats
1661	5.47	kd	CGS001-1959	EGR2	Zinc fingers, C2H2-type
1662	5.46	cp	BRD-K34330170	rotenonic-acid	Retinoid receptor antagonist
1663	5.45	cp	BRD-A83431637	resmethrin	Cytochrome P450 inhibitor
1664	5.42	oe	ccsbBroad304_07427	PIGB	Dolichyl D-mannosyl phosphate dependent mannosyltransferases
1665	5.4	oe	ccsbBroad304_02028	SOCS2	SH2 domain containing
1666	5.4	kd	CGS001-9126	SMC3	Structural maintenance of chromosomes proteins
1667	5.39	cp	BRD-K54411430	robustic-acid	cAMP inhibitor
1668	5.39	kd	CGS001-25839	COG4	Components of oligomeric golgi complex
1669	5.37	oe	ccsbBroad304_00651	GNAI3	-
1670	5.37	oe	ccsbBroad304_01101	NME1	-
1671	5.36	cp	BRD-K14200658	syrosingopine	Vesicular monoamine transporter inhibitor
1672	5.36	cp	BRD-A18763547	BAX-channel-blocker	Cytochrome C release inhibitor
1673	5.35	oe	ccsbBroad304_01741	UBE2V1	Ubiquitin-conjugating enzymes E2
1674	5.34	kd	CGS001-6617	SNAPC1	-
1675	5.33	kd	CGS001-9170	LPAR2	GPCR / Class A : Lysophospholipid receptors : Lysophosphatidic acid
1676	5.32	oe	ccsbBroad304_04054	PHF23	Zinc fingers, PHD-type
1677	5.32	kd	CGS001-2821	GPI	-
1678	5.32	kd	CGS001-523	ATP6V1A	ATPases / V-type
1679	5.32	oe	ccsbBroad304_02415	TUBB3	Tubulins
1680	5.31	kd	CGS001-29946	SERTAD3	-
1681	5.31	kd	CGS001-1390	CREM	basic leucine zipper proteins
1682	5.26	kd	CGS001-26271	FBXO5	F-boxes / other
1683	5.25	cp	BRD-A14798026	mestranol	Estrogen receptor agonist
1684	5.25	cp	BRD-A72596465	GW-6471	PPAR receptor antagonist
1685	5.18	cp	BRD-K82036761	sertraline	Serotonin receptor antagonist
1686	5.17	cp	BRD-A96897502	U-74389F	Lipid peroxidase inhibitor
1687	5.17	cp	BRD-K57033106	tripelennamine	Histamine receptor antagonist
1688	5.16	cp	BRD-K17823458	danoprevir	HCV inhibitor
1689	5.14	cp	BRD-K77390737	xanthohumol	ATPase inhibitor
1690	5.14	oe	ccsbBroad304_01204	PIK3CD	Phosphatidylinositol kinases
1691	5.14	oe	ccsbBroad304_08694	TBX20	T-boxes
1692	5.13	kd	CGS001-5265	SERPINA1	Serine (or cysteine) peptidase inhibitors
1693	5.12	oe	ccsbBroad304_01137	P2RY6	GPCR / Class A : Purinergic receptors, P2Y
1694	5.11	cp	BRD-K65285700	BRD-K65285700	Cannabinoid receptor agonist
1695	5.11	kd	CGS001-125965	COX6B2	Mitochondrial respiratory chain complex / Complex IV
1696	5.05	oe	ccsbBroad304_02086	PDLIM1	-
1697	5.03	kd	CGS001-23786	BCL2L13	-
1698	5.02	kd	CGS001-9900	SV2A	Major facilitator superfamily (MFS) of transporters
1699	5.01	kd	CGS001-1649	DDIT3	-
1700	5	oe	ccsbBroad304_00734	HDAC1	Histone deacetylases
1701	5	oe	ccsbBroad304_02569	BTG3	-
1702	4.99	cp	BRD-K82147103	lofepramine	Norepinephrine reuptake inhibitor
1703	4.97	oe	ccsbBroad304_00957	M6PR	-
1704	4.96	kd	CGS001-1803	DPP4	Prolyl oligopeptidase
1705	4.95	kd	CGS001-58528	RRAGD	-
1706	4.95	oe	ccsbBroad304_00283	CDKN2C	Ankyrin repeat domain containing
1707	4.94	kd	CGS001-192669	EIF2C3	-
1708	4.92	kd	CGS001-54469	ZFAND6	Zinc fingers, AN1-type domain containing
1709	4.92	kd	CGS001-10285	SMNDC1	Tudor domain containing
1710	4.92	kd	CGS001-11331	PHB2	-
1711	4.92	kd	CGS001-161	AP2A2	-
1712	4.91	oe	ccsbBroad304_05523	KRT26	Intermediate filaments type I, keratins (acidic)
1713	4.91	oe	ccsbBroad304_01929	DYRK2	Dyrk2 subfamily
1714	4.91	oe	ccsbBroad304_07676	PLK2	Polo-like kinase (PLK) family
1715	4.91	oe	ccsbBroad304_03121	NRBF2	-
1716	4.88	cp	BRD-A82656074	naltrindole	Opioid receptor antagonist
1717	4.87	cp	BRD-K85503079	perospirone	Dopamine receptor antagonist
1718	4.86	oe	ccsbBroad304_03934	LEPRE1	-
1719	4.86	oe	ccsbBroad304_04271	MXD3	Basic helix-loop-helix proteins
1720	4.85	cp	BRD-A65013509	oxybutynin	Acetylcholine receptor antagonist
1721	4.83	kd	CGS001-11344	TWF2	Twinfilin subfamily
1722	4.81	oe	ccsbBroad304_01026	MNAT1	RING-type (C3HC4) zinc fingers
1723	4.81	kd	CGS001-8204	NRIP1	-
1724	4.8	oe	ccsbBroad304_01607	STAT1	SH2 domain containing
1725	4.79	oe	ccsbBroad304_03647	CNDP2	Carnosine dipeptidase
1726	4.77	cp	BRD-K14618467	IKK-16	IKK inhibitor
1727	4.77	cp	BRD-K03981224	ethisterone	Progestogen hormone
1728	4.74	kd	CGS001-23011	RAB21	RAB, member RAS oncogene
1729	4.74	kd	CGS001-56647	BCCIP	-
1730	4.73	cc		NADH ubiquinone oxidoreductase core subunits GOF	-
1731	4.72	oe	ccsbBroad304_07528	DMTF1	-
1732	4.72	kd	CGS001-9870	KIAA0317	-
1733	4.72	oe	ccsbBroad304_00433	DECR1	Short chain dehydrogenase/reductase superfamily / Classical SDR fold cluster 1
1734	4.71	cp	BRD-K46469693	SCH-442416	Adenosine receptor antagonist
1735	4.69	kd	CGS001-5164	PDK2	PDHK family
1736	4.68	oe	ccsbBroad304_06384	HMOX1	Haem oxygenase
1737	4.68	oe	ccsbBroad304_08724	CYP20A1	Cytochrome P450s
1738	4.68	kd	CGS001-9687	GREB1	-
1739	4.68	oe	ccsbBroad304_02208	PDIA4	Protein disulfide isomerases
1740	4.66	kd	CGS001-1456	CSNK1G3	Casein kinase 1 (CK1) family
1741	4.65	kd	CGS001-7471	WNT1	Endogenous ligands
1742	4.63	kd	CGS001-1431	CS	-
1743	4.63	oe	ccsbBroad304_03005	HCAR1	GPCR / Class A : Hydroxy-carboxylic acid receptors
1744	4.61	kd	CGS001-5144	PDE4D	Phosphodiesterases
1745	4.61	kd	CGS001-27198	HCAR1	GPCR / Class A : Hydroxy-carboxylic acid receptors
1746	4.61	kd	CGS001-652	BMP4	Bone morphogenetic proteins
1747	4.58	oe	ccsbBroad304_02036	ARHGEF7	Rho guanine nucleotide exchange factors
1748	4.56	kd	CGS001-4601	MXI1	Basic helix-loop-helix proteins
1749	4.55	kd	CGS001-84875	PARP10	Poly (ADP-ribose) polymerases
1750	4.55	kd	CGS001-1497	CTNS	-
1751	4.53	kd	CGS001-4302	MLLT6	Zinc fingers, PHD-type
1752	4.53	kd	CGS001-4297	MLL	-
1753	4.51	cp	BRD-K44067360	flufenamic-acid	Chloride channel blocker
1754	4.5	oe	ccsbBroad304_07667	CGRRF1	RING-type (C3HC4) zinc fingers
1755	4.5	kd	CGS001-5106	PCK2	-
1756	4.5	kd	CGS001-3856	KRT8	Intermediate filaments type II, keratins (basic)
1757	4.49	oe	ccsbBroad304_00602	SLC37A4	SLC37 family of phosphosugar/phosphate exchangers
1758	4.48	kd	CGS001-9787	DLGAP5	-
1759	4.47	kd	CGS001-327	APEH	Prolyl oligopeptidase
1760	4.47	kd	CGS001-27201	GPR78	GPCR / Class A : Orphans
1761	4.46	cp	BRD-A52193669	withaferin-a	IKK inhibitor
1762	4.46	kd	CGS001-8324	FZD7	GPCR / Class F : Frizzled receptors
1763	4.46	kd	CGS001-9031	BAZ1B	Zinc fingers, PHD-type
1764	4.45	kd	CGS001-6676	SPAG4	-
1765	4.45	kd	CGS001-11182	SLC2A6	Solute carriers
1766	4.45	oe	ccsbBroad304_05758	ACADSB	-
1767	4.44	oe	ccsbBroad304_07506	UBAP2L	-
1768	4.44	oe	ccsbBroad304_00572	FKBP3	-
1769	4.44	oe	ccsbBroad304_02604	B3GNT1	-
1770	4.43	cp	BRD-K39733634	L-161982	Prostanoid receptor antagonist
1771	4.41	kd	CGS001-3171	FOXA3	Forkhead boxes
1772	4.4	oe	ccsbBroad304_08307	ZC3HC1	Zinc fingers, C3HC-type
1773	4.4	oe	ccsbBroad304_02708	TRIM32	-
1774	4.4	oe	ccsbBroad304_07267	PDLIM4	-
1775	4.4	oe	ccsbBroad304_03394	GPR84	GPCR / Class A : Fatty acid receptors
1776	4.4	cp	BRD-K79602928	metformin	Insulin sensitizer
1777	4.39	kd	CGS001-54512	EXOSC4	-
1778	4.39	kd	CGS001-255877	BCL6B	BTB/POZ domain containing
1779	4.37	cp	BRD-U66370498	androstanol	CAR antagonist
1780	4.37	cp	BRD-A19248578	latrunculin-b	Actin polymerization inhibitor
1781	4.37	kd	CGS001-10616	RBCK1	RING-type (C3HC4) zinc fingers
1782	4.35	oe	ccsbBroad304_10064	NDUFS7	Mitochondrial respiratory chain complex / Complex I
1783	4.35	oe	ccsbBroad304_00443	DHFR	Oxidoreductases
1784	4.35	oe	ccsbBroad304_00110	ASGR2	C-type lectin domain containing
1785	4.35	oe	ccsbBroad304_06734	PLAT	Chymotrypsin
1786	4.35	oe	ccsbBroad304_02761	SIRT3	Histone deacetylases (HDACs)
1787	4.34	cp	BRD-A85472596	L-670596	Prostanoid receptor antagonist
1788	4.34	kd	CGS001-51174	TUBD1	Tubulins
1789	4.34	kd	CGS001-1153	CIRBP	RNA binding motif (RRM) containing
1790	4.32	kd	CGS001-10253	SPRY2	-
1791	4.32	kd	CGS001-1952	CELSR2	Cadherins / Major cadherins
1792	4.3	cp	BRD-A33711280	metixene	Acetylcholine receptor antagonist
1793	4.3	kd	CGS001-94233	OPN4	GPCR / Class A : Opsin receptors
1794	4.29	kd	CGS001-147179	WIPF2	-
1795	4.29	kd	CGS001-57018	CCNL1	-
1796	4.26	oe	ccsbBroad304_02438	FAM3C	-
1797	4.26	oe	ccsbBroad304_00183	C1S	Complement system
1798	4.24	kd	CGS001-291	SLC25A4	Mitochondrial nucleotide transporter subfamily
1799	4.23	cp	BRD-K37792168	denbufylline	Phosphodiesterase inhibitor
1800	4.23	cp	BRD-K80396088	gliquidone	Sulfonylurea
1801	4.21	oe	ccsbBroad304_09036	WDR61	WD repeat domain containing
1802	4.19	cp	BRD-K61691971	avrainvillamide-analog-1	nucleophosmin inhibitor
1803	4.18	kd	CGS001-6392	SDHD	Mitochondrial respiratory chain complex / Complex II
1804	4.18	kd	CGS001-9200	PTPLA	-
1805	4.18	kd	CGS001-8028	MLLT10	Zinc fingers, PHD-type
1806	4.17	oe	ccsbBroad304_03372	CAB39	-
1807	4.17	oe	ccsbBroad304_06830	RAB5A	RAB, member RAS oncogene
1808	4.17	oe	ccsbBroad304_01071	NDUFB5	Mitochondrial respiratory chain complex / Complex I
1809	4.17	oe	ccsbBroad304_03266	ERGIC2	-
1810	4.17	oe	ccsbBroad304_01240	POLR2F	RNA polymerase subunits
1811	4.14	cc		MDM inhibitor	-
1812	4.14	oe	ccsbBroad304_09665	SIK1	QIK subfamily
1813	4.14	oe	ccsbBroad304_07754	FGFR1OP	-
1814	4.13	kd	CGS001-866	SERPINA6	Serine (or cysteine) peptidase inhibitors
1815	4.13	kd	CGS001-23596	OPN3	GPCR / Class A : Opsin receptors
1816	4.12	cp	BRD-A29731977	17-hydroxyprogesterone-caproate	progesterone receptor agonist
1817	4.12	oe	ccsbBroad304_02213	TRAF4	RING-type (C3HC4) zinc fingers
1818	4.11	kd	CGS001-115	ADCY9	Adenylyl cyclases
1819	4.07	oe	ccsbBroad304_00757	HMGA1	High-mobility group / Canonical
1820	4.06	cp	BRD-A41519720	ezetimibe	Niemann-Pick C1-like 1 protein antagonist
1821	4.05	kd	CGS001-2263	FGFR2	Type V RTKs: FGF (fibroblast growth factor) receptor family
1822	4.04	kd	CGS001-10269	ZMPSTE24	-
1823	4.03	kd	CGS001-535	ATP6V0A1	ATPases / V-type
1824	4.02	oe	ccsbBroad304_05972	CDC25C	Serine/threonine phosphatases / Protein phosphatase 1, regulatory subunits
1825	4.02	cp	BRD-A50764878	MDL-73005EF	Serotonin receptor antagonist
1826	3.95	kd	CGS001-9014	TAF1B	-
1827	3.94	oe	ccsbBroad304_01662	TFDP2	-
1828	3.91	oe	ccsbBroad304_00986	MCM2	-
1829	3.89	oe	ccsbBroad304_00873	INPP1	Inositol polyphosphate phosphatases
1830	3.89	oe	ccsbBroad304_10882	HLA-DRB1	Immunoglobulin superfamily / C1-set domain containing
1831	3.89	kd	CGS001-89766	UMODL1	-
1832	3.84	cp	BRD-K70511574	sunitinib	PLK inhibitor
1833	3.84	cp	BRD-K56064827	EI-273	PKC inhibitor
1834	3.84	cp	BRD-K93433262	alfacalcidol	Vitamin D receptor agonist
1835	3.81	kd	CGS001-85442	KNDC1	-
1836	3.81	cp	BRD-K83963101	MLN-8054	Aurora kinase inhibitor
1837	3.79	oe	ccsbBroad304_01936	RAE1	WD repeat domain containing
1838	3.76	kd	CGS001-6793	STK10	SLK subfamily
1839	3.76	kd	CGS001-256281	NUDT14	Nudix motif containing
1840	3.75	oe	ccsbBroad304_00499	ELK3	ETS Transcription Factors
1841	3.75	oe	ccsbBroad304_06797	PSMA5	Proteasome subunits
1842	3.74	oe	ccsbBroad304_02533	NOXA1	-
1843	3.74	kd	CGS001-9797	TATDN2	-
1844	3.74	kd	CGS001-23300	ATMIN	Zinc fingers, C2H2-type
1845	3.72	oe	ccsbBroad304_00789	HSBP1	-
1846	3.72	kd	CGS001-5332	PLCB4	Phosphoinositide-specific phospholipase C
1847	3.71	kd	CGS001-23325	KIAA1033	-
1848	3.7	oe	ccsbBroad304_09054	EGFL8	-
1849	3.7	cp	BRD-K50495309	SRC-kinase-inhibitor-I	SRC inhibitor
1850	3.7	cp	BRD-K02953697	naringin	Cytochrome P450 inhibitor
1851	3.7	cp	BRD-A72758037	asiatic-acid	Apoptosis stimulant
1852	3.7	cp	BRD-K72903603	zidovudine	Reverse transcriptase inhibitor
1853	3.67	cp	BRD-A43849199	karakoline	Phytotoxin
1854	3.66	oe	ccsbBroad304_09391	DTX2	RING-type (C3HC4) zinc fingers
1855	3.66	kd	CGS001-7466	WFS1	-
1856	3.66	kd	CGS001-822	CAPG	-
1857	3.66	oe	ccsbBroad304_07238	STK24	YSK subfamily
1858	3.66	oe	ccsbBroad304_06402	PRMT2	Protein arginine N-methyltransferases
1859	3.65	kd	CGS001-8660	IRS2	Pleckstrin homology (PH) domain containing
1860	3.65	kd	CGS001-1874	E2F4	-
1861	3.61	kd	CGS001-7056	THBD	CD molecules
1862	3.61	kd	CGS001-10955	SERINC3	-
1863	3.61	kd	CGS001-10456	HAX1	-
1864	3.6	cp	BRD-K82164249	andarine	Androgen receptor modulator
1865	3.59	cp	BRD-K11905747	spectinomycin	Bacterial 30S ribosomal subunit inhibitor
1866	3.58	kd	CGS001-143187	VTI1A	-
1867	3.58	kd	CGS001-7905	REEP5	Receptor accessory proteins
1868	3.57	cp	BRD-K28120222	parthenolide	NFkB pathway inhibitor
1869	3.56	oe	ccsbBroad304_00620	GCDH	-
1870	3.55	kd	CGS001-51545	ZNF581	Zinc fingers, C2H2-type
1871	3.55	kd	CGS001-7082	TJP1	-
1872	3.55	kd	CGS001-9	NAT1	-
1873	3.54	oe	ccsbBroad304_00793	HSD17B4	Short chain dehydrogenase/reductase superfamily / Classical SDR fold cluster 3
1874	3.53	kd	CGS001-5824	PEX19	-
1875	3.5	cp	BRD-A89175223	bisoprolol	Adrenergic receptor antagonist
1876	3.5	kd	CGS001-182	JAG1	CD molecules
1877	3.5	kd	CGS001-50810	HDGFRP3	-
1878	3.47	oe	ccsbBroad304_06235	G6PD	-
1879	3.47	oe	ccsbBroad304_05836	BIRC5	Inhibitors of apoptosis (IAP) protein family
1880	3.47	kd	CGS001-9670	IPO13	Importins
1881	3.47	kd	CGS001-3460	IFNGR2	Interferon receptor family
1882	3.47	kd	CGS001-597	BCL2A1	-
1883	3.46	cp	BRD-K18523449	mestanolone	Androgenic steroid
1884	3.45	kd	CGS001-64750	SMURF2	-
1885	3.45	kd	CGS001-2063	NR2F6	COUP-TF-like receptors
1886	3.44	kd	CGS001-10856	RUVBL2	ATPases / AAA-type
1887	3.44	kd	CGS001-9815	GIT2	Ankyrin repeat domain containing
1888	3.43	oe	ccsbBroad304_03618	OSGEP	-
1889	3.42	kd	CGS001-11098	PRSS23	Serine peptidases / Serine peptidases
1890	3.42	kd	CGS001-4637	MYL6	EF-hand domain containing
1891	3.42	kd	CGS001-2266	FGG	Endogenous ligands
1892	3.42	kd	CGS001-10668	CGRRF1	RING-type (C3HC4) zinc fingers
1893	3.4	oe	ccsbBroad304_01967	PPAP2A	Lipid phosphate phosphatases
1894	3.39	kd	CGS001-5605	MAP2K2	MAPKK:STE7 family
1895	3.38	cp	BRD-K52397688	amperozide	Dopamine receptor antagonist
1896	3.38	oe	ccsbBroad304_00517	ESR1	Estrogen receptors
1897	3.37	kd	CGS001-27316	RBMX	RNA binding motif (RRM) containing
1898	3.37	kd	CGS001-79006	METRN	-
1899	3.37	kd	CGS001-9131	AIFM1	-
1900	3.34	kd	CGS001-10558	SPTLC1	Serine palmitoyltransferase
1901	3.33	kd	CGS001-8649	LAMTOR3	-
1902	3.31	kd	CGS001-5236	PGM1	-
1903	3.3	cp	BRD-A70731303	avrainvillamide-analog-5	nucleophosmin inhibitor
1904	3.3	kd	CGS001-2232	FDXR	-
1905	3.29	kd	CGS001-22955	SCMH1	Sterile alpha motif (SAM) domain containing
1906	3.29	kd	CGS001-221	ALDH3B1	Aldehyde dehydrogenases
1907	3.26	kd	CGS001-10781	ZNF266	Zinc fingers, C2H2-type
1908	3.26	kd	CGS001-55163	PNPO	-
1909	3.24	cp	BRD-K66956375	oleoylethanolamide	Cannabinoid receptor agonist
1910	3.24	kd	CGS001-89910	UBE3B	-
1911	3.24	kd	CGS001-5002	SLC22A18	Orphan or poorly characterized SLC22 family members
1912	3.24	kd	CGS001-2023	ENO1	-
1913	3.24	kd	CGS001-8208	CHAF1B	WD repeat domain containing
1914	3.22	oe	ccsbBroad304_06539	LSS	Lanosterol biosynthesis pathway
1915	3.21	cp	BRD-A94413429	NTNCB	Neuropeptide receptor antagonist
1916	3.21	kd	CGS001-56889	TM9SF3	-
1917	3.21	kd	CGS001-10559	SLC35A1	SLC35 family of nucleotide sugar transporters
1918	3.21	cp	BRD-K24994810	androstenol	GABA receptor modulator
1919	3.19	oe	ccsbBroad304_04294	ATG10	-
1920	3.19	kd	CGS001-10914	PAPOLA	-
1921	3.19	oe	ccsbBroad304_02337	SLC25A13	Mitochondrial amino acid transporter subfamily
1922	3.19	oe	ccsbBroad304_00401	CYB5A	Cytochrome b genes
1923	3.19	oe	ccsbBroad304_01218	PLK1	Polo-like kinase (PLK) family
1924	3.18	cp	BRD-A35623999	CGP-37157	L-type calcium channel blocker
1925	3.18	kd	CGS001-55422	ZNF331	Zinc fingers, C2H2-type
1926	3.18	kd	CGS001-9712	USP6NL	-
1927	3.18	kd	CGS001-162699	TCEB3C	-
1928	3.18	cp	BRD-A07765530	epinephrine	carbonic anhydrase activator
1929	3.17	cp	BRD-A01317026	7,8-dihydro-L-biopterin	Dihydroneopterin aldolase inhibitor
1930	3.17	cp	BRD-A29437505	RWJ-21757	TLR agonist
1931	3.15	oe	ccsbBroad304_03806	MCOLN1	Voltage-gated ion channels / Transient receptor potential cation channels
1932	3.15	oe	ccsbBroad304_10438	LGALS8	Lectins, galactoside-binding
1933	3.15	kd	CGS001-1374	CPT1A	-
1934	3.15	oe	ccsbBroad304_06982	SNRNP70	RNA binding motif (RRM) containing
1935	3.14	cp	BRD-K94379058	BML-190	Cannabinoid receptor inverse agonist
1936	3.12	kd	CGS001-9189	ZBED1	Pseudoautosomal regions / PAR1
1937	3.11	oe	ccsbBroad304_03853	LSM2	-
1938	3.1	oe	ccsbBroad304_07145	ZFP161	-
1939	3.1	oe	ccsbBroad304_06735	PLAU	Chymotrypsin
1940	3.1	oe	ccsbBroad304_06435	RBPJ	-
1941	3.1	cp	BRD-K66876909	linezolid	Bacterial 50S ribosomal subunit inhibitor
1942	3.09	oe	ccsbBroad304_08715	SALL4	Zinc fingers, C2H2-type
1943	3.08	kd	CGS001-5230	PGK1	-
1944	3.08	kd	CGS001-11162	NUDT6	Nudix motif containing
1945	3.08	kd	CGS001-79187	FSD1	Fibronectin type III domain containing
1946	3.08	kd	CGS001-64764	CREB3L2	basic leucine zipper proteins
1947	3.07	cp	BRD-K74514084	pazopanib	KIT inhibitor
1948	3.07	cp	BRD-K51302260	KU-C103871	GSP agonist
1949	3.06	oe	ccsbBroad304_06574	MDH2	-
1950	3.06	oe	ccsbBroad304_01819	ZNF213	Zinc fingers, C2H2-type
1951	3.05	kd	CGS001-10312	TCIRG1	ATPases / V-type
1952	3.05	kd	CGS001-6788	STK3	MST subfamily
1953	3.05	kd	CGS001-2114	ETS2	ETS Transcription Factors
1954	3.04	cp	BRD-K15935639	z-leu3-VS	Proteasome inhibitor
1955	3.04	kd	CGS001-3930	LBR	Tudor domain containing
1956	3.03	cc		Zinc fingers RanBP2 type LOF	-
1957	3.03	cp	BRD-A37052580	physostigmine	Acetylcholinesterase inhibitor
1958	3.03	kd	CGS001-11113	CIT	Other DMPK family kinases
1959	3.03	kd	CGS001-5223	PGAM1	-
1960	3.03	cp	BRD-A18620900	estriol	Estrogen receptor agonist
1961	3.01	kd	CGS001-7936	RDBP	-
1962	3.01	oe	ccsbBroad304_07887	GCAT	-
1963	3	kd	CGS001-4720	NDUFS2	Mitochondrial respiratory chain complex / Complex I
1964	3	kd	CGS001-4200	ME2	-
1965	3	kd	CGS001-6790	AURKA	Aurora kinase
1966	2.97	cp	BRD-K45401373	betulinic-acid	Apoptosis stimulant
1967	2.97	kd	CGS001-3315	HSPB1	Heat shock proteins / HSPB
1968	2.97	kd	CGS001-955	ENTPD6	-
1969	2.97	kd	CGS001-64921	CASD1	-
1970	2.97	kd	CGS001-386724	AMIGO3	Immunoglobulin superfamily / Immunoglobulin-like domain containing
1971	2.96	cp	BRD-K50325075	UCL-2077	Slow after hyperpolarization channel blocker
1972	2.96	oe	ccsbBroad304_00276	CDK2	Cyclin-dependent kinases, CDK1 subfamily
1973	2.96	oe	ccsbBroad304_05313	NUDT14	Nudix motif containing
1974	2.95	kd	CGS001-5868	RAB5A	RAB, member RAS oncogene
1975	2.95	kd	CGS001-4836	NMT1	-
1976	2.94	oe	ccsbBroad304_07764	SLC2A6	Solute carriers
1977	2.92	kd	CGS001-1666	DECR1	Short chain dehydrogenase/reductase superfamily / Classical SDR fold cluster 1
1978	2.89	cp	BRD-K96778649	tyrphostin-47	EGFR inhibitor
1979	2.89	kd	CGS001-5096	PCCB	Carboxylases
1980	2.89	kd	CGS001-8639	AOC3	Oxidoreductases
1981	2.89	oe	ccsbBroad304_00130	ATP5F1	ATPases / F-type
1982	2.87	kd	CGS001-5034	P4HB	Protein disulfide isomerases
1983	2.87	kd	CGS001-94234	FOXQ1	Forkhead boxes
1984	2.87	kd	CGS001-8092	ALX1	Homeoboxes / PRD class
1985	2.87	kd	CGS001-230	ALDOC	-
1986	2.85	cc		DNA Replication LOF	-
1987	2.84	cp	BRD-K71035033	masitinib	KIT inhibitor
1988	2.82	oe	ccsbBroad304_03387	NUDT9	Nudix motif containing
1989	2.82	cp	BRD-K65503129	HSP90-inhibitor	HSP inhibitor
1990	2.82	kd	CGS001-5252	PHF1	Zinc fingers, PHD-type
1991	2.82	kd	CGS001-400	ARL1	ADP-ribosylation factors
1992	2.82	oe	ccsbBroad304_06309	UTS2R	Urotensin receptor
1993	2.8	cp	BRD-K40965114	cyanopindolol	Adrenergic receptor antagonist
1994	2.79	kd	CGS001-1512	CTSH	Cathepsins
1995	2.79	kd	CGS001-7764	ZNF217	Zinc fingers, C2H2-type
1996	2.79	kd	CGS001-10444	ZER1	ZYG11 cell cycle regulator family
1997	2.79	kd	CGS001-81570	CLPB	Ankyrin repeat domain containing
1998	2.78	oe	ccsbBroad304_01674	TIMP4	-
1999	2.78	oe	ccsbBroad304_08453	PPP2R3C	Serine/threonine phosphatases / Protein phosphatase 2, regulatory subunits
[truncated: 6,560 more rows]
