# Supplementary material for: Comprehensive Target Screening and Cellular Profiling of the Cancer-Active Compound b-AP15 Indicate Abrogation of Protein Homeostasis and Organelle Dysfunction as the Primary Mechanism of Action
Source: Front Oncol. 2022 Apr 22;12:852980. doi: 10.3389/fonc.2022.852980 (PMC9076133; doi:10.3389/fonc.2022.852980)
Supplement: Supplementary Table 3 — Mass spectrometry of proteasome-associated proteins. Quantified proteins that were present in significantly different amounts in control vs bAP15 treated samples. [file Table_3.xlsx]

## Sheet: Sheet2
Normalized Protein Abundances
Gene Symbol	Ratio (Normalized)	p	logFC	neglogp
VCP	2.71481	0.000200407	1.44085	3.69809
SRSF6	0.0712454	0.000982655	-3.81106	3.0076
GLRX3	2.88218	0.00165629	1.52716	2.78086
FAF2	3.03974	0.00196697	1.60395	2.7062
SF3A2	0.162907	0.00237085	-2.61788	2.6251
RAD23B	4.92684	0.00301712	2.30066	2.52041
RPS15A	2.97639	0.00356901	1.57356	2.44745
UBA52	2.20516	0.00468824	1.14089	2.32899
BAG6	9.63887	0.00476192	3.26886	2.32222
RNH1	0.182318	0.0083857	-2.45547	2.07646
EXOC6	0.250756	0.00858747	-1.99564	2.06613
UBE2V1; TMEM189-UBE2V1	4.57025	0.00884681	2.19227	2.05321
ASPSCR1	5.23351	0.0096919	2.38778	2.01359
DNAJA1	4.05128	0.0116753	2.01838	1.93273
MAGED2	3.12617	0.0151126	1.6444	1.82066
NCL	0.398125	0.019249	-1.3287	1.71559
USP15	3.82389	0.0208938	1.93504	1.67998
BUB3	2.68571	0.0210458	1.4253	1.67683
CCT2	2.8684	0.0224918	1.52025	1.64797
DDB1	2.87811	0.0235224	1.52512	1.62852
TUBB2A	2.3393	0.0250645	1.22608	1.60094
UBE3A	2.20647	0.0295647	1.14174	1.52923
HSP90B1	3.08354	0.0324738	1.62459	1.48847
TCP1	4.70414	0.0427345	2.23393	1.36922
POLR2B	7.79626	0.0441627	2.96278	1.35494
HADH	3.07909	0.0462572	1.62251	1.33482
GOT2	3.24851	0.0486452	1.69978	1.31296
